# Supplementary material for: Fibrillarin-mediated 2’-O-methylation serves as a translation brake on uncapped enterovirus RNA
Source: PLoS Pathog. 2026 Jul 20;22(7):e1014455. doi: 10.1371/journal.ppat.1014455 (PMC13405287; doi:10.1371/journal.ppat.1014455)
Supplement: S1 Table — (XLSX) [file ppat.1014455.s007.xlsx]

## Sheet: Sheet1
	EV71_1			EV71_2			EV71_3
Position	Nm_depth	Total_depth	rate	Nm_depth	Total_depth	rate	Nm_depth	Total_depth	rate
62C	1298	7317	0.177395	527	2823	0.186681	269	1093	0.246112
99C	1765	7558	0.233527	687	2921	0.235193	285	1145	0.248908
118C	1444	7763	0.186011	512	3011	0.170043	212	1191	0.178002
304C	1628	9199	0.176976	731	3517	0.207848	286	1478	0.193505
422G	2488	9393	0.264878	1159	3566	0.325014	388	1517	0.255768
498C	5225	9444	0.553261	1971	3602	0.547196	834	1539	0.54191
505G	2726	9444	0.288649	1252	3602	0.347585	446	1539	0.289799
522G	4424	9495	0.465929	1961	3624	0.541115	812	1550	0.523871
523T	1566	9495	0.164929	681	3624	0.187914	276	1550	0.178065
525A	1078	9496	0.113521	537	3625	0.148138	214	1551	0.137975
598G	2053	9600	0.213854	1151	3652	0.31517	374	1570	0.238217
615A	1525	9602	0.158821	500	3657	0.136724	225	1568	0.143495
688A	1337	9562	0.139824	507	3631	0.139631	225	1548	0.145349
735A	1751	9561	0.18314	762	3631	0.20986	324	1548	0.209302
757G	3745	9581	0.390878	1227	3643	0.33681	568	1551	0.366215
765A	1199	9600	0.124896	623	3652	0.170591	297	1554	0.19112
828C	1821	9800	0.185816	1005	3732	0.269293	325	1581	0.205566
834A	1243	9808	0.126733	404	3733	0.108224	219	1582	0.138432
864C	1071	9913	0.10804	493	3774	0.130631	175	1600	0.109375
884C	1315	9946	0.132214	391	3785	0.103303	210	1602	0.131086
904A	2140	9987	0.214279	949	3795	0.250066	346	1607	0.215308
906A	2716	9986	0.271981	1323	3794	0.348708	510	1607	0.317362
998A	5101	10026	0.508777	1935	3793	0.51015	777	1613	0.481711
1076T	2321	10149	0.228692	1204	3842	0.313378	403	1638	0.246032
1080A	1050	10152	0.103428	450	3844	0.117066	172	1638	0.105006
1114C	2923	10180	0.287132	1387	3854	0.359886	470	1643	0.286062
1115C	3318	10180	0.325933	1392	3854	0.361183	534	1643	0.325015
1134G	1587	10192	0.15571	628	3863	0.162568	245	1645	0.148936
1135G	2532	10192	0.24843	966	3863	0.250065	386	1645	0.23465
1218G	1204	10396	0.115814	613	3937	0.155702	208	1682	0.123662
1360C	1573	10571	0.148803	739	3968	0.18624	270	1711	0.157802
1368G	1492	10554	0.141368	650	3964	0.163976	236	1709	0.138092
1375A	1186	10553	0.112385	448	3962	0.113074	242	1708	0.141686
1397C	5650	10554	0.535342	1906	3963	0.480949	824	1708	0.482436
1398A	3101	10555	0.293794	1262	3963	0.318446	549	1708	0.321429
1399G	3657	10555	0.346471	1491	3963	0.37623	648	1708	0.379391
1575A	2223	10970	0.202644	870	4086	0.212922	357	1778	0.200787
1635C	2036	11152	0.182568	937	4129	0.226931	386	1802	0.214206
1643A	2304	11173	0.206211	986	4132	0.238625	427	1814	0.235391
1652A	3420	11196	0.305466	1263	4140	0.305072	549	1821	0.301483
1770T	1370	11477	0.119369	694	4187	0.165751	240	1868	0.12848
1839T	4118	11615	0.354542	1236	4225	0.292544	663	1891	0.350608
1873G	4570	11719	0.389965	1754	4246	0.413095	823	1911	0.430665
1874G	1620	11719	0.138237	640	4246	0.15073	271	1911	0.141811
1911A	3035	11760	0.258078	1202	4254	0.282558	465	1920	0.242188
1913A	1295	11760	0.110119	517	4254	0.121533	213	1920	0.110937
1953A	1248	11960	0.104348	614	4312	0.142393	252	1951	0.129165
2154C	2158	12226	0.176509	1029	4384	0.234717	419	2010	0.208458
2200G	2229	12610	0.176764	1126	4626	0.243407	462	2125	0.217412
2308G	11038	12951	0.852289	3746	4725	0.792804	1765	2191	0.805568
2336C	2302	12997	0.177118	1053	4747	0.221824	426	2205	0.193197
2344A	8356	12998	0.642868	2958	4750	0.622737	1459	2207	0.661078
2363G	7633	13106	0.582405	2799	4821	0.580585	1344	2246	0.598397
2421A	2788	13280	0.20994	1043	4901	0.212814	470	2297	0.204615
2422G	7901	13280	0.594955	2926	4901	0.597021	1301	2297	0.566391
2434C	1492	13312	0.112079	595	4914	0.121083	255	2307	0.110533
2440A	1419	13319	0.10654	774	4917	0.157413	301	2308	0.130416
2481G	1365	13515	0.100999	932	4988	0.186848	354	2345	0.150959
2486A	5182	13521	0.383256	1935	4990	0.387776	927	2345	0.395309
2489A	7842	13521	0.579987	2901	4990	0.581363	1318	2345	0.562047
2540A	3853	13680	0.281652	1769	5064	0.349329	806	2383	0.338229
2621A	8299	13918	0.596278	2832	5144	0.550544	1370	2434	0.562859
2628T	1833	13936	0.13153	1062	5147	0.206334	417	2438	0.171042
2659T	5293	13969	0.37891	2703	5165	0.52333	1180	2446	0.48242
2674T	2983	14020	0.212767	1128	5196	0.21709	496	2457	0.201872
2780G	5345	14324	0.37315	1814	5350	0.339065	944	2549	0.370341
2781G	6130	14329	0.427804	2391	5353	0.446665	1142	2550	0.447843
2876G	7535	14539	0.518261	2911	5426	0.536491	1483	2609	0.568417
2924C	2296	14597	0.157293	822	5445	0.150964	404	2632	0.153495
3005G	1628	14870	0.109482	980	5562	0.176196	466	2698	0.172721
3071G	2029	15169	0.13376	794	5694	0.139445	384	2780	0.138129
3188A	2872	15366	0.186906	1129	5777	0.19543	494	2825	0.174867
3229C	5117	15628	0.327425	2075	5896	0.351934	1026	2922	0.351129
3230C	2267	15627	0.145069	1163	5895	0.197286	468	2922	0.160164
3258A	2549	15646	0.162917	1083	5894	0.183746	490	2927	0.167407
3293C	1588	15746	0.100851	612	5909	0.103571	304	2954	0.102911
3300G	4376	15744	0.277947	1931	5904	0.327066	829	2952	0.280827
3337T	6291	15794	0.398316	2039	5923	0.344251	1042	2974	0.35037
3338G	1712	15799	0.108361	929	5926	0.156767	436	2978	0.146407
3409T	3454	15893	0.217328	1793	5957	0.30099	754	2996	0.251669
3419C	7582	15906	0.476675	2330	5963	0.390743	1390	2998	0.463642
3434A	1683	15899	0.105856	955	5959	0.160262	423	2999	0.141047
3454G	3365	15900	0.211635	1220	5959	0.204732	593	2999	0.197733
3468C	4573	15902	0.287574	2263	5961	0.379634	948	2999	0.316105
3486T	3378	16027	0.210769	1445	6035	0.239437	649	3044	0.213206
3505G	3517	16053	0.219087	1267	6045	0.209595	638	3055	0.208838
3525A	2024	16101	0.125706	1278	6069	0.210578	513	3063	0.167483
3546C	2063	16145	0.127779	921	6099	0.151008	480	3083	0.155693
3581G	1621	16145	0.100403	851	6093	0.139668	343	3081	0.111327
3603C	6341	16184	0.391807	2434	6119	0.397777	1203	3101	0.387939
3689G	7100	16295	0.435716	2763	6147	0.449488	1395	3159	0.441595
3700G	4867	16288	0.298809	1807	6133	0.294636	831	3154	0.263475
3712T	2113	16294	0.12968	1054	6135	0.171801	457	3157	0.144758
3733A	2087	16302	0.128021	973	6138	0.158521	423	3159	0.133903
3734G	4033	16302	0.247393	1860	6138	0.30303	851	3159	0.269389
3784G	3917	16346	0.23963	1399	6165	0.226926	800	3182	0.251414
3818G	7521	16374	0.459326	3016	6180	0.488026	1621	3189	0.50831
3835C	3416	16399	0.208305	1727	6193	0.278863	770	3199	0.2407
3850G	4109	16403	0.250503	2047	6195	0.330428	965	3201	0.301468
3891C	1950	16415	0.118794	959	6206	0.154528	493	3214	0.153391
3893G	11478	16420	0.699026	4467	6207	0.719671	2249	3215	0.699533
3904C	1655	16424	0.100767	1128	6212	0.181584	514	3222	0.159528
3926A	3065	16423	0.186629	1706	6211	0.274674	848	3222	0.263191
3942T	1824	16425	0.11105	1139	6213	0.183325	479	3222	0.148665
3989G	9413	16513	0.570036	3893	6270	0.620893	1903	3258	0.584101
4023G	3508	16608	0.211224	2075	6335	0.327545	910	3302	0.275591
4029A	2151	16620	0.129422	1174	6344	0.185057	510	3309	0.154125
4032C	5065	16623	0.304698	2060	6344	0.324716	954	3309	0.288305
4039A	2705	16623	0.162726	1700	6344	0.26797	751	3309	0.226957
4076A	4967	16715	0.297158	1668	6397	0.260747	822	3347	0.245593
4153C	1749	16827	0.10394	1017	6481	0.15692	423	3398	0.124485
4165T	4453	16826	0.26465	2052	6481	0.316618	1045	3398	0.307534
4176A	1874	16844	0.111256	1114	6486	0.171755	494	3407	0.144996
4194C	5092	16872	0.301802	2246	6499	0.345592	1088	3420	0.318129
4221A	3833	16877	0.227114	1725	6501	0.265344	894	3422	0.261251
4230A	2067	16877	0.122474	1178	6501	0.181203	547	3422	0.159848
4245A	6276	16916	0.37101	2547	6522	0.390524	1257	3441	0.365301
4264G	10487	16958	0.61841	3811	6553	0.581566	2012	3462	0.581167
4313G	2434	17028	0.142941	1216	6590	0.184522	590	3500	0.168571
4374G	4063	17056	0.238215	1953	6608	0.295551	915	3529	0.25928
4392A	2063	17087	0.120735	1179	6622	0.178043	524	3542	0.147939
4393G	2609	17087	0.152689	1363	6623	0.205798	557	3543	0.157211
4394A	9639	17089	0.564047	3465	6623	0.523177	1916	3543	0.540785
4404A	6741	17151	0.393038	2719	6667	0.40783	1591	3577	0.444786
4478A	3696	17187	0.215046	980	6672	0.146882	608	3606	0.168608
4493G	4722	17187	0.274743	2273	6670	0.34078	977	3606	0.270937
4652A	1901	17413	0.109171	746	6776	0.110094	421	3728	0.112929
4656T	7221	17424	0.414428	3210	6781	0.473382	1575	3732	0.422026
4657G	5377	17424	0.308597	2381	6781	0.351128	1207	3732	0.323419
4696A	3157	17446	0.180958	1730	6807	0.25415	852	3744	0.227564
4697G	2933	17459	0.167994	1378	6818	0.202112	680	3750	0.181333
4771G	2548	17550	0.145185	1044	6868	0.152009	550	3811	0.144319
4783C	2189	17555	0.124694	1521	6871	0.221365	766	3812	0.200944
4797G	3665	17555	0.208772	1731	6872	0.251892	934	3812	0.245016
4798G	5295	17555	0.301623	2495	6872	0.363068	1326	3812	0.347849
4829G	2368	17632	0.134301	1287	6931	0.185687	600	3868	0.155119
4903A	3022	17675	0.170976	1600	6948	0.230282	879	3902	0.225269
4953G	5203	17722	0.29359	2661	6980	0.381232	1322	3949	0.334768
4954A	3711	17720	0.209424	2010	6979	0.288007	989	3949	0.250443
4992T	5352	17721	0.302015	1883	6967	0.270274	1175	3956	0.297017
5002A	3830	17725	0.216079	1850	6974	0.265271	1057	3961	0.266852
5018A	3314	17729	0.186925	1556	6976	0.22305	834	3964	0.210394
5020C	2313	17729	0.130464	1029	6974	0.147548	557	3964	0.140515
5069C	8152	17778	0.458544	3454	7023	0.491813	1899	4007	0.473921
5076T	4089	17780	0.229978	1544	7024	0.219818	947	4008	0.236277
5082C	2720	17802	0.152792	1571	7044	0.223027	759	4022	0.188712
5101A	4180	17829	0.234449	2221	7061	0.314545	1135	4041	0.280871
5117G	3173	17851	0.177749	1736	7095	0.244679	884	4071	0.217146
5119C	3700	17851	0.207271	2202	7095	0.310359	1076	4071	0.264309
5127G	2465	17852	0.13808	1536	7091	0.216613	770	4071	0.189143
5142G	7559	17854	0.423379	3643	7094	0.513533	1906	4073	0.46796
5155A	3548	17858	0.198678	1800	7101	0.253485	950	4082	0.232729
5160T	8741	17859	0.489445	3559	7104	0.500985	1979	4085	0.484455
5168T	3211	17858	0.179807	1995	7103	0.280867	982	4085	0.240392
5176G	5588	17873	0.31265	2598	7113	0.365247	1429	4104	0.348197
5187G	7416	17858	0.415276	3791	7103	0.533718	2008	4106	0.48904
5212T	4670	17843	0.261727	2489	7102	0.350465	1351	4110	0.32871
5216G	2526	17843	0.141568	1361	7102	0.191636	684	4111	0.166383
5217A	3420	17848	0.191618	1485	7105	0.209008	797	4114	0.193729
5232G	2624	17840	0.147085	1339	7109	0.188353	724	4120	0.175728
5266A	10295	17799	0.578403	4135	7104	0.582066	2367	4123	0.574097
5271C	3395	17789	0.190848	1624	7095	0.228894	800	4115	0.194411
5286T	5804	17787	0.326306	2431	7093	0.342732	1363	4111	0.33155
5334G	2204	17596	0.125256	1154	6992	0.165046	566	4067	0.139169
5374A	3492	17505	0.199486	1805	6957	0.259451	1010	4050	0.249383
5390C	3298	17505	0.188403	1714	6956	0.246406	946	4050	0.23358
5398T	4423	17503	0.2527	2406	6956	0.345888	1246	4048	0.307806
5447G	5908	17523	0.337157	2977	6976	0.426749	1566	4057	0.386
5463C	5939	17533	0.338733	2796	6995	0.399714	1509	4067	0.371035
5490C	4092	17589	0.232645	1498	7057	0.212272	738	4117	0.179257
5529G	8037	17635	0.455741	4031	7092	0.568387	2208	4140	0.533333
5532T	10593	17635	0.60068	4600	7095	0.648344	2467	4140	0.595894
5550A	7320	17637	0.415037	2995	7099	0.42189	1604	4148	0.386692
5557T	2531	17641	0.143473	1402	7103	0.197381	739	4151	0.178029
5564G	7463	17655	0.422713	3887	7115	0.546311	2058	4174	0.493052
5569A	3145	17934	0.175365	1109	7390	0.150068	732	4470	0.163758
5574T	4346	17953	0.242077	1968	7410	0.265587	1195	4492	0.266028
5580A	6013	18026	0.333574	3116	7480	0.416578	1711	4596	0.37228
5582C	2312	18033	0.128209	1105	7484	0.147648	575	4606	0.124837
5603A	5454	18029	0.302513	2647	7487	0.353546	1534	4615	0.332394
5702A	8231	18175	0.452875	3928	7663	0.512593	2152	4824	0.446103
5716G	3089	18254	0.169223	1848	7780	0.237532	1015	4949	0.205092
5731G	8477	18297	0.4633	4611	7832	0.588739	2529	5007	0.505093
5795A	3401	18343	0.185411	1768	7884	0.224252	1038	5077	0.204451
5802A	4456	18379	0.242451	2724	7928	0.343592	1518	5126	0.296137
5837G	2591	18342	0.14126	1402	7909	0.177266	821	5134	0.159914
5852A	2529	18342	0.13788	1194	7908	0.150986	706	5134	0.137515
5875T	4199	18351	0.228816	1963	7916	0.247979	1188	5146	0.230859
5892G	1877	18367	0.102194	962	7938	0.121189	610	5165	0.118103
5928G	4284	18415	0.232636	2549	8045	0.316843	1503	5278	0.284767
5938A	2688	18417	0.145952	1516	8050	0.188323	829	5290	0.156711
5940A	3065	18425	0.16635	1672	8061	0.207418	950	5301	0.179211
5954A	2251	18429	0.122144	1508	8079	0.186657	829	5319	0.155856
6088G	8835	18540	0.476537	4719	8298	0.568691	2877	5523	0.520913
6134C	5874	18567	0.316368	3206	8372	0.382943	1890	5602	0.33738
6141A	3536	18560	0.190517	1961	8374	0.234177	1125	5606	0.200678
6148C	3671	18551	0.197887	2264	8373	0.270393	1262	5613	0.224835
6159A	3421	18553	0.184391	1752	8377	0.209144	1018	5620	0.181139
6161G	3040	18553	0.163855	1666	8377	0.198878	917	5620	0.163167
6221A	3797	18573	0.204437	2143	8449	0.253639	1216	5684	0.213934
6226G	2248	18621	0.120724	1515	8518	0.177859	881	5773	0.152607
6254C	4973	18648	0.266677	2552	8565	0.297957	1720	5824	0.29533
6284G	5223	18664	0.279844	2661	8583	0.310031	1514	5851	0.258759
6285G	4154	18711	0.222008	2150	8658	0.248325	1352	5954	0.227074
6318G	10605	18757	0.565389	5175	8739	0.592173	3403	6056	0.561922
6319A	2224	18762	0.118537	1167	8756	0.13328	697	6078	0.114676
6325C	7066	18767	0.376512	2337	8769	0.266507	1830	6088	0.300591
6343G	5804	18764	0.309316	3322	8759	0.379267	2054	6087	0.33744
6385T	6084	18880	0.322246	3324	9024	0.368351	2194	6361	0.344914
6415C	4166	18939	0.219969	2627	9247	0.284092	1560	6604	0.23622
6429T	9708	18937	0.512647	5629	9244	0.608936	3463	6603	0.524459
6480A	2525	19042	0.132602	1705	9634	0.176977	1091	7004	0.155768
6535A	8740	19054	0.458696	4483	9697	0.462308	3147	7071	0.445057
6537A	7003	19060	0.367419	3000	9715	0.308801	2384	7089	0.336296
6566G	5307	19095	0.277926	2763	9873	0.279854	1778	7241	0.245546
6569T	2250	19095	0.117832	1507	9873	0.152639	935	7241	0.129126
6600C	2659	19174	0.138677	1685	10140	0.166174	976	7522	0.129753
6641G	5010	19307	0.259491	3065	10641	0.288037	1826	8001	0.228221
6642G	5479	19308	0.283768	3320	10646	0.311854	2104	8008	0.262737
6648A	6082	19321	0.314787	3732	10694	0.348981	2400	8056	0.297915
6672T	9655	19329	0.499509	5583	10780	0.517904	3687	8169	0.45134
6676A	2524	19330	0.130574	1506	10785	0.139638	885	8180	0.108191
6699A	3090	19298	0.16012	1932	10789	0.179071	1065	8206	0.129783
6715A	7418	19291	0.384532	4479	10787	0.415222	2781	8206	0.338898
6716G	2543	19291	0.131823	1467	10787	0.135997	857	8206	0.104436
6736G	2865	19295	0.148484	1643	10802	0.152101	1477	8223	0.179618
6758G	4475	19304	0.231817	2504	10862	0.230528	1582	8271	0.191271
6811G	2365	19501	0.121276	1682	12140	0.13855	1006	9247	0.108792
6882G	3195	19577	0.163202	2253	12633	0.178342	1354	9613	0.140851
6892G	5922	19586	0.302359	3932	12743	0.308562	2425	9685	0.250387
6898A	8354	19597	0.42629	5569	12786	0.435555	4183	9707	0.430926
6926G	3925	19760	0.198634	3266	14130	0.231139	1709	10722	0.159392
6955T	3548	19791	0.179273	2446	14445	0.169332	1267	10907	0.116164
6971A	3457	19835	0.174288	2441	14992	0.16282	1563	11251	0.138921
7015A	4883	19856	0.245921	3544	15798	0.224332	2067	11738	0.176095
7033G	3615	19797	0.182603	2410	15769	0.152832	1380	11723	0.117717
7044G	5135	19797	0.259383	4015	15773	0.254549	2488	11726	0.212178
7178G	3630	19794	0.183389	2530	16456	0.153743	1361	12159	0.111934
7205C	2680	19766	0.135586	2288	16544	0.138298	1357	12200	0.11123
7217C	2394	19745	0.121246	1933	16572	0.116643	1254	12206	0.102736
7257C	7745	19307	0.40115	5879	16401	0.358454	4431	12097	0.366289
7265A	6807	19229	0.353997	4846	16371	0.296011	3303	12080	0.273427
7269C	2776	19228	0.144373	3062	16384	0.18689	2198	12083	0.181908
7295C	3132	19166	0.163414	2418	16440	0.14708	1582	12095	0.130798
7301C	8606	19166	0.449024	7333	16439	0.446073	5108	12095	0.422323
7324G	5216	17858	0.292082	4008	16069	0.249424	2712	11831	0.229228
7326G	4664	17858	0.261171	3810	16069	0.237102	2627	11831	0.222044
7327G	2254	17858	0.126218	1774	16069	0.110399	1301	11831	0.109965
7366A	5035	17501	0.287698	4293	15905	0.269915	2543	11737	0.216665
7381G	3172	15961	0.198734	3045	15195	0.200395	1880	11330	0.165931
7382T	2908	15925	0.182606	2319	15154	0.153029	1526	11314	0.134877
1909NA	NA	NA	NA	524	4254	0.123178	202	1918	0.105318
1965NA	NA	NA	NA	521	4308	0.120938	220	1954	0.11259
1971NA	NA	NA	NA	530	4306	0.123084	205	1956	0.104806
2056NA	NA	NA	NA	503	4367	0.115182	205	1991	0.102963
2244NA	NA	NA	NA	686	4639	0.147877	233	2136	0.109082
2438NA	NA	NA	NA	697	4916	0.141782	299	2308	0.129549
2617NA	NA	NA	NA	810	5158	0.157038	266	2439	0.109061
2808NA	NA	NA	NA	685	5378	0.127371	270	2575	0.104854
2821NA	NA	NA	NA	609	5385	0.113092	264	2577	0.102445
2990NA	NA	NA	NA	823	5539	0.148583	304	2692	0.112927
3004NA	NA	NA	NA	802	5560	0.144245	289	2698	0.107116
3095NA	NA	NA	NA	791	5710	0.138529	362	2787	0.129889
3313NA	NA	NA	NA	778	5905	0.131753	319	2952	0.108062
3362NA	NA	NA	NA	672	5953	0.112884	316	2997	0.105439
3375NA	NA	NA	NA	846	5948	0.142233	374	2995	0.124875
3499NA	NA	NA	NA	860	6037	0.142455	333	3048	0.109252
3513NA	NA	NA	NA	862	6051	0.142456	348	3058	0.1138
3606NA	NA	NA	NA	893	6121	0.145891	378	3103	0.121818
3694NA	NA	NA	NA	828	6135	0.134963	344	3154	0.109068
3763NA	NA	NA	NA	839	6169	0.136003	397	3180	0.124843
3882NA	NA	NA	NA	703	6194	0.113497	352	3201	0.109966
4033NA	NA	NA	NA	919	6344	0.144861	423	3309	0.127833
4130NA	NA	NA	NA	949	6456	0.146995	408	3377	0.120817
4200NA	NA	NA	NA	1159	6502	0.178253	486	3419	0.142147
4224NA	NA	NA	NA	871	6501	0.133979	414	3422	0.120982
4244NA	NA	NA	NA	934	6522	0.143208	430	3440	0.125
4389NA	NA	NA	NA	1031	6622	0.155693	461	3542	0.130152
4587NA	NA	NA	NA	749	6767	0.110684	374	3696	0.10119
4698NA	NA	NA	NA	975	6818	0.143004	439	3750	0.117067
4740NA	NA	NA	NA	805	6867	0.117227	400	3797	0.105346
4961NA	NA	NA	NA	828	6980	0.118625	444	3952	0.112348
5052NA	NA	NA	NA	775	6983	0.110984	437	3976	0.109909
5184NA	NA	NA	NA	897	7100	0.126338	506	4106	0.123234
5345NA	NA	NA	NA	700	6960	0.100575	416	4050	0.102716
5354NA	NA	NA	NA	955	6958	0.137252	463	4050	0.114321
5473NA	NA	NA	NA	916	6996	0.130932	493	4067	0.12122
5559NA	NA	NA	NA	972	7104	0.136824	585	4157	0.140726
5617NA	NA	NA	NA	995	7487	0.132897	474	4615	0.102709
5682NA	NA	NA	NA	1027	7578	0.135524	583	4728	0.123308
5773NA	NA	NA	NA	1106	7877	0.140409	639	5072	0.125986
6122NA	NA	NA	NA	1107	8335	0.132813	593	5571	0.106444
6190NA	NA	NA	NA	1137	8385	0.135599	665	5634	0.118033
