# Supplementary material for: Fibrillarin-mediated 2’-O-methylation serves as a translation brake on uncapped enterovirus RNA
Source: PLoS Pathog. 2026 Jul 20;22(7):e1014455. doi: 10.1371/journal.ppat.1014455 (PMC13405287; doi:10.1371/journal.ppat.1014455)
Supplement: S2 Table — (XLSX) [file ppat.1014455.s008.xlsx]

## Sheet: Sheet1
Pr901				Pr789				Pr421				Pr295
Position	Start-type	Count/AllMappedAndSelectedReads(%)		Position	Start-type	Count/AllMappedAndSelectedReads(%)		Position	Start-type	Count/AllMappedAndSelectedReads(%)		Position	Start-type	Count/AllMappedAndSelectedReads(%)
340	C	0.000938474		363	C	0.00225484		1	T	1.03949		1	T	0.903522
343	A	0.000938474		364	T	0.00450968		2	T	0.00751694		2	T	0.0306279
348	C	0.0103232		366	C	0.00338226		3	A	0.0161077		3	A	0.0306279
349	G	0.000938474		368	T	0.00112742		4	A	0.00644309		7	C	0.0153139
350	A	0.00281542		375	C	0.00225484		5	A	0.00322155		18	T	0.0153139
352	C	0.00281542		376	C	0.00112742		7	C	0.00107385		21	C	0.290965
357	C	0.00563084		377	T	0.0146565		18	T	0.00966464		22	A	0.0153139
360	T	0.00938474		379	C	0.00338226		19	G	0.0182554		23	C	0.0306279
363	C	0.0122002		382	A	0.00112742		20	T	0.0021477		24	C	0.0918836
364	T	0.0441083		388	T	0.105978		21	C	0.0322155		25	C	0.153139
366	C	0.00375389		389	A	0.00450968		22	A	0.0204031		26	A	0.0153139
368	T	0.00281542		390	A	0.00112742		23	C	0.00429539		27	C	0.0306279
369	T	0.00187695		394	A	0.00225484		24	C	0.0161077		35	G	0.0153139
372	C	0.00656932		395	T	0.00112742		25	C	0.0676525		36	T	0.0459418
375	C	0.0112617		396	A	0.00112742		26	A	0.0365109		37	C	0.0612557
376	C	0.00563084		399	A	0.00563711		27	C	0.0128862		38	C	0.0153139
377	T	0.0347235		400	C	0.00112742		28	C	0.00966464		40	C	0.0153139
379	C	0.00938474		402	C	0.00225484		29	C	0.00107385		45	C	0.183767
380	C	0.00375389		403	T	0.00112742		30	A	0.0021477		47	C	0.0765697
382	A	0.000938474		404	C	0.00112742		31	C	0.00107385		48	T	0.0153139
383	T	0.000938474		406	A	0.00112742		36	T	0.0128862		49	A	0.214395
388	T	0.268403		407	A	0.00112742		38	C	0.0236247		51	T	0.0306279
389	A	0.017831		409	A	0.00338226		39	A	0.0118123		52	A	0.0153139
390	A	0.00375389		410	C	0.00338226		40	C	0.00107385		53	C	0.0306279
391	C	0.00281542		412	G	0.00225484		43	G	0.00107385		59	T	0.0459418
392	C	0.000938474		413	A	0.0191662		45	C	0.0257724		60	A	0.0459418
393	C	0.00187695		414	C	0.00225484		47	C	0.0171816		63	T	0.0306279
395	T	0.000938474		415	A	0.00112742		48	T	0.00859079		67	T	0.0918836
396	A	0.00187695		416	T	0.00338226		49	A	0.0365109		68	A	0.0153139
397	G	0.000938474		417	G	0.00112742		51	T	0.00966464		69	C	0.0306279
399	A	0.0168925		419	C	0.093576		52	A	0.00644309		71	T	0.0765697
400	C	0.00844626		421	T	0.0169113		53	C	0.00322155		73	T	0.0153139
402	C	0.00375389		423	A	0.00563711		55	C	0.00536924		75	T	0.0918836
403	T	0.000938474		426	A	0.00563711		56	T	0.00107385		76	A	0.107198
404	C	0.00938474		428	T	0.00676453		59	T	0.0204031		77	C	0.0459418
405	T	0.000938474		429	C	0.0180387		60	A	0.0021477		78	G	0.0153139
409	A	0.00187695		430	T	0.00338226		62	C	0.00536924		79	C	0.107198
410	C	0.00187695		431	A	0.00338226		63	T	0.0021477		80	C	0.0153139
413	A	0.0206464		432	T	0.00563711		64	C	0.00322155		81	T	0.0612557
414	C	0.00656932		433	T	0.00450968		67	T	0.0322155		83	T	0.382848
415	A	0.000938474		434	G	0.00112742		68	A	0.0107385		84	T	0.183767
416	T	0.00375389		435	A	0.0225484		69	C	0.00966464		85	T	0.0765697
418	G	0.00187695		436	G	0.00112742		70	C	0.00751694		86	T	0.0459418
419	C	0.0976013		437	C	0.0270581		71	T	0.00966464		87	A	0.0459418
421	T	0.0131386		438	T	0.0101468		72	T	0.0021477		90	C	0.0153139
423	A	0.0103232		439	A	0.0620082		73	T	0.00751694		91	C	0.107198
424	A	0.000938474		441	T	0.0146565		75	T	0.0107385		92	C	0.0459418
426	A	0.00187695		442	T	0.0202936		76	A	0.0236247		93	C	0.490046
428	T	0.00750779		443	A	0.110487		77	C	0.00644309		94	C	0.336907
429	C	0.0112617		444	G	0.00225484		79	C	0.0300678		95	T	1.37825
430	T	0.00281542		445	T	0.2097		80	C	0.00644309		96	C	0.903522
431	A	0.00187695		446	A	0.391215		81	T	0.0268462		97	C	0.382848
432	T	0.00187695		448	T	0.00338226		82	G	0.00322155		98	C	0.367534
433	T	0.00563084		449	C	0.00112742		83	T	0.279201		99	T	0.597243
435	A	0.0215849		451	T	0.0473517		84	T	0.0698002		100	G	0.122511
437	C	0.00938474		452	C	0.0191662		85	T	0.0322155		101	A	2.634
438	T	0.00656932		453	C	0.0293129		86	T	0.0311416		102	T	0.229709
439	A	0.0347235		454	G	0.00450968		87	A	0.0107385		103	T	0.229709
440	G	0.00187695		455	G	0.00450968		88	T	0.00322155		104	T	0.122511
441	T	0.0122002		456	C	0.0529888		89	A	0.00536924		105	G	0.0459418
442	T	0.0103232		457	C	0.0958308		90	C	0.00429539		106	C	1.27106
443	A	0.0882165		458	C	0.260434		92	C	0.01396		107	A	0.382848
444	G	0.00281542		459	C	0.101468		93	C	0.0665786		108	A	0.245023
445	T	0.115432		460	T	0.190534		94	C	0.0451016		109	C	0.352221
446	A	0.15391		461	G	0.00789195		95	T	0.140674		110	T	0.183767
447	G	0.000938474		462	A	0.126271		96	C	0.12564		111	T	0.168453
448	T	0.00281542		463	A	0.0135291		97	C	0.056914		112	A	0.42879
450	C	0.00187695		464	T	0.0293129		98	C	0.0601355		113	G	0.122511
451	T	0.0300312		465	G	0.00563711		99	T	0.0451016		114	A	0.50536
452	C	0.0159541		466	C	0.0653904		100	G	0.00644309		115	A	0.199081
453	C	0.00656932		467	G	0.0135291		101	A	0.240542		116	G	0.107198
454	G	0.000938474		468	G	0.00789195		102	T	0.0547663		117	C	1.28637
456	C	0.0253388		469	C	0.118379		103	T	0.0332893		118	A	1.34763
457	C	0.0525545		470	T	0.320188		104	T	0.0268462		119	A	1.50077
458	C	0.121063		471	A	1.98652		105	G	0.00107385		120	C	0.50536
459	C	0.0656932		472	A	0.0529888		106	C	0.122419		121	G	0.0459418
460	T	0.0722625		473	T	0.0248033		107	A	0.0343632		122	C	0.658499
461	G	0.00375389		474	C	0.0394597		108	A	0.0311416		123	A	0.214395
462	A	0.0741394		475	C	0.0236758		109	C	0.0515447		124	A	0.245023
463	A	0.0131386		476	T	0.0811743		110	T	0.0246985		125	A	0.199081
464	T	0.0168925		477	A	0.0913211		111	T	0.0300678		126	C	0.107198
465	G	0.00375389		478	A	0.0462243		112	A	0.0665786		127	C	0.183767
466	C	0.0168925		479	C	0.0225484		113	G	0.0021477		128	A	1.19449
467	G	0.00469237		480	T	0.0417146		114	A	0.0934248		129	G	0.0765697
468	G	0.00469237		481	G	0.00225484		115	A	0.0451016		130	A	2.37366
469	C	0.0591238		482	C	0.137545		116	G	0.00536924		131	T	0.168453
470	T	0.164233		483	G	0.00112742		117	C	0.19544		132	C	0.367534
471	A	0.847442		484	G	0.0101468		118	A	0.157856		133	A	0.290965
472	A	0.0215849		485	A	0.170241		119	A	0.208327		134	A	0.0765697
473	T	0.0300312		486	G	0.00450968		120	C	0.120271		135	T	0.0918836
474	C	0.0234618		487	C	0.0969582		121	G	0.0536924		136	A	0.643185
475	C	0.0122002		488	A	0.0236758		122	C	0.193293		137	G	0.0153139
476	T	0.0412928		489	C	0.0496065		123	A	0.0633571		138	T	0.137825
477	A	0.053493		490	A	0.0236758		124	A	0.056914		139	A	0.199081
478	A	0.00844626		491	T	0.0372049		125	A	0.0547663		140	G	0.0153139
479	C	0.0150156		492	A	0.0462243		126	C	0.0386585		141	G	0.0918836
480	T	0.00563084		493	C	0.0360775		127	C	0.0644309		142	T	0.735069
481	G	0.00187695		494	C	0.050734		128	A	0.170742		143	G	0.0612557
482	C	0.0197079		495	C	0.0259307		129	G	0.0161077		144	T	0.903522
484	G	0.00187695		496	T	0.0417146		130	A	0.223361		145	G	0.137825
485	A	0.0337851		497	T	0.149947		131	T	0.0472493		146	A	0.658499
487	C	0.0309696		498	A	0.18377		132	C	0.0740956		147	C	0.474732
488	A	0.00938474		499	A	0.0744098		133	A	0.0386585		148	A	0.168453
489	C	0.00656932		500	T	0.0879388		134	A	0.021477		149	T	0.168453
490	A	0.00656932		501	C	0.0665178		135	T	0.0279201		150	A	0.321593
491	T	0.00563084		502	C	0.0473517		136	A	0.0322155		151	C	0.474732
492	A	0.0197079		503	A	0.0518614		137	G	0.00751694		152	C	0.413476
493	C	0.00656932		504	A	0.0518614		138	T	0.0375847		153	A	1.62328
494	C	0.00750779		505	A	0.0293129		139	A	0.0311416		154	G	0.0306279
495	C	0.00469237		506	G	0.0360775		140	G	0.0171816		155	T	0.551302
496	T	0.00750779		507	G	0.0394597		141	G	0.0150339		156	C	0.107198
497	T	0.0572469		508	G	0.0552436		142	T	0.123493		157	G	0.0459418
498	A	0.0666316		509	C	1.34501		143	G	0.0128862		158	C	0.612557
499	A	0.0206464		510	A	0.289747		144	T	0.190071		159	A	0.290965
500	T	0.0197079		511	G	0.0281855		145	G	0.0193293		160	T	1.13323
501	C	0.0197079		512	T	0.161221		146	A	0.170742		161	C	0.413476
502	C	0.0159541		513	G	0.0417146		147	C	0.0826863		162	T	0.168453
503	A	0.0215849		514	T	1.72721		148	A	0.0204031		163	T	0.918836
504	A	0.0112617		515	G	0.021421		149	T	0.0483232		164	G	0.0918836
505	A	0.00375389		516	T	0.541162		150	A	0.0408062		165	A	0.229709
506	G	0.00187695		517	C	0.0958308		151	C	0.0837602		166	T	0.214395
507	G	0.000938474		518	G	0.00563711		152	C	0.0944987		167	C	0.413476
508	G	0.000938474		519	T	0.0676453		153	A	0.114902		168	A	0.214395
509	C	0.236495		520	A	0.0405872		154	G	0.00107385		169	A	0.903522
510	A	0.0947858		521	A	0.0586259		155	T	0.0655048		170	G	0.0765697
511	G	0.00375389		522	C	0.0349501		156	C	0.0311416		171	C	0.719755
512	T	0.0459852		523	G	0.0236758		157	G	0.00536924		172	A	0.321593
513	G	0.00187695		524	G	0.0405872		158	C	0.119197		173	C	1.80704
514	T	0.45516		525	G	0.0608807		159	A	0.0536924		174	T	0.535988
516	T	0.193326		526	C	0.890663		160	T	0.165373		175	T	3.50689
517	C	0.0459852		527	A	2.86478		161	C	0.0880556		176	C	0.382848
519	T	0.0478622		528	A	1.14321		162	T	0.0461755		177	T	0.183767
520	A	0.0234618		529	C	0.286365		163	T	0.166447		178	G	0.0612557
521	A	0.0159541		530	T	0.117252		164	G	0.0118123		179	T	0.964778
522	C	0.0168925		531	C	0.0710275		165	A	0.0859079		180	A	0.597243
523	G	0.00375389		532	T	0.0586259		166	T	0.0322155		181	T	0.0918836
524	G	0.00563084		533	G	0.0101468		167	C	0.112754		182	C	0.107198
525	G	0.00563084		534	C	0.225484		168	A	0.0418801		183	C	0.0153139
526	C	0.31345		535	A	0.114997		169	A	0.156782		184	C	0.107198
527	A	1.10365		536	G	0.00112742		170	G	0.0128862		185	C	0.260337
528	A	0.460791		537	C	0.0360775		171	C	0.148191		186	G	0.0459418
529	C	0.100417		538	G	0.00338226		172	A	0.0859079		187	G	0.153139
530	T	0.0656932		539	G	0.00676453		173	C	0.236247		188	A	1.33231
531	C	0.0431698		540	A	0.156712		174	T	0.0977202		189	C	0.199081
532	T	0.0581854		541	A	0.0462243		175	T	0.573435		190	C	0.352221
533	G	0.00281542		542	C	0.050734		176	C	0.0730217		191	G	0.0306279
534	C	0.106986		543	C	0.0360775		177	T	0.0698002		192	A	0.367534
535	A	0.0807087		544	G	0.0157839		178	G	0.0150339		194	T	0.459418
536	G	0.000938474		545	A	0.205191		179	T	0.321081		195	A	0.229709
537	C	0.0159541		546	C	0.0484791		180	A	0.092351		196	T	0.0918836
538	G	0.000938474		547	T	0.0225484		181	T	0.0418801		197	C	0.0918836
539	G	0.00375389		548	A	0.093576		182	C	0.0590617		198	A	0.0918836
540	A	0.0703855		549	C	0.0101468		183	C	0.0461755		199	A	0.0459418
541	A	0.0140771		550	T	0.0372049		184	C	0.092351		200	T	0.0306279
542	C	0.0262773		551	T	0.0450968		185	C	0.275979		201	A	0.673813
543	C	0.0150156		552	T	0.0124016		186	G	0.0311416		202	G	0.0459418
544	G	0.00375389		553	G	0.00338226		187	G	0.0633571		203	A	0.382848
545	A	0.139833		554	G	0.00338226		188	A	0.626054		204	C	0.0918836
546	C	0.0290927		555	G	0.00563711		189	C	0.0730217		205	T	0.168453
547	T	0.0300312		556	T	0.312296		190	C	0.190071		206	G	0.0153139
548	A	0.0685086		557	G	0.00112742		191	G	0.0150339		207	T	0.842266
549	C	0.0140771		558	T	0.162349		192	A	0.191145		209	C	0.122511
550	T	0.0206464		559	C	0.0191662		193	G	0.0107385		210	A	0.153139
551	T	0.0309696		560	C	0.0484791		194	T	0.173963		211	C	0.183767
552	T	0.00375389		561	G	0.00563711		195	A	0.070874		212	A	0.137825
553	G	0.00281542		562	T	0.234504		196	T	0.092351		213	C	0.0765697
554	G	0.00281542		563	G	0.00225484		197	C	0.0955725		216	T	0.260337
555	G	0.00187695		564	T	0.0631356		198	A	0.056914		217	T	0.0306279
556	T	0.208341		565	T	0.00676453		199	A	0.0526186		219	A	0.0459418
557	G	0.00375389		566	T	0.00789195		200	T	0.092351		220	A	0.0306279
558	T	0.129509		567	C	0.0169113		201	A	0.268462		223	A	0.0612557
559	C	0.0328466		568	T	0.0135291		202	G	0.0644309		224	G	0.0153139
560	C	0.0412928		569	T	0.0574985		203	A	0.577731		225	A	0.0612557
561	G	0.00656932		570	T	0.0180387		204	C	0.337188		226	A	0.260337
562	T	0.177372		571	T	0.0236758		205	T	0.349001		227	A	0.199081
563	G	0.00281542		572	T	0.0326952		206	G	0.0279201		228	A	0.0459418
564	T	0.0835242		573	A	0.0608807		207	T	0.844045		229	C	0.520674
565	T	0.0328466		574	T	0.0360775		208	G	0.0204031		230	G	0.0153139
566	T	0.0159541		575	T	0.0248033		209	C	0.385512		231	T	0.214395
567	C	0.0168925		576	C	0.0496065		210	A	0.152486		233	C	0.168453
568	T	0.0206464		577	T	0.0101468		211	C	0.155708		235	T	1.19449
569	T	0.0600623		578	T	0.0180387		212	A	0.0912771		236	T	0.0153139
570	T	0.0403544		579	G	0.0326952		213	C	0.119197		237	A	0.122511
571	T	0.0253388		580	T	0.0248033		214	G	0.00751694		238	C	0.0306279
572	T	0.0581854		581	A	0.0574985		215	G	0.00751694		239	C	0.0153139
573	A	0.0638162		582	T	0.0405872		216	T	0.332893		240	C	0.0306279
574	T	0.0384774		583	T	0.0631356		217	T	0.0826863		243	C	0.0459418
575	T	0.0319081		584	G	0.00112742		218	G	0.0107385		244	T	0.0153139
576	C	0.0516161		585	G	0.00789195		219	A	0.092351		245	A	0.0612557
577	T	0.0366005		586	C	0.295384		220	A	0.0311416		246	A	0.0153139
578	T	0.00844626		587	T	0.301021		221	G	0.0204031		248	T	0.0153139
579	G	0.0347235		589	C	0.0563711		222	G	0.0289939		250	C	0.0153139
580	T	0.0244003		590	T	0.0372049		223	A	0.0955725		251	T	0.0153139
581	A	0.0544315		591	T	0.0281855		224	G	0.0322155		259	G	0.0153139
582	T	0.0666316		592	A	0.021421		225	A	0.292087		271	C	0.0153139
583	T	0.0591238		593	T	0.021421		226	A	0.355444		272	A	0.0612557
584	G	0.00187695		594	G	0.00450968		227	A	0.227656		273	T	1.28637
585	G	0.00375389		595	G	0.00225484		228	A	0.152486		274	T	18.8055
586	C	0.271219		596	T	0.119507		229	C	0.841897		276	A	0.0612557
587	T	0.317204		597	G	0.0157839		230	G	0.0440278		285	A	0.0153139
588	G	0.00187695		598	A	0.153329		231	T	0.587395
589	C	0.0929089		599	C	0.10485		232	C	0.112754
590	T	0.0647547		600	A	0.0169113		233	C	0.650752
591	T	0.0187695		601	A	0.0394597		234	G	0.0386585
592	A	0.0290927		602	T	0.0259307		235	T	2.01669
593	T	0.0290927		603	T	0.0462243		236	T	0.15356
594	G	0.00281542		604	A	0.0969582		237	A	0.147117
595	G	0.00187695		605	A	0.0405872		238	C	0.142822
596	T	0.154848		606	A	0.0845566		239	C	0.121345
597	G	0.00563084		607	G	0.0112742		240	C	0.19544
598	A	0.163294		608	A	0.263817		241	G	0.049397
599	C	0.127632		609	A	0.116124		242	G	0.0665786
600	A	0.0628777		610	T	0.0710275		243	C	1.14365
601	A	0.0497391		611	T	0.151074		244	T	0.775319
602	T	0.035662		612	G	0.0101468		245	A	0.386585
603	T	0.0722625		613	T	0.236758		246	A	0.149265
604	A	0.118248		614	T	0.151074		247	C	0.146043
605	A	0.0403544		615	A	0.200681		248	T	0.149265
606	A	0.0412928		616	C	0.197299		249	A	0.289939
607	G	0.0197079		617	C	0.213083		250	C	0.141748
608	A	0.203649		618	A	0.134163		251	T	0.155708
609	A	0.123879		619	T	0.116124		252	T	0.307121
610	T	0.0732009		620	A	0.131908		253	C	0.481084
611	T	0.120125		621	T	0.0631356		254	G	0.0365109
612	G	0.0197079		622	A	0.161221		255	A	0.193293
613	T	0.246819		623	G	0.00901937		256	G	0.0783909
614	T	0.155787		624	C	0.128526		257	A	0.718405
615	A	0.196141		625	T	0.385578		258	A	0.243764
616	C	0.168925		626	A	0.142055		259	G	0.233025
617	C	0.167987		627	T	0.0811743		260	C	0.355444
618	A	0.159541		628	T	0.101468		261	C	0.239468
619	T	0.143586		629	G	0.0112742		262	T	0.227656
620	A	0.163294		630	G	0.0462243		263	A	0.437056
621	T	0.0910319		631	A	0.260434		264	G	0.121345
622	A	0.183941		632	T	0.156712		265	T	0.515447
623	G	0.0131386		633	T	0.254797		266	A	0.570214
624	C	0.0900935		634	G	0.169113		267	A	0.413432
625	T	0.413867		635	G	0.223229		268	C	0.385512
626	A	0.116371		636	C	1.32134		269	G	0.18148
627	T	0.0703855		637	C	0.744098		270	C	1.65587
628	T	0.0919704		638	A	0.643757		271	C	17.1021
629	G	0.00187695		639	T	0.528761		272	A	2.29804
630	G	0.0150156		640	C	0.687727		273	T	0.202957
631	A	0.148279		641	C	4.1771		274	T	0.388733
632	T	0.0844626		642	A	37.8148		275	G	0.035437
633	T	0.107924		643	G	0.0315678		276	A	0.753842
634	G	0.0112617		644	T	1.52878		277	A	0.0461755
635	G	0.0384774		645	G	0.0169113		278	G	0.00107385
636	C	0.572469		646	T	0.599788		279	T	0.115976
637	C	0.25808		647	C	0.419401		280	T	0.0386585
638	A	0.26465		648	A	0.275091		281	G	0.0161077
639	T	0.203649		649	A	0.18377		282	C	0.251281
640	C	0.31345		650	A	0.112742		283	A	0.0891294
641	C	1.06611		651	C	0.118379		284	G	0.0161077
642	A	12.7614		652	A	0.0766646		285	A	0.0193293
643	G	0.0112617		653	G	0.0372049		286	G	0.0204031
644	T	0.698224		654	A	0.490428		287	T	0.560549
645	G	0.00938474		655	G	0.00563711		288	G	0.0161077
646	T	0.272157		656	C	0.224357		289	T	1.84487
647	C	0.169864		657	T	0.114997		290	T	0.54122
648	A	0.117309		658	A	0.299894		291	T	0.18148
649	A	0.103232		659	T	0.0563711		292	C	0.0869817
650	A	0.0478622		660	T	0.101468		293	G	0.00859079
651	C	0.0572469		661	G	0.00563711		294	C	0.210474
652	A	0.0366005		662	T	0.0518614		295	T	0.0719479
653	G	0.00656932		663	A	0.0417146		296	C	0.166447
654	A	0.239311		664	T	0.042842		297	A	0.0526186
655	G	0.00469237		665	A	0.101468		298	G	0.00859079
656	C	0.107924		666	T	0.233376		299	C	0.129936
657	T	0.0703855		667	C	0.0913211		300	A	0.0955725
658	A	0.186756		668	T	0.10034		301	C	0.104163
659	T	0.0375389		669	C	0.534398		302	T	0.157856
660	T	0.0431698		670	T	0.177005		303	C	0.16752
661	G	0.00281542		671	T	0.561456		304	C	0.230877
662	T	0.0234618		672	T	0.18377		305	C	0.486453
663	A	0.035662		673	G	0.0202936		306	C	2.77697
664	T	0.0300312		674	T	0.385578		307	C	11.836
665	A	0.0656932		675	T	0.142055		308	C	10.921
666	T	0.131386		676	G	0.0248033		309	G	0.0386585
667	C	0.0384774		677	G	0.0789195		310	T	1.97696
668	T	0.0694471		678	A	1.12855		311	G	0.0300678
669	C	0.282481		679	T	0.373176		312	T	0.631423
670	T	0.109801		680	T	0.457733		313	A	0.476789
671	T	0.33222		681	C	0.43293		314	G	0.0193293
672	T	0.102294		682	A	0.289747		315	A	0.355444
673	G	0.0140771		683	C	0.303276		316	T	0.250207
674	T	0.198956		684	A	0.272836		317	C	0.335041
675	T	0.0929089		685	C	0.640375		318	A	0.109533
676	G	0.0206464		686	C	0.338226		319	G	0.0182554
677	G	0.0638162		687	T	0.553564		320	G	0.01396
678	A	0.641916		688	C	0.546799		321	T	1.06955
679	T	0.228988		689	T	0.384451		322	C	0.265241
680	T	0.286234		690	C	0.478027		323	G	0.0246985
681	C	0.297496		691	A	0.186024		324	A	0.266314
682	A	0.182064		692	C	0.149947		325	T	0.199736
683	C	0.27685		693	T	0.343863		326	G	0.0451016
684	A	0.198018		694	C	0.544544		327	A	0.497192
685	C	0.357558		695	T	0.129653		328	G	0.0128862
686	C	0.229926		696	T	0.252542		329	T	0.260945
687	T	0.465483		697	G	0.136418		330	C	0.152486
688	C	0.394159		698	A	2.27514		331	A	0.0730217
689	T	0.343481		699	A	0.476899		332	C	0.0902033
690	C	0.366943		700	A	0.236758		333	C	0.0998679
691	A	0.176433		701	C	0.211955		334	G	0.00322155
692	C	0.180187		702	G	0.00563711		335	C	0.377995
693	T	0.328466		703	T	0.25367		336	A	0.150339
694	C	0.449529		704	T	0.224357		337	T	0.0579878
695	T	0.170802		705	A	0.31455		338	T	0.0343632
696	T	0.294681		706	C	0.316805		339	C	0.0236247
697	G	0.203649		707	A	0.163476		340	C	0.0279201
698	A	1.80656		708	C	0.324697		341	C	0.00966464
699	A	0.444837		709	A	0.192789		342	C	0.117049
700	A	0.224295		710	C	0.161221		343	A	0.0536924
701	C	0.148279		711	C	0.170241		344	C	0.0150339
702	G	0.0140771		712	C	0.177005		345	G	0.0118123
703	T	0.295619		713	T	0.409254		346	G	0.00322155
704	T	0.271219		714	C	1.25144		347	G	0.00859079
705	A	0.358497		715	A	0.0845566		348	C	1.09103
706	C	0.295619		716	A	0.0586259		349	G	0.00429539
707	A	0.125755		717	T	0.050734		350	A	0.272758
708	C	0.355682		718	T	0.0789195		351	C	0.0332893
709	A	0.181125		719	A	0.227739		352	C	0.0300678
710	C	0.19051		720	C	0.118379		354	T	0.0236247
711	C	0.206464		721	A	0.042842		356	G	0.0021477
712	C	0.232741		722	T	0.0744098		357	C	0.16752
713	T	0.6025		723	T	0.0732824		358	G	0.00536924
714	C	1.64796		724	A	0.120634		360	T	0.185776
715	A	0.269342		725	T	0.0901937		361	G	0.0021477
716	A	0.146402		726	A	0.199554		362	G	0.00322155
717	T	0.16611		727	C	0.18377		363	C	0.211548
718	T	0.198956		728	T	0.243523		364	T	0.389807
719	A	0.394159		729	G	0.00112742		365	G	0.00107385
720	C	0.230865		730	C	0.170241		366	C	0.112754
721	A	0.139833		731	T	0.0699001		368	T	0.0128862
722	T	0.167048		732	G	0.0135291		369	T	0.00536924
723	T	0.241188		733	A	0.42391		371	G	0.00107385
724	A	0.274034		734	A	0.184897		372	C	0.0408062
725	T	0.259957		735	C	0.202936		375	C	0.0236247
726	A	0.318143		736	A	0.0699001		376	C	0.0182554
727	C	0.278727		737	C	0.220975		377	T	0.0343632
728	T	0.321896		738	G	0.00338226		379	C	0.00751694
729	G	0.0272157		739	A	0.133036		382	A	0.0021477
730	C	0.347235		740	A	0.0124016		388	T	0.01396
731	T	0.225234		741	G	0.00112742		389	A	0.0021477
732	G	0.130448		742	C	0.0699001		394	A	0.00107385
733	A	1.06704		744	A	0.050734		396	A	0.127788
734	A	0.398851		745	T	0.00338226		397	G	0.0408062
735	C	0.493637		746	G	0.00112742		398	G	0.00429539
736	A	0.234618		747	G	0.00450968		399	A	0.677598
737	C	0.610946		748	G	0.00112742		400	C	0.00107385
738	G	0.13514		749	C	0.178133		404	C	0.00107385
739	A	0.862457		750	T	0.0574985
740	A	0.12294		751	C	0.0304404
741	G	0.0122002		752	C	0.0157839
742	C	0.383836		753	C	0.0462243
743	G	0.0882165		754	A	0.0157839
744	A	0.679455		755	G	0.00225484
745	T	0.0854011		757	T	0.0518614
746	G	0.0863396		758	C	0.0146565
747	G	0.0947858		759	T	0.00450968
748	G	0.11074		760	C	0.00563711
749	C	1.78498		761	C	0.00338226
750	T	1.08488		762	A	0.00112742
751	C	0.627839		763	C	0.00112742
752	C	0.726379		764	A	0.00112742
753	C	3.28278		766	A	0.0484791
754	A	2.22981		767	G	0.00901937
755	G	0.240249		768	C	0.501702
756	G	0.248696
757	T	8.44063
758	C	1.87882
759	T	1.76621
760	C	1.4293
761	C	1.31762
762	A	1.65265
763	C	0.953489
764	A	1.13086
765	C	0.473929
766	A	0.215849
767	G	0.0347235
768	C	0.613762
769	G	0.119186
770	A	0.639101
771	T	0.215849
772	C	0.176433
773	C	0.26465
774	G	0.0778933
775	G	0.107924
776	C	4.35452
777	T	0.790195
778	C	0.416682
779	G	0.0103232
780	C	0.210218
781	A	0.134202
782	T	0.0685086
783	G	0.0197079
784	A	0.101355
785	G	0.0337851
786	A	0.212095
787	A	0.159541
788	T	0.0957243
789	T	0.0835242
790	C	0.13514
791	C	0.213034
792	A	0.627839
793	A	0.272157
794	C	0.108863
795	T	0.253388
796	C	0.362251
797	A	0.035662
798	G	0.0140771
799	C	0.101355
800	C	0.277788
801	A	0.0525545
802	C	0.0319081
803	G	0.00281542
804	G	0.0103232
805	A	0.0722625
806	A	0.0384774
807	G	0.00469237
808	G	0.00375389
809	C	0.0844626
810	T	0.120125
811	C	0.137956
812	C	0.100417
813	A	0.0244003
814	C	0.0253388
815	T	0.0281542
816	A	0.00656932
817	T	0.00469237
818	A	0.0244003
819	A	0.00563084
821	T	0.000938474
822	T	0.00375389
823	A	0.00469237
824	C	0.00656932
825	A	0.00469237
826	C	0.00375389
827	A	0.00187695
828	A	0.00281542
829	C	0.00281542
832	T	0.00187695
833	T	0.00281542
834	A	0.000938474
835	A	0.00187695
836	T	0.00281542
837	T	0.00281542
838	A	0.00563084
839	C	0.00750779
840	T	0.00187695
841	A	0.000938474
842	C	0.00563084
844	A	0.00281542
845	A	0.000938474
847	A	0.00375389
848	C	0.00187695
850	C	0.0103232
853	A	0.000938474
856	C	0.000938474
880	T	0.017831
