# Supplementary material for: Fibrillarin-mediated 2’-O-methylation serves as a translation brake on uncapped enterovirus RNA
Source: PLoS Pathog. 2026 Jul 20;22(7):e1014455. doi: 10.1371/journal.ppat.1014455 (PMC13405287; doi:10.1371/journal.ppat.1014455)
Supplement: S3 Table — (XLSX) [file ppat.1014455.s009.xlsx]

## Sheet: Table S3
Gene ID	Ensembl Gene ID	Gene Symbol	Type	Con_1 FPKM	Con_2 FPKM	Con_3 FPKM	EV71_24h_1 FPKM	EV71_24h_2 FPKM	EV71_24h_3 FPKM	EV71_6h_1 FPKM	EV71_6h_2 FPKM	EV71_6h_3 FPKM	Con Average FPKM	EV71_24h Average FPKM	EV71_6h Average FPKM	log2 (EV71_6h / Con)	Qvalue (EV71_6h / Con)	log2 (EV71_24h / Con)	Qvalue (EV71_24h / Con)
1	ENSG00000121410	'A1BG'	mRNA	0.57	0.57	0.74	0.25	0.18	0.43	0.41	0.39	0.57	0.626667	0.286667	0.456667	-0.482563	0.415556	-1.08597	0.0432091
10	ENSG00000156006	'NAT2'	mRNA	0.29	0.23	0.11	0	0	0	0.06	0.11	0.11	0.21	0	0.0933333	-1.15765	0.629914	-3.46983	0.106386
100	ENSG00000196839	'ADA'	mRNA	25.97	25.88	23.4	22.33	22.72	21.74	27.36	27.32	29.51	25.0833	22.2633	28.0633	0.137927	0.28992	-0.151591	0.239663
1000	ENSG00000170558	'CDH2'	mRNA	130.29	130.57	128.3	138.26	150.02	144.52	137.8	134.29	138.64	129.72	144.267	136.91	0.0524956	0.253037	0.176294	2.6e-05
10000	ENSG00000117020	'AKT3'	mRNA	13.1	13.09	14.18	20.99	22.27	21.18	16.43	17.22	15.09	13.4567	21.48	16.2467	0.225946	0.00133715	0.586184	7.01e-20
100008586	ENSG00000236362	'GAGE12F'	mRNA	133.28	73.76	97.27	106.85	103.3	162.52	106.95	96.66	105	101.437	124.223	102.87	-0.0044968	0.996735	0.32201	0.492265
10001	ENSG00000133997	'MED6'	mRNA	25.42	24.73	26.68	26.8	26.83	29.15	24.74	25.09	25.75	25.61	27.5933	25.1933	-0.0500631	0.7463	0.132559	0.1529
10002	ENSG00000278570	'NR2E3'	mRNA	0.07	0.03	0.13	0.23	0.39	0.28	0.1	0.07	0.03	0.0766667	0.3	0.0666667	-0.23937	0.942036	1.95626	0.0857711
10003	ENSG00000077616	'NAALAD2'	mRNA	0.4	0.41	0.6	0.46	0.39	0.47	0.78	0.69	0.52	0.47	0.44	0.663333	0.477773	0.410284	-0.0533427	0.962177
100037417	ENSG00000099974	'DDTL'	mRNA	2.01	2.13	2.79	3.64	3.08	2.26	2.49	2.94	2.67	2.31	2.99333	2.7	0.203263	0.727971	0.394602	0.296614
10004	ENSG00000168060	'NAALADL1'	mRNA	0.09	0.05	0.02	0.04	0.09	0.08	0	0.05	0.07	0.0533333	0.07	0.04	-0.507945	0.917315	0.367128	0.882779
10005	ENSG00000101473	'ACOT8'	mRNA	13.8	12.07	11.25	11.58	13.98	12.34	13.36	13.26	12.26	12.3733	12.6333	12.96	0.0409801	0.927909	0.0516504	0.868721
10006	ENSG00000136754	'ABI1'	mRNA	12.98	11.95	12.36	14.93	15.12	14.93	13.38	13.52	14.67	12.43	14.9933	13.8567	0.130337	0.235918	0.292912	0.000838
10007	ENSG00000113552	'GNPDA1'	mRNA	50.87	51.52	54.87	42.61	44.82	45.03	48	50.28	50.81	52.42	44.1533	49.6967	-0.10238	0.165344	-0.223849	0.000848
10008	ENSG00000175538	'KCNE3'	mRNA	0	0.04	0	0	0	0.03	0.08	0.04	0	0.0133333	0.01	0.04	1.57017	0.70532	-0.0493005	0.991742
10009	ENSG00000177485	'ZBTB33'	mRNA	12.54	13.08	12.94	10	10.78	12.37	13.6	13.85	13.42	12.8533	11.05	13.6233	0.0587225	0.630842	-0.192062	0.0405527
10010	ENSG00000136560	'TANK'	mRNA	24.6	24.22	27.43	22.07	22.95	23.82	26.67	24.67	25.5	25.4167	22.9467	25.6133	-0.0537731	0.815825	-0.217819	0.0633989
100101267	ENSG00000272391	'POM121C'	mRNA	30.51	31.08	31.09	32.2	31.6	30.2	27.6	28.23	27.95	30.8933	31.3333	27.9267	-0.170851	0.000267	0.043243	0.535622
100101467	ENSG00000186814	'ZSCAN30'	mRNA	4.97	4.58	4.35	6.39	6.36	6.19	6.41	5.43	6.06	4.63333	6.31333	5.96667	0.362419	0.00548591	0.496124	0.000105
100101629		'GAGE8'	mRNA	1.87	5.35	5.26	0	8.14	2.61	8.85	7.6	10.45	4.16	3.58333	8.96667	1.11563	0.0279788	-0.225952	0.9386
10011	ENSG00000213523	'SRA1'	mRNA	19.97	18.98	21.33	24.75	25.55	23.24	19.14	17.64	17.66	20.0933	24.5133	18.1467	-0.180734	0.146076	0.225089	0.0408271
100113407	ENSG00000205269	'TMEM170B'	mRNA	0.24	0.31	0.35	0.68	0.82	0.61	0.37	0.43	0.41	0.3	0.703333	0.403333	0.395813	0.349101	1.25043	5.28e-06
100125288	ENSG00000220201	'ZGLP1'	mRNA	0.94	0.87	0.84	1.68	1.32	2.33	1.08	1.69	1.45	0.883333	1.77667	1.40667	0.642339	0.171646	1.03546	0.00845448
100127206	ENSG00000186367	'MINAR2'	mRNA	0	0.03	0	0	0	0	0	0	0	0.01	0	0	-0.980853	0.927909	-0.114209	0.991742
100127983	ENSG00000253250	'C8orf88'	mRNA	9.24	8.13	7.01	11.73	11.62	10.32	8.57	7.09	9.02	8.12667	11.2233	8.22667	-0.0102721	0.996735	0.48183	0.0303657
100128071	ENSG00000225828	'FAM229A'	mRNA	0.69	0.81	0.95	0.47	2.67	1.35	0.55	0.95	1.65	0.816667	1.49667	1.05	0.332593	0.877871	0.87369	0.405565
100128108	ENSG00000259658	'LOC100128108'	mRNA	1.7	2.09	1.23	1.2	2.07	1.33	1.06	1.86	2.75	1.67333	1.53333	1.89	0.125988	0.934508	-0.142656	0.918337
100128124		'HGC6.3'	mRNA	0	0	0	0.13	0	0	0	0	0.08	0	0.0433333	0.0266667	0.9427	0.927909	1.80935	0.79098
100128327	ENSG00000173626	'TRAPPC3L'	mRNA	0.07	0.07	0.05	0.08	0	0.08	0.05	0.07	0.14	0.0633333	0.0533333	0.0866667	0.438205	0.895823	-0.187934	0.954161
100128553	ENSG00000225932	'CTAGE4'	mRNA	0	0.02	0.05	0	0	0	0	0.05	0	0.0233333	0	0.0166667	-1.49953	0.812906	-1.59449	0.753833
100128569	ENSG00000183397	'C19orf71'	mRNA	1.33	0.73	1.02	1	2.87	0.97	0.88	1.75	0.74	1.02667	1.61333	1.12333	0.112317	0.95319	0.653229	0.544884
100128731	ENSG00000228474	'OST4'	mRNA	400.45	364.42	392.89	323.93	327.49	316.12	392.47	334.81	411.48	385.92	322.513	379.587	-0.0542788	0.736144	-0.22924	0.00517822
100128927	ENSG00000179627	'ZBTB42'	mRNA	1.3	1.06	1.15	0.86	0.67	0.68	1.54	1.68	1.34	1.17	0.736667	1.52	0.337528	0.320161	-0.661348	0.0557416
100129128	ENSG00000256980	'KHDC1L'	mRNA	0	0.57	0	0	0.28	0	0.14	0.29	0	0.19	0.0933333	0.143333	-0.432953	0.927909	-1.04937	0.796276
100129250	ENSG00000235453	'SMIM27'	mRNA	4.16	2.39	2.24	3.79	2.18	3.4	2.83	2.78	3.8	2.93	3.12333	3.13667	0.0937691	0.935405	0.175721	0.857662
100129271	ENSG00000198854	'C1orf68'	mRNA	0	0	0.09	0	0	0	0	0	0	0.03	0	0	-0.980853	0.927909	-0.114209	0.991742
100129307		'LOC100129307'	mRNA	0.03	0	0	0.17	0	0	0.1	0.05	0	0.01	0.0566667	0.05	2.4286	0.680614	2.67025	0.555433
100129361	ENSG00000256537	'SMIM10L1'	mRNA	8.51	9.56	8.95	5.51	5.44	5.03	8.92	8.15	8.22	9.00667	5.32667	8.43	-0.120018	0.338636	-0.733817	7.62e-13
100129396	ENSG00000288235	'FAM106C'	mRNA	0.58	0.41	0.58	0.52	0.61	0.76	0.34	0.55	0.51	0.523333	0.63	0.466667	-0.175934	0.927909	0.258084	0.79098
100129480	ENSG00000225526	'MKRN2OS'	mRNA	0.07	0.07	0	0	0	0.12	0	0	0.07	0.0466667	0.04	0.0233333	-0.915429	0.927885	-0.0489333	0.991742
100129484	ENSG00000234432	'LOC100129484'	mRNA	0.53	0.53	0.36	0.54	0.57	0.4	0.49	0.51	0.53	0.473333	0.503333	0.51	0.0753137	0.944609	0.0963698	0.915949
100129543	ENSG00000183850	'ZNF730'	mRNA	1.54	1.95	1.62	1.73	1.48	1.85	2.37	2.42	1.82	1.70333	1.68667	2.20333	0.3422	0.363775	0.0100983	0.991742
100129583	ENSG00000189157	'FAM47E'	mRNA	0.09	0.21	0.14	0	0.13	0	0.13	0	0.26	0.146667	0.0433333	0.13	-0.172834	0.955827	-2.37043	0.29332
100129654	ENSG00000261787	'TCF24'	mRNA	0	0.03	0.03	0	0	0.09	0	0.03	0	0.02	0.03	0.01	-0.914837	0.927885	0.789501	0.858735
100129669	ENSG00000205442	'IZUMO3'	mRNA	0.18	0.12	0.24	0.1	0.12	0	0.24	0.42	0.3	0.18	0.0733333	0.32	0.56541	0.837742	-1.13512	0.652976
100129697		'LOC100129697'	mRNA	0.09	0.04	0.09	0.15	0	0	0.04	0.09	0.18	0.0733333	0.05	0.103333	0.463991	0.927731	-0.496691	0.882779
100129792	ENSG00000198865	'CCDC152'	mRNA	0.02	0	0	0	0	0	0	0.03	0	0.00666667	0	0.01	-0.0190674	0.996735	-0.114209	0.991742
100129836	ENSG00000224821	'COL4A2-AS2'	mRNA	0.05	0	0.05	0.24	0	0	0	0	0	0.0333333	0.08	0	-1.87645	0.825796	1.40265	0.680207
100129842	ENSG00000237440	'ZNF737'	mRNA	3.35	3.13	3.33	3.4	3.17	3.07	3.81	3.63	3.29	3.27	3.21333	3.57667	0.102238	0.554909	-0.00465328	0.991742
100129924	ENSG00000274386	'TMEM269'	mRNA	0.21	0.3	0.28	0.42	0.29	0.67	0.47	0.41	0.35	0.263333	0.46	0.41	0.633581	0.388193	0.827289	0.184903
10013	ENSG00000094631	'HDAC6'	mRNA	7.27	7.82	7.18	8.14	8.02	6.22	8.19	8.78	9.6	7.42333	7.46	8.85667	0.202133	0.0868004	-0.00634166	0.991742
100130086	ENSG00000268738	'HSFX2'	mRNA	0.13	0	0	0	0	0	0	0	0	0.0433333	0	0	-2.46211	0.706126	-1.59543	0.780482
100130274	ENSG00000255181	'CCDC166'	mRNA	0.06	0	0	0	0	0	0	0	0	0.02	0	0	-0.980853	0.927909	-0.114209	0.991742
100130302	ENSG00000223731	'SUPT20HL1'	mRNA	0.04	0.04	0.02	0	0	0	0.02	0.02	0.01	0.0333333	0	0.0166667	-0.824314	0.827668	-2.81787	0.294031
100130311	ENSG00000205710	'C17orf107'	mRNA	0.47	0.49	0.39	0.4	0.34	0.29	0.49	0.49	0.51	0.45	0.343333	0.496667	0.120227	0.927909	-0.356521	0.628909
100130361	ENSG00000215115	'CXorf49'	mRNA	23.69	23.88	22.31	21.86	22.61	20.57	21.37	20.73	23.15	23.2933	21.68	21.75	-0.125341	0.324122	-0.0823075	0.536583
100130519	ENSG00000188051	'TMEM221'	mRNA	0.1	0.07	0.13	0.06	0	0.11	0.13	0.2	0.23	0.1	0.0566667	0.186667	0.897506	0.630416	-0.772249	0.75439
100130613	ENSG00000183631	'PRR32'	mRNA	7.48	6.97	8.32	11.79	8.66	10.77	6.81	6.95	5.79	7.59	10.4067	6.51667	-0.246069	0.396014	0.484221	0.0177021
100130705	ENSG00000272899	'ATP6V1FNB'	mRNA	0.27	0.25	0.17	0.33	0.25	0.37	0.3	0.22	0.27	0.23	0.316667	0.263333	0.165547	0.927885	0.463564	0.536028
100130733	ENSG00000186105	'LRRC70'	mRNA	0.27	0.24	0.18	0.52	0.53	0.2	0.24	0.21	0.18	0.23	0.416667	0.21	-0.149871	0.929504	0.859002	0.329617
100130742	ENSG00000214954	'LRRC69'	mRNA	0.06	0.05	0.16	0.19	0.11	0.3	0.11	0.17	0.11	0.09	0.2	0.13	0.466572	0.925687	1.08843	0.588812
100130771	ENSG00000185055	'EFCAB10'	mRNA	0.68	0.4	0.57	0.85	0.69	0.65	0.81	0.21	0.31	0.55	0.73	0.443333	-0.576965	0.70797	0.360021	0.74907
100130827	ENSG00000231274	'SBK3'	mRNA	1.68	1.15	0.92	7.23	8.37	7.35	1.4	2.26	2.38	1.25	7.65	2.01333	0.657848	0.245253	2.63304	1.36e-19
100130890	ENSG00000279170	'TSTD3'	mRNA	1.39	0.94	1.11	1.13	1.43	1.44	1.37	1.54	1.34	1.14667	1.33333	1.41667	0.285128	0.6729	0.253164	0.654474
100130933	ENSG00000259120	'SMIM6'	mRNA	0	0	0	0.11	0	0	0	0	0.07	0	0.0366667	0.0233333	0.9427	0.927909	1.80935	0.79098
100130958	ENSG00000205078	'SYCE1L'	mRNA	0	0.17	0.09	0.3	0	0.14	0.18	0.18	0.09	0.0866667	0.146667	0.15	0.719001	0.885319	0.810179	0.800065
100131017	ENSG00000205903	'ZNF316'	mRNA	8.26	8.12	8.23	14.1	13.82	13.06	8.17	9.3	9.21	8.20333	13.66	8.89333	0.0915002	0.406014	0.758521	1.1e-30
100131107		'LOC100131107'	mRNA	0.05	0	0	0	0	0	0.05	0.05	0.05	0.0166667	0	0.05	1.46183	0.808002	-0.114209	0.991742
100131187	ENSG00000215845	'TSTD1'	mRNA	0.35	0	0	0	0	0.25	0	0	0.16	0.116667	0.0833333	0.0533333	-0.0190674	0.996735	0.847584	0.882779
100131211	ENSG00000189362	'NEMP2'	mRNA	4.56	4.33	4.24	3.98	4.2	4.35	4.57	5.07	4.75	4.37667	4.17667	4.79667	0.107517	0.51249	-0.0443081	0.807562
100131244	ENSG00000230778	'ANKRD63'	mRNA	0.15	0.26	0.28	0.15	0.06	0.14	0.26	0.19	0.26	0.23	0.116667	0.236667	0.0411805	0.981447	-0.917814	0.285904
100131378	ENSG00000205177	'C11orf91'	mRNA	0.09	0	0	0.16	0	0.15	0.09	0	0.09	0.03	0.103333	0.06	0.877156	0.927909	1.69809	0.673721
100131390	ENSG00000217236	'SP9'	mRNA	9.33	8.52	9.64	1.3	1.28	1.21	6.21	6.7	7.13	9.16333	1.26333	6.68	-0.480876	0.000143	-2.83893	8.19e-44
100131539		'ZNF705E'	mRNA	0.05	0.07	0.04	0.06	0.07	0.03	0.04	0.04	0.09	0.0533333	0.0533333	0.0566667	-0.020952	0.996735	0.00869007	0.996692
100131755	ENSG00000196440	'ARMCX4'	mRNA	0.05	0.06	0.06	0.03	0.02	0.13	0.06	0.05	0.06	0.0566667	0.06	0.0566667	-0.0863689	0.966081	0.0490334	0.991742
100131801	ENSG00000229833	'PET100'	mRNA	49.47	37.09	44.62	42.71	41.25	29.8	42.06	46.83	47.52	43.7267	37.92	45.47	0.0307155	0.927909	-0.182105	0.379615
100131827	ENSG00000227124	'ZNF717'	mRNA	2.41	2.31	2.19	2.39	2.5	2.58	2.78	2.54	2.26	2.30333	2.49	2.52667	0.277831	0.524735	0.534854	0.0752452
100131897	ENSG00000204767	'INSYN2B'	mRNA	0.31	0.14	0.3	0.07	0.02	0.12	0.22	0.31	0.19	0.25	0.07	0.24	-0.0605727	0.95899	-1.71994	0.0209212
100132015	ENSG00000282419	'TEX13D'	mRNA	0.01	0	0	0	0	0	0	0	0	0.00333333	0	0	-0.980853	0.927909	-0.114209	0.991742
100132074		'FOXO6'	mRNA	2.13	1.93	2.2	2.15	1.29	2.1	1.95	2.36	1.89	2.08667	1.84667	2.06667	-0.0394194	0.936585	-0.141706	0.721298
100132247	ENSG00000243716	'NPIPB5'	mRNA	8.92	9.62	11.26	16.43	15.01	12.5	10.39	10.93	11.27	9.93333	14.6467	10.8633	0.10398	0.519493	0.581852	1.04e-07
100132386	ENSG00000212722	'KRTAP4-9'	mRNA	0	0	0	0.12	0	0.12	0	0	0	0	0.08	0			2.65423	0.524538
100132399	ENSG00000227488	'GAGE12D'	mRNA	178.98	202.94	195.08	204.93	163.02	184.34	164.79	210.4	236.34	192.333	184.097	203.843	0.0551018	0.927909	-0.0347312	0.820083
100132406	ENSG00000271425	'NBPF10'	mRNA	5.84	5.6	5.59	5.51	4.9	4.59	5.48	6.29	5.77	5.67667	5	5.84667	0.0213375	0.927909	-0.154828	0.0766866
100132463	ENSG00000185758	'CLDN24'	mRNA	0	0.15	0	0.55	0	0	0	0	0.15	0.05	0.183333	0.05	-0.0190674	0.996735	1.71212	0.690049
100132476	ENSG00000240871	'KRTAP4-7'	mRNA	0.09	0	0	0	0	0.14	0	0	0	0.03	0.0466667	0	-0.980853	0.927909	0.847584	0.882779
100132565	ENSG00000153684	'GOLGA8F'	mRNA	0	0	0	0.02	0.02	0	0.02	0	0.01	0	0.0133333	0.01	0.9427	0.927909	2.74086	0.492265
100132911		'DPH3P1'	mRNA	2.39	2.97	2.55	1.75	1.41	1.97	2.48	3.33	2.51	2.63667	1.71	2.77333	0.0567932	0.927909	-0.584775	0.116276
100132916	ENSG00000145642	'SHISAL2B'	mRNA	0	0.12	0	0	0	0	0	0	0	0.04	0	0	-0.980853	0.927909	-0.114209	0.991742
100132994	ENSG00000215113	'CXorf49B'	mRNA	23.69	23.88	22.31	21.86	22.61	20.57	21.37	20.73	23.15	23.2933	21.68	21.75	-0.125341	0.324122	-0.0823075	0.536583
100133204		'HSDL2-AS1'	mRNA	0.26	0.24	0.09	0.32	0.36	0.37	0.15	0.26	0.13	0.196667	0.35	0.18	-0.115435	0.943993	0.89024	0.230143
100133220	ENSG00000188388	'GOLGA6L3'	mRNA	0	0	0	0	0	0.09	0.08	0.02	0.04	0	0.03	0.0466667	1.83899	0.827668	1.80935	0.79098
100133315	ENSG00000254469	'LOC100133315'	mRNA	1.08	1.08	1.49	1.26	1.5	1.44	1.37	1.62	1.34	1.21667	1.4	1.44333	0.493176	0.246589	0.65736	0.0688995
100133941	ENSG00000272398	'CD24'	mRNA	0.27	0.3	0.29	0.2	0.21	0.25	0.28	0.19	0.25	0.286667	0.22	0.24	-0.340894	0.837742	-0.362472	0.773867
100134934	ENSG00000257949	'TEN1'	mRNA	14.32	13.38	16.05	14.67	11.45	14.83	15.35	17.9	18.31	14.5833	13.65	17.1867	0.211144	0.353436	-0.0647785	0.832971
100134938	ENSG00000267368	'UPK3BL1'	mRNA	10.86	10.85	10.87	12.03	15.16	13.22	12.01	12.58	11.94	10.86	13.47	12.1767	0.139392	0.573674	0.32987	0.0534122
100137047	ENSG00000243789	'JMJD7'	mRNA	3.01	3.16	3.76	3.44	3.2	2.19	4.01	4.32	3.64	3.31	2.94333	3.99	0.238005	0.587747	-0.158295	0.74262
100137049	ENSG00000243708	'PLA2G4B'	mRNA	0	0.68	1.13	0	0.9	0.51	1.33	0	1.04	0.603333	0.47	0.79	0.360108	0.959745	-0.369952	0.942912
10014	ENSG00000108840	'HDAC5'	mRNA	5.74	6.06	5.73	7.23	6.7	6.04	6.47	7.33	7.1	5.84333	6.65667	6.96667	0.228403	0.0325433	0.210768	0.0685879
100144748	ENSG00000227268	'KLLN'	mRNA	0.22	0.26	0.17	0.17	0.17	0.07	0.3	0.36	0.29	0.216667	0.136667	0.316667	0.533464	0.497266	-0.637935	0.476998
10015	ENSG00000170248	'PDCD6IP'	mRNA	35.31	34.91	33.36	32.13	31.58	32.3	36.63	34.25	36.01	34.5267	32.0033	35.63	0.0167479	0.901568	-0.0637538	0.313308
10016	ENSG00000249915	'PDCD6'	mRNA	81.69	82.07	80.42	66.28	60.1	62.92	78.41	76.01	78.25	81.3933	63.1	77.5567	-0.0907573	0.339237	-0.343012	1.49e-05
100169851	ENSG00000236027	'PATE3'	mRNA	0	0	0.05	0	0	0	0	0	0	0.0166667	0	0	-0.980853	0.927909	-0.114209	0.991742
10017	ENSG00000137875	'BCL2L10'	mRNA	0	0	0.06	0	0.12	0	0.12	0.06	0	0.02	0.04	0.06	1.46632	0.819172	0.847585	0.882779
100170229	ENSG00000226763	'SRRM5'	mRNA	0.43	0.24	0.38	0.61	0.42	0.54	0.46	0.65	0.62	0.35	0.523333	0.576667	0.694978	0.348912	0.596626	0.415722
100170765	ENSG00000204978	'ERICH4'	mRNA	0.17	0	0	0	0	0.14	0	0	0	0.0566667	0.0466667	0	-1.87715	0.837742	-0.0486318	0.991742
100170841	ENSG00000273604	'EPOP'	mRNA	4.86	4.04	4.85	2.52	2.64	2.83	3.9	3.74	3.68	4.58333	2.66333	3.77333	-0.306414	0.0829462	-0.760007	2.05e-05
10018	ENSG00000153094	'BCL2L11'	mRNA	15.5	16	16.15	24.33	25.5	25.09	13.35	13.57	13.17	15.8833	24.9733	13.3633	-0.28882	1.5e-05	0.614257	9.2e-23
100188893	ENSG00000214736	'TOMM6'	mRNA	49.57	43.85	46.63	39.69	36.29	37.99	43.23	45.82	45.04	46.6833	37.99	44.6967	-0.0885007	0.640104	-0.270539	0.0312047
10019	ENSG00000111252	'SH2B3'	mRNA	30.88	31.95	30.42	63.71	69.32	64.62	30.63	30.64	29.62	31.0833	65.8833	30.2967	-0.0584821	0.439968	1.08633	5.97e-116
1002	ENSG00000179242	'CDH4'	mRNA	8.33	8.73	8.83	4.81	4.59	4.02	8.65	9.47	9.38	8.63	4.47333	9.16667	0.058777	0.684285	-0.928077	4.48e-23
10020	ENSG00000159921	'GNE'	mRNA	11.79	12.1	11.53	16.2	15.75	16.48	11.16	11.06	11.71	11.8067	16.1433	11.31	-0.0818164	0.460679	0.477006	7.86e-12
10021	ENSG00000138622	'HCN4'	mRNA	0.01	0.01	0.01	0.01	0	0.01	0	0	0	0.01	0.00666667	0	-2.46174	0.643783	0.226302	0.9678
10023	ENSG00000165879	'FRAT1'	mRNA	0.7	0.51	0.68	1.04	0.95	0.76	1.41	1.22	1.09	0.63	0.916667	1.24	0.953507	0.0132377	0.56146	0.247244
10024	ENSG00000135451	'TROAP'	mRNA	34.24	37.55	36.08	25.87	24.69	26.88	42.19	50.97	50.02	35.9567	25.8133	47.7267	0.478917	3e-09	-0.301615	0.00429481
10025	ENSG00000175221	'MED16'	mRNA	16.82	17.7	18.32	16.36	14.74	12.51	17.69	21.29	20.66	17.6133	14.5367	19.88	0.155166	0.201517	-0.256097	0.0294115
10026	ENSG00000142892	'PIGK'	mRNA	19.23	19.65	19.87	15.93	16.96	18.84	20.66	18.9	18.61	19.5833	17.2433	19.39	-0.039466	0.787133	-0.15898	0.0507372
100271715	ENSG00000214694	'ARHGEF33'	mRNA	0.04	0.01	0	0.09	0.03	0.04	0.01	0.01	0.01	0.0166667	0.0533333	0.01	-0.43444	0.927909	1.63387	0.383469
100271846	ENSG00000268964	'ERVV-2'	mRNA	0.02	0	0	0	0	0	0.03	0.02	0.05	0.00666667	0	0.0333333	1.45989	0.819584	-0.114209	0.991742
100271849	ENSG00000213999	'MEF2B'	mRNA	0	0	0.69	0.31	0.36	0.61	0.13	0.4	0.32	0.23	0.426667	0.283333	0.186077	0.980072	0.825079	0.812428
100271927	ENSG00000170667	'RASA4B'	mRNA	2.45	1.82	2.35	2.51	2.44	2.12	2.46	2.75	2.32	2.20667	2.35667	2.51	0.157201	0.531529	0.112654	0.639432
100272147	ENSG00000182712	'CMC4'	mRNA	8.23	7.69	6.61	5.31	7.63	6.58	7.62	7.37	6.06	7.51	6.50667	7.01667	-0.120855	0.837805	-0.20135	0.610279
100287036		'LOC100287036'	mRNA	0.3	0.25	0.15	0.08	0.19	0	0.25	0.25	0.15	0.233333	0.09	0.216667	-0.125307	0.95914	-1.34667	0.459647
100287045	ENSG00000229924	'FAM90A26'	mRNA	0.57	0.88	0.72	0.71	0.3	0.34	0.31	0.41	0.31	0.723333	0.45	0.343333	-1.08951	0.213311	-0.648178	0.489618
100287171	ENSG00000181404	'WASHC1'	mRNA	24.37	22.62	26.22	31.53	30.49	28.59	24.67	28.51	29.65	24.4033	30.2033	27.61	0.152518	0.212934	0.330776	0.000418
100287284	ENSG00000205693	'MANSC4'	mRNA	0	0.08	0.04	0	0	0.14	0.13	0.08	0.17	0.04	0.0466667	0.126667	1.56523	0.562685	0.20717	0.976126
100287482	ENSG00000240204	'SMKR1'	mRNA	0.33	0.58	0.91	0	0.49	0.41	0.42	0.5	0.42	0.606667	0.3	0.446667	-0.47833	0.810746	-1.01687	0.473436
100287896	ENSG00000254837	'LOC100287896'	mRNA	1.04	1.24	1.01	0.94	0.71	0.43	1.54	1.59	1.45	1.09667	0.693333	1.52667	0.461433	0.250769	-0.614406	0.206323
100287898	ENSG00000215912	'TTC34'	mRNA	0.03	0	0	0	0.05	0.14	0.03	0.03	0	0.01	0.0633333	0.02	0.879925	0.927909	3.03297	0.226856
100287932	ENSG00000265354	'TIMM23'	mRNA	154.21	149.57	154.62	140.8	143.58	151.81	129.6	121.77	139.9	152.8	145.397	130.423	-0.25424	9.4e-06	-0.0465238	0.554377
100288142	ENSG00000162825	'NBPF20'	mRNA	4.85	4.61	4.83	4.18	3.75	3.65	4.64	4.73	4.41	4.76333	3.86	4.59333	-0.0777367	0.392336	-0.281338	0.000123
100288332	ENSG00000183793	'NPIPA5'	mRNA	24.22	25.12	23.08	34.6	30.58	31.93	23.37	26.29	31.33	24.14	32.37	26.9967	0.139535	0.474647	0.467448	7.15e-05
100288413	ENSG00000226887	'ERVMER34-1'	mRNA	0.6	0.6	0.69	0.11	0.25	0.21	0.59	0.6	0.37	0.63	0.19	0.52	-0.314452	0.678476	-1.84389	0.00189327
100288687	ENSG00000260596	'DUX4'	mRNA	0.55	0.23	0.08	0.25	0.23	0.19	0.34	0.24	0.35	0.286667	0.223333	0.31	0.0735131	0.980908	-0.746462	0.681318
100288695	ENSG00000256671	'LIMS4'	mRNA	19.78	11.9	10.91	22.38	24.56	25.6	13.84	17.91	13.98	14.1967	24.18	15.2433	0.229575	0.615307	0.908875	2.8e-10
100288797	ENSG00000198326	'TMEM239'	mRNA	0.18	0.18	0.09	0.08	0.09	0.07	0.27	0.45	0.09	0.15	0.08	0.27	0.604088	0.768447	-0.522919	0.79098
100288801	ENSG00000172969	'FRG2C'	mRNA	0	0	0	0	0.06	0.05	0.03	0	0.06	0	0.0366667	0.03	2.42146	0.681516	2.72402	0.49785
100288814	ENSG00000234469	'CLDN34'	mRNA	0	0	0	0.14	0	0	0	0.08	0	0	0.0466667	0.0266667	0.9427	0.927909	1.80935	0.79098
100289187	ENSG00000244219	'TMEM225B'	mRNA	0.16	0.27	0.27	0.37	0.11	0	0.38	0.05	0.22	0.233333	0.16	0.216667	-0.132884	0.960034	-0.535283	0.79098
100289561		'LOC100289561'	mRNA	16.54	14.35	14.69	16.55	19.58	15.37	15.87	14.98	16.4	15.1933	17.1667	15.75	0.018917	0.957512	0.17409	0.377834
100289635	ENSG00000196458	'ZNF605'	mRNA	2.5	2.82	2.15	2.43	2.04	2.52	3.14	2.94	2.91	2.49	2.33	2.99667	0.242037	0.0794975	-0.0714366	0.742871
100289678	ENSG00000204946	'ZNF783'	mRNA	7.09	6.95	6.54	6.04	5.97	5.36	5.68	6.3	5.97	6.86	5.79	5.98333	-0.223785	0.0593639	-0.223792	0.0724953
100293516	ENSG00000269343	'ZNF587B'	mRNA	2.86	3.55	3.11	3.1	3.52	4.09	3.35	2.55	2.95	3.17333	3.57	2.95	-0.131176	0.711746	0.195995	0.397403
100293534		'C4B_2'	mRNA	0.05	0	0.02	0.28	0.32	0.41	0.15	0.37	0.17	0.0233333	0.336667	0.23	3.30257	0.000436	3.89737	1.51e-06
1003	ENSG00000179776	'CDH5'	mRNA	0	0	0	0.03	0	0	0.02	0.02	0	0	0.01	0.0133333	1.84219	0.827668	1.80935	0.79098
100302652	ENSG00000115239	'GPR75-ASB3'	mRNA	0	0.41	1.01	0	1.37	0.8	0.03	0.33	0.83	0.473333	0.723333	0.396667	-0.338255	0.95899	0.625723	0.882779
100302736	ENSG00000251201	'TMED7-TICAM2'	mRNA	1.11	0.95	0.86	0.86	0.53	0.43	0.8	1.07	0.77	0.973333	0.606667	0.88	-0.174729	0.792579	-0.685691	0.0862715
100303755	ENSG00000232838	'PET117'	mRNA	12.47	11.43	9.98	8.22	8.03	7.48	9.07	9.13	8.48	11.2933	7.91	8.89333	-0.369975	0.0743991	-0.502481	0.0170597
100310812	ENSG00000173678	'SPDYE2B'	mRNA	0.41	0.5	0.47	0.77	1.01	0.41	0.4	0.53	0.36	0.46	0.73	0.43	-0.13445	0.927909	0.706133	0.309278
100310846	ENSG00000157999	'ANKRD61'	mRNA	0.7	0.55	0.35	0.86	0.39	0.41	0.45	0.7	0.6	0.533333	0.553333	0.583333	0.109566	0.93946	0.0849798	0.959198
100316904	ENSG00000205307	'SAP25'	mRNA	1.79	1.78	1.77	3.75	4.17	3.56	2.19	3.48	3.43	1.78	3.82667	3.03333	0.677058	0.0954736	1.07271	0.00139771
10036	ENSG00000167670	'CHAF1A'	mRNA	42.06	40.83	42.8	38.81	35.71	35.22	33	35.18	35.79	41.8967	36.58	34.6567	-0.299099	1.57e-08	-0.172109	0.00641896
10038	ENSG00000129484	'PARP2'	mRNA	31.19	31.43	32.57	35.74	36.83	37.43	36.95	35.22	36.26	31.73	36.6667	36.1433	0.161691	0.0562295	0.232741	0.00471631
100381270	ENSG00000257315	'ZBED6'	mRNA	11.51	9.93	9.95	7.1	6.67	8.81	9.91	10	9.7	10.4633	7.52667	9.87	-0.109527	0.461014	-0.446487	0.000289
10039	ENSG00000041880	'PARP3'	mRNA	8.16	8.91	8.33	7.67	8.53	7.76	8.49	9.07	8.7	8.46667	7.98667	8.75333	0.0182628	0.948461	-0.0655451	0.763762
1004	ENSG00000113361	'CDH6'	mRNA	0.26	0.33	0.22	0.01	0.07	0.07	0.45	0.37	0.41	0.27	0.05	0.41	0.438634	0.48341	-2.224	0.00332105
10040	ENSG00000141198	'TOM1L1'	mRNA	10.32	10.65	11.24	12.98	12.28	12.87	9.49	9.83	10.15	10.7367	12.71	9.82333	-0.154601	0.36499	0.25985	0.0475914
100419008	ENSG00000239620	'PRR20G'	mRNA	0	0	0	0	0.14	0.12	0	0	0	0	0.0866667	0			2.72402	0.49785
10042	ENSG00000100281	'HMGXB4'	mRNA	21.31	20.94	20.96	17.14	17.22	17.34	16.94	15.05	16.56	21.07	17.2333	16.1833	-0.40642	7.08e-10	-0.265209	0.000174
100423062	ENSG00000254709	'IGLL5'	mRNA	1.91	1.62	1.57	4.33	3.18	3.73	1.92	1.91	1.7	1.7	3.74667	1.84333	0.0880537	0.927909	1.16391	0.000611
10043	ENSG00000100284	'TOM1'	mRNA	12.39	12.22	13.12	13.54	11.84	11.33	14.02	16.2	15.92	12.5767	12.2367	15.38	0.264964	0.0200038	-0.0163342	0.947262
10044	ENSG00000095370	'SH2D3C'	mRNA	1.51	1.19	1.26	0.52	0.55	0.42	1.18	1.64	1.78	1.32	0.496667	1.53333	0.203737	0.722727	-1.4476	0.00049
10045	ENSG00000125731	'SH2D3A'	mRNA	0.11	0.17	0.06	0.25	0.22	0.09	0.14	0.14	0.32	0.113333	0.186667	0.2	0.786402	0.651872	0.729704	0.611466
10046	ENSG00000013619	'MAMLD1'	mRNA	0.24	0.39	0.3	0.23	0.41	0.18	0.28	0.14	0.12	0.31	0.273333	0.18	-0.824807	0.239745	-0.17806	0.836188
100462977		'MTRNR2L1'	mRNA	43.99	46.98	44.64	106.49	100.35	112.65	67.19	59.34	57.32	45.2033	106.497	61.2833	0.413813	2.61e-08	1.26178	2.9e-85
100462981		'MTRNR2L2'	mRNA	2177.66	2222.02	2231.78	4483.56	4717.28	4815.73	2892.16	2712.49	2909.59	2210.49	4672.19	2838.08	0.334553	4.73e-27	1.10426	6.63e-227
100462983		'MTRNR2L3'	mRNA	0.26	0.64	1.18	1.2	1.89	1.32	0.84	1.56	0.68	0.693333	1.47	1.02667	0.58407	0.6595	1.1037	0.146469
100463285		'MTRNR2L4'	mRNA	0.12	0.04	0	0.21	0.08	0.13	0.08	0.08	0.04	0.0533333	0.14	0.0666667	0.303684	0.938676	1.41335	0.489967
100463482		'MTRNR2L6'	mRNA	7.07	6.88	7.1	18.49	13.76	14.14	9.24	10.62	7.14	7.01667	15.4633	9	0.333349	0.155443	1.16764	7.45e-13
100463486		'MTRNR2L8'	mRNA	1861.81	1941.39	1931.92	3763.23	4141.65	4167.43	2451.1	2348.96	2568.38	1911.71	4024.1	2456.15	0.335665	1.4e-23	1.09789	4.74e-162
100463487		'MTRNR2L9'	mRNA	112.02	134.22	127.98	299.18	260.32	290.34	168.85	165.81	142.85	124.74	283.28	159.17	0.326083	0.00559568	1.21392	2.03e-38
100463488		'MTRNR2L10'	mRNA	1.36	1.14	0.77	3.26	2.47	1.73	0.97	1.53	1.55	1.09	2.48667	1.35	0.28168	0.825919	1.2284	0.0183436
10048	ENSG00000010017	'RANBP9'	mRNA	12.24	12.7	11.84	12.02	11.82	12.24	13.03	10.65	11.27	12.26	12.0267	11.65	-0.0997905	0.529796	-0.00389051	0.991742
10049	ENSG00000105993	'DNAJB6'	mRNA	133.08	138.43	129.94	186.98	182.31	186.36	149.14	136.79	141.64	133.817	185.217	142.523	0.0411581	0.629831	0.351279	3.69e-16
100499483	ENSG00000197816	'CCDC180'	mRNA	1.32	1.14	1.17	1.44	1.12	1.13	1.66	1.55	1.72	1.21	1.23	1.64333	0.459312	0.0132843	0.163226	0.550609
1005	ENSG00000081138	'CDH7'	mRNA	1.44	1.64	1.51	1.28	1.09	1.09	1.76	2.12	1.81	1.53	1.15333	1.89667	0.351536	0.0826138	-0.380649	0.112471
100505385	ENSG00000283154	'IQCJ-SCHIP1'	mRNA	5.5	4.59	4.12	6.41	5.71	4.81	4.87	6.93	6.57	4.73667	5.64333	6.12333	0.348002	0.100179	0.278812	0.185924
100505502		'LOC100505502'	mRNA	0.02	0.12	0.02	0.04	0.05	0.08	0.02	0.12	0.02	0.0533333	0.0566667	0.0533333	-0.0196532	0.996735	0.0274752	0.991742
100505573	ENSG00000259330	'INAFM2'	mRNA	6.27	6.33	6.7	4.27	4.89	4.37	5.71	4.89	5.72	6.43333	4.51	5.44	-0.266859	0.0845649	-0.49095	0.00105945
100505741	ENSG00000122432	'SPATA1'	mRNA	0	0.1	0.06	0.11	0	0.11	0.16	0.06	0.03	0.0533333	0.0733333	0.0833333	0.662257	0.858752	0.483976	0.877562
100505767	ENSG00000205482	'SPDYE18'	mRNA	0.57	0.3	0.4	0.77	0.71	1.39	0.3	0.8	0.51	0.423333	0.956667	0.536667	0.301742	0.890514	1.26296	0.111345
100505876	ENSG00000218739	'CEBPZOS'	mRNA	27.86	27.43	28.08	23.6	21.98	25.37	27.79	27.53	29.48	27.79	23.65	28.2667	-0.0278238	0.876127	-0.190606	0.0314452
100505989	ENSG00000248771	'SMIM31'	mRNA	0	0	0.02	0	0	0	0.04	0	0	0.00666667	0	0.0133333	0.883922	0.927909	-0.114209	0.991742
100506012		'PPP5D1P'	mRNA	0.98	0	0.38	0.54	0	0.73	0.91	0.56	0.86	0.453333	0.423333	0.776667	0.107076	0.973272	0.14456	0.966351
100506084	ENSG00000228696	'ARL17B'	mRNA	12.1	9.19	15.4	9.68	11.85	11.22	12.22	17.71	14.44	12.23	10.9167	14.79	0.267066	0.234134	-0.18152	0.492265
100506127	ENSG00000179240	'GVQW3'	mRNA	1.33	1.33	1.47	0.54	0.49	0.56	2.44	2.23	2.29	1.37667	0.53	2.32	0.730203	3.81e-08	-1.35873	1.34e-10
100506144	ENSG00000243749	'TMEM35B'	mRNA	23.7	21.82	25.58	18.66	19.62	19.47	21.43	27.86	24.62	23.7	19.25	24.6367	0.030181	0.927909	-0.275544	0.10714
100506164	ENSG00000171116	'HSFX1'	mRNA	0.66	0.85	1.53	0.76	0.8	0.79	1.17	1.2	1.3	1.01333	0.783333	1.22333	0.246651	0.782396	-0.345448	0.616623
100506540	ENSG00000247595	'SPTY2D1OS'	mRNA	0	0	0	0	0	0.52	0	0.31	0	0	0.173333	0.103333	0.9427	0.927909	1.80935	0.79098
100506564	ENSG00000249693	'THEGL'	mRNA	0.08	0.12	0.04	0.07	0.24	0.07	0	0.13	0.13	0.08	0.126667	0.0866667	-0.0222757	0.996735	0.615637	0.79098
100506581	ENSG00000260456	'C16orf95'	mRNA	1.6	0.91	1.46	2.7	1.67	1.1	0.78	1.92	1.97	1.32333	1.82333	1.55667	0.197363	0.898684	0.516214	0.463903
100506658	ENSG00000197822	'OCLN'	mRNA	0.19	0.23	0.2	0.45	0.49	0.37	0.3	0.18	0.26	0.206667	0.436667	0.246667	0.133094	0.927909	1.12066	0.00727884
100506888	ENSG00000288616	'ELOA3DP'	mRNA	0	0.18	0	0	0	0	0	0	0	0.06	0	0	-3.19946	0.735266	-2.33319	0.555443
100507003	ENSG00000261949	'GFY'	mRNA	0.04	0.13	0	0.23	0	0	0	0.04	0	0.0566667	0.0766667	0.0133333	-1.91553	0.693869	0.403246	0.90932
100507027	ENSG00000227877	'MRLN'	mRNA	15.12	14.25	15.43	15.62	18.68	23.38	15.65	12.56	13.34	14.9333	19.2267	13.85	-0.151938	0.674789	0.352851	0.111142
100507050	ENSG00000261594	'TPBGL'	mRNA	0.09	0.15	0.24	0.15	0.04	0.14	0.15	0.17	0.13	0.16	0.11	0.15	-0.085761	0.967651	-0.464821	0.7623
100507055	ENSG00000204583	'LRCOL1'	mRNA	0	0.16	0.08	0	0	0	0.08	0.08	0.08	0.08	0	0.08	-0.0191292	0.996735	-1.59534	0.753833
100507203	ENSG00000256162	'SMLR1'	mRNA	0.03	0	0	0	0.05	0.04	0	0.03	0	0.01	0.03	0.01	-0.0190674	0.996735	1.75964	0.652386
100507290	ENSG00000261221	'ZNF865'	mRNA	2.59	2.16	2.29	2.09	2.61	2.02	2.04	2.58	2.29	2.34667	2.24	2.30333	-0.0523731	0.922095	-0.0477992	0.882779
100507341	ENSG00000253457	'SMIM18'	mRNA	0	0	0	0	0	0.29	0	0	0	0	0.0966667	0			2.6328	0.569673
100507421	ENSG00000261115	'TMEM178B'	mRNA	0.01	0	0.01	0.03	0	0	0	0.01	0.01	0.00666667	0.01	0.00666667	-0.0228245	0.996735	0.818492	0.810682
100507436	ENSG00000204520	'MICA'	mRNA	15.51	16.68	17.11	15.86	16.62	18.18	16.81	16.77	15.53	16.4333	16.8867	16.37	-0.0359418	0.927909	0.0557198	0.79098
100507588	ENSG00000260001	'TGFBR3L'	mRNA	0.18	0.18	0.12	0.6	0.11	0	0.35	0.18	0.35	0.16	0.236667	0.293333	0.887865	0.669891	0.643334	0.763911
100507607	ENSG00000196993	'NPIPB9'	mRNA	0.17	0.19	0.28	0.37	0.3	0.39	0.09	0.36	0.58	0.213333	0.353333	0.343333	0.839896	0.662235	0.840965	0.537953
100507650	ENSG00000215277	'RNF212B'	mRNA	0	0.05	0.04	0	0	0	0	0	0	0.03	0	0	-1.8766	0.825796	-1.00996	0.882663
100507747	ENSG00000283199	'C13orf46'	mRNA	0.25	0.13	0.15	0.59	0.8	0.24	0.2	0.31	0.21	0.176667	0.543333	0.24	0.440127	0.717009	1.65134	0.00397451
10051	ENSG00000113810	'SMC4'	mRNA	88.92	91.15	92.48	87.35	89.03	98.17	97.14	89.26	90.32	90.85	91.5167	92.24	-0.00348515	0.978713	0.0347067	0.625842
10052	ENSG00000182963	'GJC1'	mRNA	9.56	9.94	9.6	8.57	7.96	7.89	10.83	10.47	10.77	9.7	8.14	10.69	0.115232	0.141877	-0.227998	0.00309056
100526664	ENSG00000248672	'LY75-CD302'	mRNA	0	0	0	0	0.02	0	0	0.01	0	0	0.00666667	0.00333333	0.9427	0.927909	1.80935	0.786412
100526693	ENSG00000250151	'ARPC4-TTLL3'	mRNA	0.52	0.31	0.25	0.41	0.28	0.84	0.4	0.63	0.61	0.36	0.51	0.546667	0.57185	0.342363	0.543148	0.384535
100526694		'MSANTD3-TMEFF1'	mRNA	6.58	5.4	4.81	6.92	6.52	7.7	8.05	7.73	6.65	5.59667	7.04667	7.47667	0.394608	0.0208508	0.357922	0.0436075
100526737	ENSG00000248643	'RBM14-RBM4'	mRNA	7.76	2.74	4.8	5.84	6.03	5.96	7.08	7.18	6.6	5.1	5.94333	6.95333	0.4036	0.364991	0.403206	0.320818
100526739	ENSG00000251503	'CENPS-CORT'	mRNA	5.7	5.71	5.57	4.71	3.56	5.11	5.86	7.15	6.26	5.66	4.46	6.42333	0.158407	0.661457	-0.3151	0.256359
100526740	ENSG00000248919	'ATP5MF-PTCD1'	mRNA	0.14	0	0.13	0.42	0	0	0	0	0	0.09	0.14	0	-5.46125	0.383345	0.67723	0.913355
100526760	ENSG00000114786	'ABHD14A-ACY1'	mRNA	0	0.46	0	0	0	0	0.23	0	0	0.153333	0	0.0766667	-1.01033	0.927909	-3.59632	0.533079
100526761	ENSG00000250709	'CCDC169-SOHLH2'	mRNA	0	0.12	0	0	0	0.2	0	0	0	0.04	0.0666667	0	-2.87746	0.573154	0.75848	0.920035
100526767	ENSG00000249884	'RNF103-CHMP3'	mRNA	0.1	0.1	0	0	0.19	0.32	0.19	0.16	0.19	0.0666667	0.17	0.18	1.46612	0.228199	1.42212	0.299387
100526772	ENSG00000248592	'STIMATE-MUSTN1'	mRNA	0.62	1.62	0.11	1.38	0.59	1.31	0.6	3.04	3.35	0.783333	1.09333	2.33	1.55093	0.438371	0.507942	0.605385
100526783	ENSG00000250021	'ARPIN-AP3S2'	mRNA	0.44	0.69	0.48	0.67	0	1.26	0.36	0.81	1.56	0.536667	0.643333	0.91	0.750061	0.513877	0.298787	0.919997
100526794	ENSG00000250741	'NT5C1B-RDH14'	mRNA	0	0.04	0	0	0.08	0	0	0	0	0.0133333	0.0266667	0	-0.980853	0.927909	0.847585	0.882779
100526832	ENSG00000213160	'PHOSPHO2-KLHL23'	mRNA	0.24	0	0.35	0	0.44	0	0	0.44	0	0.196667	0.146667	0.146667	-0.48322	0.961248	-0.428597	0.958914
100526842	ENSG00000215472	'RPL17-C18orf32'	mRNA	6.29	6.26	5.93	5.84	4.59	6.15	7	7.49	6.85	6.16	5.52667	7.11333	0.184271	0.431628	-0.12956	0.627485
100527943	ENSG00000259399	'TGIF2-RAB5IF'	mRNA	0.5	0.79	0.71	0.87	0.26	0.55	0.16	1.5	1.05	0.666667	0.56	0.903333	0.456494	0.780393	-0.275489	0.838766
100527963	ENSG00000260238	'PMF1-BGLAP'	mRNA	8.49	6.97	5.6	5.88	8.77	9.16	6.61	4.73	8	7.02	7.93667	6.44667	-0.142529	0.821231	0.207207	0.579151
100527978	ENSG00000271092	'TLCD4-RWDD3'	mRNA	0.4	0.68	0.52	0.58	1.03	0.17	0.97	0.65	0.88	0.533333	0.593333	0.833333	0.60926	0.510614	0.155326	0.898496
100528021	ENSG00000259332	'ST20-MTHFS'	mRNA	0	0.08	0	0	0.15	0.17	0.11	0	0.08	0.0266667	0.106667	0.0633333	1.30412	0.793282	2.17021	0.37886
100528030	ENSG00000259075	'POC1B-GALNT4'	mRNA	1.58	2.24	1.63	4.22	4.17	6.07	3.55	1.96	2.38	1.81667	4.82	2.63	0.499436	0.331848	1.44563	5.13e-17
100528032		'KLRC4-KLRK1'	mRNA	0.18	0	0.22	0.27	0	0	0	0.13	0	0.133333	0.09	0.0433333	-1.8937	0.742192	-0.637633	0.797309
100528062	ENSG00000286237	'ARMCX5-GPRASP2'	mRNA	3.17	2.95	2.86	2.68	2.74	3.52	1.39	2.75	3.2	2.99333	2.98	2.44667	-0.26634	0.690456	0.0277385	0.921583
100528064	ENSG00000255526	'NEDD8-MDP1'	mRNA	1.08	1.82	2.56	0.76	1.11	0.59	1.63	1.75	0.6	1.82	0.82	1.32667	-0.484583	0.687389	-1.23763	0.15315
100529063	ENSG00000258643	'BCL2L2-PABPN1'	mRNA	5.54	1.34	3.78	3.62	7.56	2.32	4.48	6.04	4.13	3.55333	4.5	4.88333	0.439417	0.757612	0.364094	0.780543
100529097	ENSG00000257529	'RPL36A-HNRNPH2'	mRNA	2.09	2.56	4.6	5.12	2.48	2.11	2.07	0.6	2.3	3.08333	3.23667	1.65667	-0.936437	0.398578	0.0844237	0.942198
100529144	ENSG00000103426	'CORO7-PAM16'	mRNA	0	0	0	0.37	0.53	0	0	0	0.25	0	0.3	0.0833333	4.41462	0.569551	6.40997	0.173262
100529215	ENSG00000270011	'ZNF559-ZNF177'	mRNA	0.13	0.37	0	0.34	1.02	1.21	0.54	0.62	0	0.166667	0.856667	0.386667	1.35119	0.825796	2.57747	0.0950847
100529239	ENSG00000270800	'RPS10-NUDT3'	mRNA	11.19	9.9	9.28	10.55	9.8	9.96	8.83	10.45	8.71	10.1233	10.1033	9.33	-0.142982	0.443305	0.0195405	0.936364
100529240	ENSG00000221874	'ZNF816-ZNF321P'	mRNA	2.81	2.39	2.67	3.1	3.42	2.66	2.15	2.06	2.22	2.62333	3.06	2.14333	-0.315954	0.272439	0.239803	0.37471
100529241	ENSG00000270757	'HSPE1-MOB4'	mRNA	0.22	0.67	0.28	0.23	0.98	0.3	0.58	0.56	0.47	0.39	0.503333	0.536667	0.440684	0.575189	0.365657	0.667139
100529251	ENSG00000254788	'CKLF-CMTM1'	mRNA	1.43	0.5	0.6	2.03	0.43	0	0.52	0.46	0.64	0.843333	0.82	0.54	-0.640982	0.734418	-0.318994	0.869027
100529257	ENSG00000258644	'SYNJ2BP-COX16'	mRNA	0.12	0	0.13	0	0.12	0	0	0	0.12	0.0833333	0.04	0.04	-1.02387	0.825796	-1.63278	0.598803
100529261	ENSG00000125954	'CHURC1-FNTB'	mRNA	0	0.76	0	1.49	0.33	0.03	0.51	2.34	0.91	0.253333	0.616667	1.25333	2.2921	0.651586	1.26629	0.84968
10053	ENSG00000129354	'AP1M2'	mRNA	0.35	0.7	0.7	0.8	0.99	0.71	0.71	0.67	0.31	0.583333	0.833333	0.563333	-0.0832594	0.952327	0.529929	0.460207
100532726	ENSG00000259112	'NDUFC2-KCTD14'	mRNA	1.44	1.15	0.83	1.01	1.05	1.13	1.25	1.62	1.56	1.14	1.06333	1.47667	0.352376	0.545759	-0.0745058	0.919469
100532731	ENSG00000269897	'COMMD3-BMI1'	mRNA	0.49	2.36	2.04	3.12	1.03	1.46	3.41	3.03	2.01	1.63	1.87	2.81667	0.771055	0.544584	0.211872	0.882779
100532736	ENSG00000158747	'MICOS10-NBL1'	mRNA	0.41	0.45	0.82	1.15	0.29	0.2	0.66	0.24	0.86	0.56	0.546667	0.586667	0.0321759	0.99223	-0.0438768	0.988035
100533105	ENSG00000288602	'C8orf44-SGK3'	mRNA	0.22	0.53	0.29	0.24	0.5	0.36	0.53	0.31	0.49	0.346667	0.366667	0.443333	0.347912	0.678938	0.101336	0.905101
100533106	ENSG00000259305	'ZHX1-C8orf76'	mRNA	0.98	0.76	1.23	1.14	1.4	1.18	0.74	0.74	0.89	0.99	1.24	0.79	-0.327427	0.785362	0.396232	0.582015
100533181	ENSG00000255245	'FXYD6-FXYD2'	mRNA	3.02	0.87	1	1.47	2.17	1.39	1.82	1.33	1.9	1.63	1.67667	1.68333	0.0826309	0.958079	0.0861869	0.955194
100533183	ENSG00000178882	'ZNF664-RFLNA'	mRNA	0.28	0.24	0.79	0	0.37	0	0.77	0.51	0	0.436667	0.123333	0.426667	-0.0758249	0.996735	-1.7807	0.488617
100533467	ENSG00000270181	'BIVM-ERCC5'	mRNA	0.41	0.56	0.4	0.75	0.3	0.72	1.02	0.85	0.85	0.456667	0.59	0.906667	0.956188	0.00173179	0.357211	0.483204
100533496	ENSG00000259024	'TVP23C-CDRT4'	mRNA	4.4	4.1	3.69	4.03	3.58	4.12	5.25	4.4	3.28	4.06333	3.91	4.31	0.0591931	0.923714	-0.0309628	0.926481
100533952	ENSG00000272968	'RBAK-RBAKDN'	mRNA	0	0	0.3	0	0.23	0	0.25	0	0.22	0.1	0.0766667	0.156667	0.981935	0.866364	-0.0471056	0.991742
100533997		'MAGEA10-MAGEA5'	mRNA	0.27	0.27	0.4	0.99	0.49	1.07	0.43	0.56	0.54	0.313333	0.85	0.51	0.729062	0.458608	1.53956	0.0156009
100534012	ENSG00000163156	'TNFAIP8L2-SCNM1'	mRNA	0.25	0.3	0.13	0.18	0	0.23	0.14	0.33	0	0.226667	0.136667	0.156667	-0.603116	0.808002	-0.775257	0.637539
100534592	ENSG00000270617	'URGCP-MRPS24'	mRNA	0	0.72	0.01	0.35	0	0	0	0.21	0.32	0.243333	0.116667	0.176667	-1.02342	0.828939	-1.63438	0.638947
100534599	ENSG00000261796	'ISY1-RAB43'	mRNA	4.3	4.75	4.61	3.35	3.57	3.61	4.51	4.58	4.51	4.55333	3.51	4.53333	-0.0317722	0.927909	-0.357651	0.00864397
10054	ENSG00000126261	'UBA2'	mRNA	50.71	53.15	50.59	54.5	58.83	59.14	51.51	49.63	47.76	51.4833	57.49	49.6333	-0.078074	0.22761	0.182402	0.000732
10055	ENSG00000142230	'SAE1'	mRNA	128.35	125.31	127.64	107.99	109.41	105.8	118.1	117.43	121.74	127.1	107.733	119.09	-0.120528	0.00400918	-0.214857	9.4e-07
10056	ENSG00000116120	'FARSB'	mRNA	35.88	35.4	36.44	27.66	29.07	31.34	32.4	29.63	31.08	35.9067	29.3567	31.0367	-0.235253	2.94e-07	-0.266505	7.29e-07
10057	ENSG00000114770	'ABCC5'	mRNA	21.62	21.65	22.46	20.05	18.64	19.88	24.7	24.45	24.83	21.91	19.5233	24.66	0.0449353	0.672343	-0.245453	0.000191
10058	ENSG00000115657	'ABCB6'	mRNA	19.62	19.8	21.41	13.16	13.99	11.94	21.09	21.4	21.45	20.2767	13.03	21.3133	0.0444813	0.787133	-0.615727	7.1e-12
10059	ENSG00000087470	'DNM1L'	mRNA	40.51	40.47	39.55	34.33	35.7	37.3	42.13	41.56	40.43	40.1767	35.7767	41.3733	0.018381	0.882679	-0.142298	0.0130505
10060	ENSG00000069431	'ABCC9'	mRNA	1.16	1.28	1.12	1.07	1.34	1.71	1.16	1.15	1.17	1.18667	1.37333	1.16	-0.0600977	0.899079	0.232146	0.324825
10061	ENSG00000033050	'ABCF2'	mRNA	24.18	26.07	24.9	23.23	24.16	21.93	21.71	24.33	21	25.05	23.1067	22.3467	-0.190019	0.00781704	-0.0944005	0.220214
10062	ENSG00000025434	'NR1H3'	mRNA	4.26	3.85	3.82	2.61	2.49	2.23	4.36	4.22	3.97	3.97667	2.44333	4.18333	0.0738396	0.901377	-0.702583	0.0107442
10063	ENSG00000138495	'COX17'	mRNA	47.47	35.22	42.57	45.27	63.3	59.43	41.73	45.16	44.11	41.7533	56	43.6667	0.0376357	0.934867	0.450138	0.0543648
100631383	ENSG00000272414	'FAM47E-STBD1'	mRNA	0	0	0	0.23	0.05	0	0.2	0.09	0	0	0.0933333	0.0966667	4.54552	0.486248	4.49545	0.363826
100652748	ENSG00000204152	'TIMM23B'	mRNA	13.9	12.44	12.86	19.37	21.39	21.05	10.52	11.25	10	13.0667	20.6033	10.59	-0.335002	0.00247336	0.680469	4.09e-13
100652824	ENSG00000182329	'KIAA2012'	mRNA	0.01	0.03	0.01	0.03	0	0	0	0.01	0.01	0.0166667	0.01	0.00666667	-1.02151	0.840816	-1.04857	0.785748
100653515	ENSG00000178404	'CEP295NL'	mRNA	0.13	0.06	0.15	0.11	0.06	0.16	0.1	0	0.13	0.113333	0.11	0.0766667	-0.671472	0.825796	-0.0464658	0.991742
10066	ENSG00000140497	'SCAMP2'	mRNA	18.31	17.29	17.77	12.72	13.31	12.24	15.89	14.9	15.75	17.79	12.7567	15.5133	-0.222812	0.0224624	-0.456489	4.93e-06
10067	ENSG00000116521	'SCAMP3'	mRNA	48.42	44.73	43.89	42.71	42.05	40.84	41.52	43.17	42.7	45.68	41.8667	42.4633	-0.127307	0.181483	-0.100307	0.32136
10068	ENSG00000137496	'IL18BP'	mRNA	2.1	1.57	1.57	2.98	1.93	2.43	1.47	1.83	1.58	1.74667	2.44667	1.62667	-0.114726	0.867039	0.503122	0.0931188
10069	ENSG00000156253	'RWDD2B'	mRNA	15.99	15.29	16.13	13.71	12.69	15.95	16.67	15.98	16.35	15.8033	14.1167	16.3333	0.00872684	0.973	-0.173349	0.180164
1007	ENSG00000113100	'CDH9'	mRNA	0	0.02	0.04	0	0	0.07	0.06	0	0	0.02	0.0233333	0.02	-0.012262	0.996735	0.207859	0.97608
10071	ENSG00000205277	'MUC12'	mRNA	0.02	0.02	0.01	0.04	0.02	0.03	0.04	0.03	0.02	0.0166667	0.03	0.03	0.982308	0.45213	1.03977	0.351995
10072	ENSG00000254986	'DPP3'	mRNA	19.31	20.04	20	18.23	16.62	13.87	18.02	20.38	20.03	19.7833	16.24	19.4767	-0.0482839	0.794045	-0.262441	0.0122872
10073	ENSG00000169371	'SNUPN'	mRNA	14.24	14.12	14.06	12.7	14.68	13.67	15.69	13.51	16.09	14.14	13.6833	15.0967	0.0675616	0.825796	-0.0187851	0.950921
10075	ENSG00000086758	'HUWE1'	mRNA	29.2	28.91	28.68	29.09	30.46	27.16	28.42	29.53	28.53	28.93	28.9033	28.8267	-0.0305268	0.64068	0.020924	0.784613
10076	ENSG00000060656	'PTPRU'	mRNA	6.41	6.02	6.63	6.91	7.13	5.89	5.68	6.6	6.01	6.35333	6.64333	6.09667	-0.0845434	0.627881	0.0852086	0.549545
10078	ENSG00000184281	'TSSC4'	mRNA	30.2	28.56	27.65	25.37	23.19	22.42	24.11	22.84	25.43	28.8033	23.66	24.1267	-0.275244	0.00673915	-0.261883	0.0167418
10079	ENSG00000054793	'ATP9A'	mRNA	1.36	1.03	1.28	0.58	0.59	0.5	1.32	1.28	1.66	1.22333	0.556667	1.42	0.187126	0.514288	-1.11564	1.13e-06
10081	ENSG00000090470	'PDCD7'	mRNA	10.55	10.34	10.49	11.03	10.91	10.07	14.62	12.58	14.3	10.46	10.67	13.8333	0.378346	0.000164	0.051281	0.774826
10082	ENSG00000183098	'GPC6'	mRNA	0	0.04	0.03	0	0.02	0.01	0.02	0.02	0.01	0.0233333	0.01	0.0166667	-0.69615	0.847629	-1.14297	0.675834
100820829	ENSG00000263155	'MYZAP'	mRNA	1.31	1.36	1.57	1.9	1.6	1.89	1.02	0.84	1.41	1.41333	1.79667	1.09	-0.398158	0.407503	0.362109	0.323985
10083	ENSG00000006611	'USH1C'	mRNA	0.11	0.22	0.27	0.2	0.33	0	0.18	0.27	0.09	0.2	0.176667	0.18	-0.240552	0.927909	-0.186121	0.913355
10084	ENSG00000102103	'PQBP1'	mRNA	80.47	79.69	83.85	87.73	77.4	72.32	72.62	75.74	81.65	81.3367	79.15	76.67	-0.121031	0.228867	-0.0297033	0.834589
100861412	ENSG00000265817	'FSBP'	mRNA	1.67	1.06	1.63	1.29	2.54	1.49	2.01	1.4	1.76	1.45333	1.77333	1.72333	0.216959	0.536949	0.289077	0.353579
100862671	ENSG00000281991	'TMEM265'	mRNA	1.8	1.83	1.25	1.51	2.29	1.73	2.36	1.34	1.72	1.62667	1.84333	1.80667	0.122499	0.906529	0.191443	0.741563
10087	ENSG00000113163	'CERT1'	mRNA	13.22	12.49	11.95	11.95	13.32	12.64	14.08	12.94	12.68	12.5533	12.6367	13.2333	0.023863	0.913974	-0.00113776	0.992024
100873985		'MED14OS'	mRNA	2.21	0.82	1.1	1.1	0.72	1.21	0.55	0.73	1.2	1.37667	1.01	0.826667	-0.757437	0.453189	-0.410297	0.682909
100874261	ENSG00000236383	'CCDC200'	mRNA	0.41	0.27	0.13	0	0	0	0	0	0	0.27	0	0	-3.46196	0.258581	-2.59537	0.373776
100885848	ENSG00000267060	'PTGES3L'	mRNA	1.38	1.43	1.43	4.17	4.41	2.56	1.13	0.83	1.3	1.41333	3.71333	1.08667	-0.418498	0.535781	1.39012	2.1e-05
100885850	ENSG00000108825	'PTGES3L-AARSD1'	mRNA	0.24	0.36	0.35	0.57	0.96	0.78	0.39	0.24	0.48	0.316667	0.77	0.37	0.0763695	0.965868	1.21147	0.0617816
10089	ENSG00000173338	'KCNK7'	mRNA	0.34	0.26	0.3	0.27	0.34	0.26	0.07	0.42	0.32	0.3	0.29	0.27	-0.0211482	0.996735	0.110608	0.964308
1009	ENSG00000140937	'CDH11'	mRNA	18.04	19.17	18.72	11.33	9.59	10.45	22.63	22.24	22.72	18.6433	10.4567	22.53	0.246777	9.54e-07	-0.812326	3.23e-33
10090	ENSG00000111962	'UST'	mRNA	0.73	0.6	0.86	0.37	0.61	0.4	0.96	1.05	0.94	0.73	0.46	0.983333	0.404995	0.271923	-0.643841	0.119258
10092	ENSG00000162704	'ARPC5'	mRNA	16.06	16.74	16.95	12.98	13.95	15.19	17.31	15.66	16.67	16.5833	14.04	16.5467	-0.0280148	0.840751	-0.215937	0.00217464
10093	ENSG00000241553	'ARPC4'	mRNA	107.81	97.37	102.43	122.41	111.55	111.39	90.44	94.27	93.01	102.537	115.117	92.5733	-0.149275	0.0159988	0.198499	0.00176878
10094	ENSG00000111229	'ARPC3'	mRNA	168.27	176.88	165.45	146.65	157.67	161.17	172.55	167.4	166.06	170.2	155.163	168.67	-0.0390068	0.736316	-0.108967	0.135918
10095	ENSG00000130429	'ARPC1B'	mRNA	123.22	120.37	123.54	96.76	94.19	84.72	102.13	114.02	111.7	122.377	91.89	109.283	-0.188855	0.000687	-0.390422	3.94e-11
10096	ENSG00000115091	'ACTR3'	mRNA	51.29	51.69	49.62	51.71	52.71	57.09	49.2	47.61	46.72	50.8667	53.8367	47.8433	-0.113417	0.00805695	0.111863	0.0270444
10097	ENSG00000138071	'ACTR2'	mRNA	158.67	161.29	158.21	123.1	126.98	136.77	154.61	142.12	142.6	159.39	128.95	146.443	-0.147387	0.000535	-0.281813	2.21e-10
10098	ENSG00000168785	'TSPAN5'	mRNA	20.55	21.22	22.2	16.59	17.14	18.15	21.26	20.89	20.27	21.3233	17.2933	20.8067	-0.0607998	0.626968	-0.277886	0.000609
10099	ENSG00000140391	'TSPAN3'	mRNA	35.74	36.66	36.41	38.96	37.77	40.64	35.88	36.22	36.75	36.27	39.1233	36.2833	-0.0247626	0.796329	0.133569	0.00879179
100996259		'FAM106B'	mRNA	0.12	0.2	0.21	0.17	0	0	0.21	0.12	0.25	0.176667	0.0566667	0.193333	0.118102	0.968507	-1.49228	0.517498
100996492	ENSG00000259417	'CTXND1'	mRNA	0.07	0.01	0.04	0	0.07	0.03	0.06	0.04	0.04	0.04	0.0333333	0.0466667	0.261879	0.927909	-0.340499	0.882663
100996693	ENSG00000286095	'SPEGNB'	mRNA	0.75	0.85	0.21	0.91	0.63	0.35	0.43	0.75	0.86	0.603333	0.63	0.68	0.139885	0.945805	0.0820273	0.978465
100996717	ENSG00000286219	'NOTCH2NLC'	mRNA	2.66	2.42	3.27	2.71	2.39	2.25	2.64	3.09	1.9	2.78333	2.45	2.54333	-0.194684	0.427345	-0.23515	0.276488
100996746	ENSG00000286228	'SPDYE11'	mRNA	0.08	0.11	0.11	0	0	0	0.24	0	0	0.1	0	0.08	-0.0129686	0.996735	-1.59508	0.731454
100996763	ENSG00000286019	'NOTCH2NLB'	mRNA	1.42	1.5	1.35	0.84	0.92	0.82	1.29	1.48	1.32	1.42333	0.86	1.36333	-0.0834961	0.81978	-0.714399	0.000177
100996842	ENSG00000233223	'LOC100996842'	mRNA	0.32	0.69	0.44	0.43	0.5	0.31	0.38	0.32	0.51	0.483333	0.413333	0.403333	-0.29527	0.895934	-0.212519	0.883591
100996928	ENSG00000269955	'FMC1-LUC7L2'	mRNA	8.14	8.84	9.08	9.77	8.97	9.18	8.01	9.14	10.55	8.68667	9.30667	9.23333	0.0640296	0.827668	0.122563	0.434007
100996939	ENSG00000145337	'PYURF'	mRNA	40.41	36.41	34.3	22.38	24.38	28.47	37.55	32.89	27.26	37.04	25.0767	32.5667	-0.210252	0.137212	-0.538533	2.32e-06
101	ENSG00000151651	'ADAM8'	mRNA	0.27	0.35	0.21	0.4	0.67	0.38	0.29	0.57	0.46	0.276667	0.483333	0.44	0.688458	0.354951	0.824297	0.191511
1010	ENSG00000154162	'CDH12'	mRNA	0	0.08	0.08	0	0	0	0.02	0.05	0.03	0.0533333	0	0.0333333	-0.756868	0.818532	-3.33187	0.172143
10100	ENSG00000134198	'TSPAN2'	mRNA	0	0	0	0	0	0.03	0.04	0	0.02	0	0.01	0.02	2.42644	0.680614	1.80935	0.79098
10101	ENSG00000095906	'NUBP2'	mRNA	32.15	29.02	27.47	23.14	20.73	18.56	29.35	32.56	33.2	29.5467	20.81	31.7033	0.0760106	0.692498	-0.489448	5.77e-05
10102	ENSG00000123297	'TSFM'	mRNA	31.06	25.16	26.98	34.73	30.52	26.49	26.49	27.27	27.02	27.7333	30.58	26.9267	0.00326507	0.996735	0.200156	0.0882697
10103	ENSG00000117472	'TSPAN1'	mRNA	0	0.09	0.09	0	0.08	0	0	0	0	0.06	0.0266667	0	-2.87659	0.519843	-1.04818	0.789975
10105	ENSG00000108179	'PPIF'	mRNA	115.98	116.03	112.57	88.06	87.99	84.82	90.38	87.84	90.81	114.86	86.9567	89.6767	-0.382544	5.27e-21	-0.378261	2.34e-15
101059938	ENSG00000214967	'NPIPA7'	mRNA	9.05	7.11	10.41	12.28	9.04	12.01	7.86	8.51	10.09	8.85667	11.11	8.82	-0.0301595	0.949032	0.357442	0.123602
101059953	ENSG00000214940	'NPIPA8'	mRNA	2.52	2.55	2.47	3.15	2.76	3.01	2.23	2.65	2.39	2.51333	2.97333	2.42333	-0.0823328	0.901377	0.262315	0.376297
10106	ENSG00000175215	'CTDSP2'	mRNA	48.26	48.39	49.79	55.1	57.19	53.2	49.66	49.7	51.4	48.8133	55.1633	50.2533	0.0165919	0.885034	0.1989	3.03e-05
101060200	ENSG00000214029	'ZNF891'	mRNA	2.04	2.57	2.4	1.85	2.32	2.15	2.93	2.73	2.63	2.33667	2.10667	2.76333	0.216778	0.57432	-0.130044	0.760128
101060226	ENSG00000271383	'NBPF19'	mRNA	6.67	6.2	6.26	6.38	5.74	6.21	6.03	6	5.2	6.37667	6.11	5.74333	-0.176222	0.0314994	-0.0375154	0.739911
101060321	ENSG00000260287	'TBC1D3G'	mRNA	0.14	0.12	0	0.44	0.34	0	0	0.32	0.32	0.0866667	0.26	0.213333	1.41617	0.737957	1.75994	0.215192
101060351	ENSG00000273513	'TBC1D3K'	mRNA	0	0.16	0.12	0	0	0.24	0	0.1	0.04	0.0933333	0.08	0.0466667	-1.02068	0.781716	-0.209804	0.956277
101060376	ENSG00000274512	'TBC1D3L'	mRNA	2.36	2.07	2.47	3.88	4.43	3.28	2.7	2.25	2.04	2.3	3.86333	2.33	0.0255455	0.958391	0.721786	0.000123
101060389	ENSG00000274419	'TBC1D3D'	mRNA	0.84	0.81	0.55	1.03	0.13	1.61	0.62	0.89	0.59	0.733333	0.923333	0.7	-0.106594	0.927909	0.35693	0.66664
101060684	ENSG00000273136	'NBPF26'	mRNA	6.27	6.72	5.79	7.46	7.3	7.42	7.15	6.12	6.77	6.26	7.39333	6.68	0.0689885	0.733456	0.261774	0.0111053
10107	ENSG00000204613	'TRIM10'	mRNA	0	0	0	0.03	0	0	0	0	0	0	0.01	0			1.80935	0.79098
10109	ENSG00000163466	'ARPC2'	mRNA	387.31	383.71	369.46	349.14	362.7	362.98	354.11	343.4	351.05	380.16	358.273	349.52	-0.146865	9.82e-05	-0.0615804	0.210327
10110	ENSG00000101049	'SGK2'	mRNA	0	0	0.03	0	0	0	0	0	0	0.01	0	0	-0.980853	0.927909	-0.114209	0.991742
10111	ENSG00000113522	'RAD50'	mRNA	7.96	8.22	7.95	7.48	7.11	8.65	8.56	8.9	8.09	8.04333	7.74667	8.51667	0.056527	0.667594	-0.0284048	0.84089
10112	ENSG00000112984	'KIF20A'	mRNA	51.03	51.96	51.83	28.21	26.82	28.03	68.09	68.38	70.78	51.6067	27.6867	69.0833	0.395363	9.21e-21	-0.874042	9.27e-52
10113	ENSG00000138073	'PREB'	mRNA	43.29	43.87	43.66	35.64	36.37	34.66	43.47	42.97	45.15	43.6067	35.5567	43.8633	-0.0136302	0.927909	-0.28145	7.09e-05
10114	ENSG00000110422	'HIPK3'	mRNA	14.11	14	14.54	24.96	25.54	26.33	16.64	16.56	15.36	14.2167	25.61	16.1867	0.163197	0.00719934	0.873081	2.95e-64
10116	ENSG00000169018	'FEM1B'	mRNA	9.03	9.38	9.53	10.33	9.69	10.16	9.62	9.27	8.95	9.31333	10.06	9.28	-0.0305363	0.858752	0.135768	0.098139
10117	ENSG00000132464	'ENAM'	mRNA	0	0	0	0	0	0.04	0	0	0	0	0.0133333	0			2.6328	0.569673
1012	ENSG00000140945	'CDH13'	mRNA	33.94	30.4	35.42	25.2	24.41	25.88	29.04	31.68	28.32	33.2533	25.1633	29.68	-0.131365	0.0464859	-0.340078	1.29e-07
10120	ENSG00000115073	'ACTR1B'	mRNA	21.01	22.06	19.9	18.91	21.69	17.04	19.83	22.99	22.66	20.99	19.2133	21.8267	0.0308397	0.908771	-0.107834	0.412315
10121	ENSG00000138107	'ACTR1A'	mRNA	95.61	99.91	95.05	70.46	67.35	69.74	97.51	100.96	99.87	96.8567	69.1833	99.4467	0.0126013	0.927909	-0.461343	4.21e-22
10123	ENSG00000188042	'ARL4C'	mRNA	64.86	64.3	63.56	26.06	26.06	25.42	41.06	40.42	40.9	64.24	25.8467	40.7933	-0.68075	1.96e-69	-1.29094	4.76e-146
10124	ENSG00000122644	'ARL4A'	mRNA	12.72	13.42	15.05	14.53	14.31	15.09	11.95	10.5	11.86	13.73	14.6433	11.4367	-0.296432	0.00555415	0.106769	0.398262
10125	ENSG00000172575	'RASGRP1'	mRNA	0.01	0.05	0.04	0.06	0.05	0.09	0.05	0.03	0.06	0.0333333	0.0666667	0.0466667	0.439963	0.89648	1.00269	0.519714
10126	ENSG00000100246	'DNAL4'	mRNA	6.15	7.12	6.13	7.81	6.37	6.17	6.42	8.61	7.02	6.46667	6.78333	7.35	0.158122	0.65123	0.0939613	0.777225
10127	ENSG00000006194	'ZNF263'	mRNA	9.36	8.95	9.46	12.76	11.59	12.5	9.07	9.19	9.77	9.25667	12.2833	9.34333	-0.0122804	0.96026	0.433445	1.53e-05
10128	ENSG00000138095	'LRPPRC'	mRNA	83.52	83.55	81.93	69.24	71.54	75.11	78.4	77.66	76.64	83	71.9633	77.5667	-0.122964	0.000378	-0.182133	2.14e-05
10129	ENSG00000073910	'FRY'	mRNA	0.28	0.25	0.28	0.37	0.26	0.26	0.31	0.23	0.21	0.27	0.296667	0.25	-0.146004	0.831374	0.15519	0.741563
1013	ENSG00000129910	'CDH15'	mRNA	33.09	35.64	35.73	48.25	45.56	43.92	32.16	36.03	35.52	34.82	45.91	34.57	-0.0358937	0.818291	0.4222	1.96e-11
10130	ENSG00000143870	'PDIA6'	mRNA	236.12	238.46	237.29	222.89	213.08	234.26	232.88	225.79	230.15	237.29	223.41	229.607	-0.0730203	0.0706492	-0.0624506	0.232468
10131	ENSG00000126602	'TRAP1'	mRNA	46.32	44.74	46.63	36.59	35.82	34.58	40.99	42.24	42.95	45.8967	35.6633	42.06	-0.152251	0.0224852	-0.340693	4.8e-07
10133	ENSG00000123240	'OPTN'	mRNA	3.35	3.38	3.59	6.79	7.18	6.38	4.98	4.78	5	3.44	6.78333	4.92	0.493208	0.000722	1.00896	8.85e-14
10134	ENSG00000185825	'BCAP31'	mRNA	116.72	107.6	114.39	93.44	95.99	89.24	102.46	98.45	106.16	112.903	92.89	102.357	-0.159945	0.0106422	-0.260593	4.14e-05
10135	ENSG00000105835	'NAMPT'	mRNA	29.53	30.01	28.73	40.83	42.42	41.58	32.71	31.59	32	29.4233	41.61	32.1	0.100186	0.113249	0.522938	5.87e-24
10137	ENSG00000244462	'RBM12'	mRNA	51.15	48.13	50.5	44.89	45.45	47.7	40.12	40.53	38.98	49.9267	46.0133	39.8767	-0.349142	1.09e-19	-0.094091	0.0687229
10138	ENSG00000015153	'YAF2'	mRNA	5.33	4.97	5.06	9.95	9.62	9.77	6.32	6.24	5.83	5.12	9.78	6.13	0.243214	0.0559716	0.968238	2.07e-22
10139	ENSG00000101246	'ARFRP1'	mRNA	13.45	13.47	12.95	19.99	20.49	17.84	16.73	18.31	18.12	13.29	19.44	17.72	0.383571	1.93e-05	0.567066	1.99e-09
10140	ENSG00000141232	'TOB1'	mRNA	9.35	10.11	10.6	8.3	7.67	8.22	10.32	9.85	11.02	10.02	8.06333	10.3967	0.0252024	0.927909	-0.287216	0.0519175
101410538	ENSG00000126005	'MMP24OS'	mRNA	7.66	7.94	6.92	4.56	5.05	5.43	7.66	8.01	8.25	7.50667	5.01333	7.97333	0.0605732	0.886735	-0.57421	0.00442198
10142	ENSG00000127914	'AKAP9'	mRNA	10.77	11.55	11.72	15.81	16.3	17.28	14.13	14.07	12.45	11.3467	16.4633	13.55	0.230652	0.000179	0.560447	1.77e-24
10144	ENSG00000138640	'FAM13A'	mRNA	7.95	8.1	7.98	9.39	9.15	9.79	10.67	10.09	10.1	8.01	9.44333	10.2867	0.313172	5.76e-05	0.266006	0.00240111
10146	ENSG00000145907	'G3BP1'	mRNA	46.35	47.78	47.64	37.93	37.44	40.85	44.71	42.95	43.24	47.2567	38.74	43.6333	-0.140409	0.000164	-0.262965	2.81e-09
10147	ENSG00000064607	'SUGP2'	mRNA	27.5	26.05	27.05	29.96	28.4	29.39	27.94	28.56	29.39	26.8667	29.25	28.63	0.14288	0.0131823	0.108518	0.0971294
10148	ENSG00000105246	'EBI3'	mRNA	0.2	0.07	0.2	0.34	0.13	0.43	0.2	0.33	0.2	0.156667	0.3	0.243333	0.633049	0.827668	1.01308	0.551198
10149	ENSG00000173698	'ADGRG2'	mRNA	0.11	0.13	0.04	0	0.03	0.04	0.09	0.11	0.09	0.0933333	0.0233333	0.0966667	0.0478052	0.9909	-1.96676	0.19534
1015	ENSG00000079112	'CDH17'	mRNA	0.05	0.05	0.03	0.23	0.03	0.17	0.05	0.07	0.03	0.0433333	0.143333	0.05	0.151312	0.960851	1.72044	0.14405
10150	ENSG00000139793	'MBNL2'	mRNA	3.29	3.43	2.78	6.99	7.71	7.75	4.5	4.39	4.46	3.16667	7.48333	4.45	0.459775	0.000652	1.26519	1.37e-26
10152	ENSG00000138443	'ABI2'	mRNA	42.69	43.58	43.91	50.9	51.44	49.89	44.14	44.47	44.79	43.3933	50.7433	44.4667	0.0409029	0.552633	0.243519	2.2e-08
10153	ENSG00000115816	'CEBPZ'	mRNA	56.35	57.93	56.21	74.6	72.6	76.74	54.86	53.09	50.12	56.83	74.6467	52.69	-0.134456	0.0161896	0.417566	1.33e-18
10154	ENSG00000136040	'PLXNC1'	mRNA	0.24	0.27	0.27	0.12	0.25	0.16	0.22	0.2	0.24	0.26	0.176667	0.22	-0.276377	0.718276	-0.548987	0.326057
10155	ENSG00000130726	'TRIM28'	mRNA	144.03	137.48	141.85	115.11	109.99	98.36	128.78	150.54	140.4	141.12	107.82	139.907	-0.0379762	0.701132	-0.365454	7.72e-13
10156	ENSG00000105808	'RASA4'	mRNA	4.52	4.79	4.62	5.4	5.34	5.37	4.8	5.83	5.55	4.64333	5.37	5.39333	0.194343	0.144934	0.233547	0.0479853
10157	ENSG00000008311	'AASS'	mRNA	9.65	10.22	10.12	10.32	10.39	10.4	11.43	11.07	10.94	9.99667	10.37	11.1467	0.130894	0.135178	0.07528	0.465654
10159	ENSG00000182220	'ATP6AP2'	mRNA	49.76	49.78	49.62	47.92	44.77	48.02	55.78	53.47	51.98	49.72	46.9033	53.7433	0.0868567	0.260386	-0.0592339	0.486316
10160	ENSG00000152767	'FARP1'	mRNA	5.14	4.88	5.03	3.61	3.77	3.58	4.68	4.88	4.77	5.01667	3.65333	4.77667	-0.0856973	0.484273	-0.379315	2.37e-05
10161	ENSG00000139679	'LPAR6'	mRNA	2.41	2.2	2.11	2.25	2.13	2.96	2.8	2.83	3.37	2.24	2.44667	3	0.388743	0.202885	0.160793	0.6954
10162	ENSG00000111684	'LPCAT3'	mRNA	17.81	17.17	15.85	12.39	11.14	12.76	18.85	18.51	19.38	16.9433	12.0967	18.9133	0.133774	0.278327	-0.460355	4.03e-05
10163	ENSG00000158195	'WASF2'	mRNA	53.12	53.62	53.43	59.48	64.04	58.12	53.16	54.89	52.3	53.39	60.5467	53.45	-0.0273757	0.737188	0.203525	1.52e-05
10164	ENSG00000140835	'CHST4'	mRNA	0	0.03	0.06	0	0	0	0	0.03	0.06	0.03	0	0.03	-0.0225439	0.996735	-1.59449	0.753833
10165	ENSG00000004864	'SLC25A13'	mRNA	56.22	54.11	55.95	55.49	55.13	56.29	53.18	51.72	53	55.4267	55.6367	52.6333	-0.0999908	0.0764429	0.0288836	0.721991
10166	ENSG00000102743	'SLC25A15'	mRNA	5.54	5.52	5.81	4.89	5.09	4.83	4.82	4.99	5.12	5.62333	4.93667	4.97667	-0.198819	0.18857	-0.165919	0.292509
10168	ENSG00000186448	'ZNF197'	mRNA	7.29	7.53	6.47	10.16	8.25	9.87	7.61	8.1	8.34	7.09667	9.42667	8.01667	0.183868	0.101769	0.296898	0.0184539
10169	ENSG00000140264	'SERF2'	mRNA	47.51	47.09	49.12	48.84	45.45	43.1	46.5	50.62	50.34	47.9067	45.7967	49.1533	0.0116418	0.927909	-0.0444562	0.62829
1017	ENSG00000123374	'CDK2'	mRNA	40.97	40.22	39.68	33.35	40	36.96	37.96	33.44	36.05	40.29	36.77	35.8167	-0.193707	0.00865163	-0.111912	0.211079
10171	ENSG00000120158	'RCL1'	mRNA	7.1	7.53	7.09	11.08	10.27	11.16	5.69	5.57	5.25	7.24	10.8367	5.50333	-0.432602	0.00808391	0.581863	3.08e-05
10172	ENSG00000152454	'ZNF256'	mRNA	7.16	7.3	7.33	9.29	11.64	10.64	6.06	5.52	5.95	7.26333	10.5233	5.84333	-0.344452	0.0355655	0.573679	3.64e-05
10174	ENSG00000120896	'SORBS3'	mRNA	31.35	30.02	30.94	22.23	20.92	19.84	29.36	29.7	28.52	30.77	20.9967	29.1933	-0.0779047	0.4556	-0.542651	1.33e-11
10175	ENSG00000100528	'CNIH1'	mRNA	26.02	27.98	26.69	23.21	24.98	26.56	28.31	26.89	26.54	26.8967	24.9167	27.2467	-0.00656836	0.963795	-0.086338	0.281916
10179	ENSG00000076053	'RBM7'	mRNA	11.95	11.78	11.27	23.4	21.41	25.16	15.54	15.07	15.22	11.6667	23.3233	15.2767	0.367066	1.71e-06	1.02445	2.57e-39
1018	ENSG00000250506	'CDK3'	mRNA	3.65	2.74	3.55	4.8	5.12	5.05	3.71	3.7	4.09	3.31333	4.99	3.83333	0.184658	0.691872	0.614829	0.0154874
10180	ENSG00000004534	'RBM6'	mRNA	37.2	37.3	38.41	44.17	40.31	44.03	39.4	35.87	37.41	37.6367	42.8367	37.56	-0.0769411	0.374081	0.243318	7.35e-05
10181	ENSG00000003756	'RBM5'	mRNA	43.05	44.88	43.02	49.8	52.21	48.34	45.82	45.1	44.92	43.65	50.1167	45.28	0.0276574	0.823969	0.2218	0.000112
10184	ENSG00000145685	'LHFPL2'	mRNA	9.84	10.16	10.73	5.77	5.69	6.24	9.45	8.93	8.8	10.2433	5.9	9.06	-0.202911	0.0252724	-0.771336	3.04e-16
10186	ENSG00000183722	'LHFPL6'	mRNA	14.12	15.45	14.21	14.18	15.35	15.61	15.62	16.24	18.53	14.5933	15.0467	16.7967	0.177269	0.178921	0.0673463	0.682925
10188	ENSG00000061938	'TNK2'	mRNA	5.8	6.21	5.96	9.45	8.78	8.72	9.8	11.98	10.44	5.99	8.98333	10.74	0.810883	1.13e-17	0.589262	7.69e-09
10189	ENSG00000183684	'ALYREF'	mRNA	159.96	152.63	157.36	169.51	145.65	146.34	139.74	138.84	143.9	156.65	153.833	140.827	-0.179427	0.00088	-0.000897	0.992758
1019	ENSG00000135446	'CDK4'	mRNA	188.17	191.39	192.86	155.33	151.98	152.22	173.41	183.63	181.71	190.807	153.177	179.583	-0.113071	0.00932806	-0.293162	6e-12
10190	ENSG00000115514	'TXNDC9'	mRNA	52.73	54.7	56.26	49.06	47.14	58.76	48.26	46.74	44.72	54.5633	51.6533	46.5733	-0.253969	0.000506	-0.0522223	0.688139
101927423	ENSG00000288675	'PANO1'	mRNA	0.37	0.52	0.37	0.35	0.4	0.54	0.33	0.58	0.62	0.42	0.43	0.51	0.282323	0.857154	0.102499	0.944428
101927572		'LOC101927572'	mRNA	1.06	1.05	1.8	2.01	2.36	1.24	2.21	1.03	1.22	1.30333	1.87	1.48667	0.188999	0.927909	0.54764	0.579724
101927685	ENSG00000283463	'HSFX4'	mRNA	0.65	1.4	1.09	1.27	0.6	0.9	0.8	0.88	0.41	1.04667	0.923333	0.696667	-0.62083	0.58793	-0.131769	0.90906
101927844	ENSG00000284240	'LINC02801'	mRNA	0	0	0	0	0.13	0	0	0	0	0	0.0433333	0			1.80935	0.786412
101928120		'LOC101928120'	mRNA	1.61	2.18	2.2	0.75	1.4	0.73	1.49	1.69	2.2	1.99667	0.96	1.79333	-0.1897	0.84306	-1.17519	0.0414245
101928147	ENSG00000222018	'FAM243A'	mRNA	0.13	0.08	0	0.07	0	0	0.04	0.13	0.08	0.07	0.0233333	0.0833333	-0.0223374	0.996735	-1.01083	0.882663
101928436	ENSG00000224613	'LOC101928436'	mRNA	0.04	0	0.04	0.07	0	0	0	0	0.09	0.0266667	0.0233333	0.03	-0.0244454	0.996735	-0.0478825	0.991742
101928527	ENSG00000225973	'PIGBOS1'	mRNA	5.28	6	6	5.62	2.16	5.27	3.94	3.15	4.53	5.76	4.35	3.87333	-0.592983	0.0902756	-0.367213	0.392412
101928603	ENSG00000260286	'ARMH2'	mRNA	0	0	0.1	0	0	0.34	0	0	0	0.0333333	0.113333	0	-0.980853	0.927909	1.67857	0.700576
101928764		'LOC101928764'	mRNA	0.05	0.04	0.03	0.04	0.05	0.11	0.04	0.03	0.04	0.04	0.0666667	0.0366667	-0.189038	0.947531	0.829835	0.603467
101928917	ENSG00000283697	'HSFX3'	mRNA	0.09	0	0.09	0.17	0.31	0.13	0	0	0	0.06	0.203333	0	-1.87645	0.825796	1.87026	0.459234
101928991		'CCDC92B'	mRNA	0.09	0.12	0.07	0.11	0.18	0.17	0.12	0.09	0.07	0.0933333	0.153333	0.0933333	-0.0887595	0.966319	0.699226	0.485489
101929372		'LOC101929372'	mRNA	0.15	0.15	0.07	0.13	0	0.06	0	0.3	0.11	0.123333	0.0633333	0.136667	0.116254	0.972485	-0.916706	0.683817
101929469	ENSG00000283297	'TEX52'	mRNA	0.33	0.78	0.45	0.22	1.07	0.34	0.46	0.48	0.27	0.52	0.543333	0.403333	-0.433336	0.825608	-0.0050735	0.996968
101929726	ENSG00000262179	'MYMX'	mRNA	24.55	24.83	24.47	32.64	29.02	34.45	18.39	17.31	20.59	24.6167	32.0367	18.7633	-0.418079	0.00971528	0.408581	0.0057792
10193	ENSG00000181852	'RNF41'	mRNA	8.47	7.67	8	13.63	14.37	12.35	9.19	8.96	9.31	8.04667	13.45	9.15333	0.158528	0.103579	0.761512	9.44e-21
10194	ENSG00000179981	'TSHZ1'	mRNA	16.15	16.32	15.6	3.58	3.91	4.13	13.5	13.36	13.82	16.0233	3.87333	13.56	-0.267792	4.93e-05	-2.02652	2.22e-103
10195	ENSG00000214160	'ALG3'	mRNA	21.67	21.58	20.8	20.75	19.83	19.07	18.97	21.55	20.85	21.35	19.8833	20.4567	-0.0862878	0.651346	-0.0754525	0.637819
10196	ENSG00000185238	'PRMT3'	mRNA	21.72	22.52	22.74	21.11	19.38	23.46	21.59	19.82	20.58	22.3267	21.3167	20.6633	-0.136236	0.163888	-0.0369293	0.791771
10197	ENSG00000131467	'PSME3'	mRNA	82.35	78.23	76.22	72.27	69.86	72.21	71.55	72.67	70.3	78.9333	71.4467	71.5067	-0.167386	0.000357	-0.118882	0.0272582
10198	ENSG00000051825	'MPHOSPH9'	mRNA	9.4	9.5	9.02	8.8	8.88	10.28	10.64	10.36	10.4	9.30667	9.32	10.4667	0.144223	0.08016	0.0275938	0.850301
10199	ENSG00000124383	'MPHOSPH10'	mRNA	46.68	47.3	45.38	46.87	44.78	51.66	48.36	42.49	43.43	46.4533	47.77	44.76	-0.0788416	0.44062	0.0660057	0.480964
102	ENSG00000137845	'ADAM10'	mRNA	8.47	8.44	8.27	8.8	8.63	8.58	8.76	8.34	8.17	8.39333	8.67	8.42333	-0.0201298	0.913123	0.0704012	0.376139
1020	ENSG00000164885	'CDK5'	mRNA	46.2	47.14	51.6	34.8	33.98	30.4	43.46	47.42	47.91	48.3133	33.06	46.2633	-0.0906735	0.538503	-0.536693	2.11e-07
10200	ENSG00000135698	'MPHOSPH6'	mRNA	32.03	29.03	30.28	40.47	36.95	34.63	30.24	29.67	32.33	30.4467	37.35	30.7467	-0.0115005	0.966613	0.319175	0.00545964
10201	ENSG00000172113	'NME6'	mRNA	11	10.52	11.29	9.93	9.23	8.84	10.96	10.56	11.16	10.9367	9.33333	10.8933	-0.035454	0.893103	-0.219651	0.0657671
10202	ENSG00000100867	'DHRS2'	mRNA	0.99	0.75	0.61	0.99	1.12	0.54	1.51	1.4	0.94	0.783333	0.883333	1.28333	0.688001	0.237739	0.193508	0.820425
10203	ENSG00000064989	'CALCRL'	mRNA	1.54	1.63	1.62	1.6	1.49	1.92	1.93	2.05	2.02	1.59667	1.67	2	0.291558	0.127186	0.0894027	0.761677
10204	ENSG00000102898	'NUTF2'	mRNA	53.56	54.31	53.89	60.06	58.01	55.38	51.21	56.27	57.04	53.92	57.8167	54.84	6.28e-05	0.999085	0.125461	0.0645462
10205	ENSG00000149573	'MPZL2'	mRNA	0.02	0.1	0.05	0.04	0	0	0.15	0.05	0.1	0.0566667	0.0133333	0.1	0.829169	0.796525	-1.3702	0.673721
10206	ENSG00000204977	'TRIM13'	mRNA	3.4	3.71	3.76	2.83	2.23	3.29	4.65	4.04	4.09	3.62333	2.78333	4.26	0.193258	0.150944	-0.365266	0.0128945
10207	ENSG00000132849	'PATJ'	mRNA	0.17	0.21	0.17	0.11	0.12	0.19	0.18	0.15	0.21	0.183333	0.14	0.18	-0.0558584	0.956189	-0.355821	0.604353
10208	ENSG00000132952	'USPL1'	mRNA	3.42	3.73	3.63	5.92	5.99	6.18	4.71	4.61	4.91	3.59333	6.03	4.74333	0.389477	0.00192484	0.769958	5.71e-11
10209	ENSG00000173812	'EIF1'	mRNA	173.29	171.26	166.66	272.92	271.51	246.38	130.36	129.41	140.8	170.403	263.603	133.523	-0.377368	3.12e-21	0.652445	4.21e-50
1021	ENSG00000105810	'CDK6'	mRNA	120.64	122.13	121.63	139.6	150.16	144.79	112.4	113.2	106.65	121.467	144.85	110.75	-0.159011	7.94e-07	0.277566	4.9e-15
10210	ENSG00000197579	'TOPORS'	mRNA	13.74	14.66	14.26	18.32	19	20.95	15.29	13.78	13.23	14.22	19.4233	14.1	-0.0289175	0.898275	0.483525	2.86e-10
10211	ENSG00000137312	'FLOT1'	mRNA	49.44	51.38	48.27	55.03	53.69	50.61	53.69	49.92	48.56	49.6967	53.11	50.7233	0.0100024	0.949299	0.13863	0.0731891
10212	ENSG00000123136	'DDX39A'	mRNA	125.05	123.9	123.3	142.46	136.72	128.98	109.04	116.13	117.89	124.083	136.053	114.353	-0.143499	0.00829669	0.156414	0.00600561
10213	ENSG00000115233	'PSMD14'	mRNA	182.16	183.36	185.14	186.28	195.65	211.63	176.8	159.87	168.6	183.553	197.853	168.423	-0.149635	0.00290398	0.132755	0.0184394
102157402	ENSG00000085231	'AK6'	mRNA	16.58	17.5	15.98	22.94	25.31	27.29	18.64	17.29	17.78	16.6867	25.18	17.9033	0.0764818	0.728053	0.625263	9.73e-09
10216	ENSG00000116690	'PRG4'	mRNA	0.01	0	0.05	0.02	0	0.02	0.03	0.01	0	0.02	0.0133333	0.0133333	-0.751822	0.887614	-0.509096	0.882798
10217	ENSG00000144677	'CTDSPL'	mRNA	10.95	11.31	11.5	8.05	8.41	9.07	11.5	10.71	11.03	11.2533	8.51	11.08	-0.0488908	0.76891	-0.380133	2.45e-05
10218	ENSG00000171819	'ANGPTL7'	mRNA	0.03	0	0	0	0	0	0	0	0	0.01	0	0	-0.980853	0.927909	-0.114209	0.991742
10219	ENSG00000139187	'KLRG1'	mRNA	0.53	0.85	0.71	1.03	0.56	1.06	0.89	0.95	1.13	0.696667	0.883333	0.99	0.472761	0.501564	0.373568	0.594143
1022	ENSG00000134058	'CDK7'	mRNA	22.81	23.95	24.12	38.68	32.76	34.39	28.64	23.44	24.65	23.6267	35.2767	25.5767	0.0868458	0.6729	0.601622	1.8e-09
10220	ENSG00000135414	'GDF11'	mRNA	8.11	7.35	8.16	5.86	5.64	5.47	6.6	7.1	7.18	7.87333	5.65667	6.96	-0.203636	0.0100994	-0.454041	1.57e-08
10221	ENSG00000173334	'TRIB1'	mRNA	5.94	5.51	5.07	5.14	4.82	4.82	4.19	4.76	4.19	5.50667	4.92667	4.38	-0.361832	0.0185915	-0.140349	0.459477
10223	ENSG00000143167	'GPA33'	mRNA	0.03	0	0	0.09	0.3	0.21	0	0.03	0.03	0.01	0.2	0.02	0.873529	0.927909	4.46044	0.00858275
10224	ENSG00000180855	'ZNF443'	mRNA	2.91	2.94	2.87	4.46	5.9	5.6	4.6	4.44	3.84	2.90667	5.32	4.29333	0.53702	0.00538883	0.896068	1.03e-06
10225	ENSG00000153283	'CD96'	mRNA	0.03	0.07	0.04	0.1	0.08	0.07	0.01	0	0.01	0.0466667	0.0833333	0.00666667	-2.72247	0.362406	1.21382	0.427432
10226	ENSG00000105355	'PLIN3'	mRNA	86.73	86.85	85.96	69.18	72.42	67.02	81.7	89.7	90.13	86.5133	69.54	87.1767	-0.0144266	0.927909	-0.292584	3.57e-08
10227	ENSG00000109736	'MFSD10'	mRNA	12.4	11.35	13.11	13.38	13.83	10.86	11.81	13.47	13.2	12.2867	12.69	12.8267	0.0228748	0.932814	0.0727403	0.73115
10228	ENSG00000135823	'STX6'	mRNA	12.02	11.96	11.92	13.28	13.04	13.39	13.53	13.67	13.68	11.9667	13.2367	13.6267	0.162016	0.0406471	0.169649	0.0408579
102288414	ENSG00000278615	'C11orf98'	mRNA	90.94	92.7	89.79	104.53	91.07	93.47	78.85	77.51	76.33	91.1433	96.3567	77.5633	-0.260154	0.00953358	0.106659	0.399449
10229	ENSG00000167186	'COQ7'	mRNA	7.83	7.67	6.68	6.43	6.81	6.4	8.08	8.12	7.82	7.39333	6.54667	8.00667	0.0915813	0.709076	-0.151457	0.399955
10231	ENSG00000172348	'RCAN2'	mRNA	7.78	7.3	6.97	2.7	2.89	3.28	7.79	7.38	6.79	7.35	2.95667	7.32	-0.032001	0.927909	-1.28846	8.93e-19
10232	ENSG00000102854	'MSLN'	mRNA	0	0	0	0	0.06	0.05	0	0	0	0	0.0366667	0			2.72402	0.49785
10233	ENSG00000010626	'LRRC23'	mRNA	2.31	2.53	2.29	3.92	2.75	2.83	2.69	2.38	3.51	2.37667	3.16667	2.86	0.248664	0.657519	0.431523	0.250575
10234	ENSG00000128606	'LRRC17'	mRNA	72.53	72.66	67.32	32.91	39.41	40.18	60.7	57.24	52.7	70.8367	37.5	56.88	-0.342624	2.49e-08	-0.894264	4.91e-35
10235	ENSG00000068831	'RASGRP2'	mRNA	1.17	0.97	0.97	0.66	0.72	0.78	1.13	1.08	1.31	1.03667	0.72	1.17333	0.144645	0.866972	-0.518415	0.316152
10236	ENSG00000125944	'HNRNPR'	mRNA	61	61.59	61	51.97	51.69	57.91	62.8	59.48	61.34	61.1967	53.8567	61.2067	-0.0248007	0.750922	-0.159123	0.00167158
10237	ENSG00000121073	'SLC35B1'	mRNA	36.65	35.62	35.93	38.84	36.52	35.38	34.57	34.26	33.74	36.0667	36.9133	34.19	-0.103038	0.346494	0.0573431	0.639432
10238	ENSG00000136485	'DCAF7'	mRNA	28.72	28.47	28.71	22.75	22.26	22.3	33.24	33.35	34.19	28.6333	22.4367	33.5933	0.205216	1.94e-06	-0.328329	1.02e-10
10239	ENSG00000157823	'AP3S2'	mRNA	8.89	8.58	9.05	9.32	10.69	9.39	9.51	8.47	8.71	8.84	9.8	8.89667	-0.0164878	0.927909	0.169564	0.0771424
1024	ENSG00000132964	'CDK8'	mRNA	12.7	12.79	12.06	15.79	14.07	15.12	14.84	13.89	14.58	12.5167	14.9933	14.4367	0.180809	0.0772248	0.286166	0.00331868
10240	ENSG00000102738	'MRPS31'	mRNA	12.37	10.93	10.76	12.05	15.68	15.67	12.9	11.76	10.99	11.3533	14.4667	11.8833	0.0402974	0.927909	0.372229	0.0202475
10241	ENSG00000136436	'CALCOCO2'	mRNA	15.51	15.74	16.23	19.38	20.75	17.94	17.55	17.12	16.58	15.8267	19.3567	17.0833	0.0855993	0.439069	0.312239	0.000107
10242	ENSG00000197584	'KCNMB2'	mRNA	0	0.03	0	0	0	0	0.05	0	0.05	0.01	0	0.0333333	1.87718	0.700497	-0.114209	0.991742
10243	ENSG00000171723	'GPHN'	mRNA	5.83	5.78	5.92	4.85	5.03	4.72	5.06	5.07	4.92	5.84333	4.86667	5.01667	-0.245515	0.0506496	-0.2416	0.0695015
10244	ENSG00000136933	'RABEPK'	mRNA	37.27	32.65	33	30.86	31.45	28.6	27.86	30.16	29.68	34.3067	30.3033	29.2333	-0.250913	0.00814254	-0.148379	0.176698
10245	ENSG00000126768	'TIMM17B'	mRNA	44.42	40.55	44.8	45.08	47.76	39.82	40.68	49.87	51.09	43.2567	44.22	47.2133	0.106067	0.552333	0.0575776	0.739418
10247	ENSG00000132541	'RIDA'	mRNA	26.49	24.91	24.07	21.19	20.43	24.31	22.24	25.11	24.81	25.1567	21.9767	24.0533	-0.0906074	0.717713	-0.167015	0.336911
10248	ENSG00000172336	'POP7'	mRNA	84.11	78.72	86.81	49.91	43.42	43.06	60.2	66.4	63.85	83.2133	45.4633	63.4833	-0.416338	5.2e-07	-0.845789	6.08e-18
10249	ENSG00000149124	'GLYAT'	mRNA	0	0	0	0.06	0	0	0	0	0	0	0.02	0			1.80935	0.79098
1025	ENSG00000136807	'CDK9'	mRNA	42.34	42.95	43.42	41.34	40.96	36.75	37.48	39.92	39.96	42.9033	39.6833	39.12	-0.158632	0.0148548	-0.090311	0.267349
10250	ENSG00000133226	'SRRM1'	mRNA	36.31	35.64	37.31	39.8	42.19	40.2	35.05	33.62	34.77	36.42	40.73	34.48	-0.11033	0.0704716	0.16838	0.00388005
10251	ENSG00000168939	'SPRY3'	mRNA	0.23	0.2	0.2	0.17	0.12	0.14	0.24	0.29	0.31	0.21	0.143333	0.28	0.357786	0.529529	-0.551299	0.316749
10252	ENSG00000164056	'SPRY1'	mRNA	28.22	27.17	28.16	65.38	63.33	66.93	39.95	41.15	38.84	27.85	65.2133	39.98	0.478685	2.73e-18	1.18149	2.26e-103
10253	ENSG00000136158	'SPRY2'	mRNA	108.97	110.78	110.88	249.11	242.59	249.34	114.14	116.63	120	110.21	247.013	116.923	0.0610284	0.288952	1.19736	2.76e-213
10254	ENSG00000115145	'STAM2'	mRNA	5.58	5.7	5.47	6.11	7.07	8.19	6.32	5.76	5.85	5.58333	7.12333	5.97667	0.0721178	0.705752	0.375329	0.00110083
10256	ENSG00000142675	'CNKSR1'	mRNA	0.23	0.05	0.25	0.22	0.39	0.21	0.13	0.18	0.28	0.176667	0.273333	0.196667	0.110839	0.95697	0.640355	0.567462
10257	ENSG00000125257	'ABCC4'	mRNA	5.96	5.81	5.69	4.4	4.98	4.84	5.38	5.13	5.45	5.82	4.74	5.32	-0.161873	0.182075	-0.269289	0.0188695
1026	ENSG00000124762	'CDKN1A'	mRNA	22.28	21.68	22.38	79.39	82.79	69.57	14.07	16.12	14.51	22.1133	77.25	14.9	-0.593339	1.15e-11	1.82753	9.68e-148
10260	ENSG00000174485	'DENND4A'	mRNA	3.29	3.62	3.07	3.7	3.99	3.91	3.47	3.82	3.52	3.32667	3.86667	3.60333	0.0879	0.641194	0.235414	0.0438143
10261	ENSG00000140749	'IGSF6'	mRNA	0.07	0.02	0	0.12	0.05	0.04	0.05	0.07	0.02	0.03	0.07	0.0466667	0.566488	0.91249	1.1584	0.619484
10262	ENSG00000143368	'SF3B4'	mRNA	102.61	98.27	96.88	99.76	103.24	96.86	81.83	85.11	87.67	99.2533	99.9533	84.87	-0.251444	3.29e-06	0.0332323	0.708806
10263	ENSG00000167797	'CDK2AP2'	mRNA	28.88	27.37	31.55	32.97	33.94	33.56	29.98	30.4	32.54	29.2667	33.49	30.9733	0.0589847	0.837018	0.213572	0.136275
10265	ENSG00000176842	'IRX5'	mRNA	1.98	1.7	1.87	1.67	1.37	1.07	1.72	1.2	1.79	1.85	1.37	1.57	-0.263937	0.576056	-0.407257	0.27001
10266	ENSG00000131477	'RAMP2'	mRNA	3.53	2.77	4.35	2.48	2.37	2	3.41	3.02	2.69	3.55	2.28333	3.04	-0.249135	0.787833	-0.613316	0.295659
10267	ENSG00000132329	'RAMP1'	mRNA	9.29	7.63	10.3	8.1	8.25	6.43	8.06	9.98	10.18	9.07333	7.59333	9.40667	0.0244338	0.968884	-0.238081	0.50445
10269	ENSG00000084073	'ZMPSTE24'	mRNA	41.77	41.43	40.13	39.51	41.55	42.46	44.36	41.11	40.16	41.11	41.1733	41.8767	0.0013906	0.996735	0.0259973	0.79098
1027	ENSG00000111276	'CDKN1B'	mRNA	15.34	14.96	15.47	16.23	15.37	15.47	20.54	21.61	20.41	15.2567	15.69	20.8533	0.425448	1.34e-07	0.064602	0.647335
10270	ENSG00000105127	'AKAP8'	mRNA	21.25	21.03	23.55	20.59	17.75	19.49	17.26	17.54	17.41	21.9433	19.2767	17.4033	-0.359918	1.59e-07	-0.161319	0.0665774
10272	ENSG00000070404	'FSTL3'	mRNA	5.5	5.58	5.57	4.74	3.78	3.57	4.75	5.57	6.11	5.55	4.03	5.47667	-0.0443386	0.927909	-0.436928	0.0193367
102723360		'LOC102723360'	mRNA	7.83	9.23	9.66	11.16	9.33	13.37	14.3	9.48	12.08	8.90667	11.2867	11.9533	0.399763	0.0149522	0.369214	0.0179259
102723451	ENSG00000277277	'FAM243B'	mRNA	0.13	0.08	0	0.07	0	0	0.04	0.13	0.08	0.07	0.0233333	0.0833333	-0.0223374	0.996735	-1.01083	0.882663
102723475	ENSG00000276289	'KCNE1B'	mRNA	0.04	0	0	0	0	0	0	0	0	0.0133333	0	0	-1.87715	0.837742	-1.01047	0.882779
102723553	ENSG00000273590	'SMIM11B'	mRNA	10.02	11.42	10.84	13.43	12.92	15.16	12.59	5.02	11.99	10.76	13.8367	9.86667	-0.160095	0.908377	0.390713	0.0862289
102723555	ENSG00000185040	'SPDYE16'	mRNA	0.14	0	0.12	0.83	0.17	0.16	0.19	0.1	0.25	0.0866667	0.386667	0.18	1.30316	0.765283	2.39558	0.288946
102723655		'LOC102723655'	mRNA	0.3	0.37	0.9	0	0	0.08	1.22	0.46	0	0.523333	0.0266667	0.56	0.078196	0.996735	-4.9638	0.00186198
102723680	ENSG00000270946	'CT45A9'	mRNA	1.64	4.08	2.19	3.69	4.69	4.53	3.22	2.94	2.7	2.63667	4.30333	2.95333	0.12263	0.919093	0.642258	0.12166
102723713	ENSG00000275869	'LOC102723713'	mRNA	0.13	0	0.48	0.54	0	0	0.7	0.48	0.46	0.203333	0.18	0.546667	1.47717	0.227064	-0.0676765	0.991742
102723737	ENSG00000278085	'CT45A8'	mRNA	2.83	2.9	4.49	5.2	5.74	7.3	2.37	4.19	2.99	3.40667	6.08	3.18333	-0.123698	0.907954	0.861983	0.00909104
102723849	ENSG00000186645	'SPDYE17'	mRNA	1.04	1.12	0.97	0.98	0.64	1.18	0.84	0.95	0.75	1.04333	0.933333	0.846667	-0.318481	0.751933	-0.125538	0.883857
102723859	ENSG00000278599	'TBC1D3E'	mRNA	0.17	0	0.01	0	0	0.81	0.12	0	0.29	0.06	0.27	0.136667	1.23942	0.88368	2.33924	0.709037
102723996	ENSG00000277117	'LOC102723996'	mRNA	1.63	1.13	1.8	2.13	1.61	0.84	1.83	1.74	2.39	1.52	1.52667	1.98667	0.356575	0.295445	0.0191477	0.991742
102724023	ENSG00000280071	'GATD3B'	mRNA	16.97	17.23	15.82	15.48	15.66	14.29	18.4	17.37	17.11	16.6733	15.1433	17.6267	0.0549226	0.837552	-0.112754	0.500825
102724101	ENSG00000275034	'TP53TG3E'	mRNA	0.22	0.05	0	0.29	0	0	0.22	0.45	0.35	0.09	0.0966667	0.34	2.1498	0.208752	0.390326	0.973749
102724127	ENSG00000278848	'TP53TG3F'	mRNA	0.03	0.14	0.48	0.25	1.19	0.28	0.22	0.25	0.14	0.216667	0.573333	0.203333	-0.154765	0.96026	1.53488	0.222155
102724159	ENSG00000275464	'LOC102724159'	mRNA	10.27	10.09	9.56	8	8.25	7.77	8.49	9.59	8.78	9.97333	8.00667	8.95333	-0.180806	0.15415	-0.295431	0.0120003
102724219		'LOC102724219'	mRNA	7.84	18.3	3.34	5.47	21.12	18.02	0.73	22.16	15.4	9.82667	14.87	12.7633	0.34862	0.927909	0.620969	0.639051
102724265		'LOC102724265'	mRNA	0	0	0	0	0	0.04	0	0	0	0	0.0133333	0			1.80935	0.79098
102724428	ENSG00000275993	'SIK1B'	mRNA	3.87	4.1	4.17	17.25	17.67	15.88	4.14	4.73	4.41	4.04667	16.9333	4.42667	0.106336	0.624742	2.08819	7.4e-128
102724488	ENSG00000277758	'LOC102724488'	mRNA	0.1	0.15	0.12	0.2	0.23	0.16	0.24	0.17	0.2	0.123333	0.196667	0.203333	0.669386	0.170492	0.63575	0.191984
102724560	ENSG00000274276	'CBSL'	mRNA	7.67	6.11	7.04	9.64	11.21	7.21	6.01	3.78	4.44	6.94	9.35333	4.74333	-0.54983	0.00189518	0.457025	0.00448386
102724594	ENSG00000275895	'U2AF1L5'	mRNA	149.3	143.99	155.99	157.58	159.24	134.3	136.13	135.93	147.06	149.76	150.373	139.707	-0.123403	0.0861509	0.0281326	0.808449
102724631	ENSG00000278522	'POTEB3'	mRNA	0.06	0	0.12	0.32	0.24	0.1	0.19	0.09	0.03	0.06	0.22	0.103333	0.721587	0.827668	1.85443	0.171158
102724770	ENSG00000278817	'LOC102724770'	mRNA	6.23	7.48	6.21	8.65	7.69	7.7	7.85	9.53	9.25	6.64	8.01333	8.87667	0.401842	0.104084	0.297335	0.273233
102724788	ENSG00000277196	'LOC102724788'	mRNA	0.34	0.55	0.49	0.42	0.3	0	0.4	0	0	0.46	0.24	0.133333	-1.83304	0.653441	-0.963373	0.299063
102724843	ENSG00000277067	'LOC102724843'	mRNA	12.46	7.25	8.15	0.01	0	0.11	25.6	0	16.69	9.28667	0.04	14.0967	0.578774	0.927909	-8.13459	4.67e-14
102724862	ENSG00000274933	'TBC1D3I'	mRNA	0.96	0.37	0.75	1.09	0.65	0.98	0.84	0.93	1.1	0.693333	0.906667	0.956667	0.4626	0.532711	0.410593	0.5467
102724951	ENSG00000276077	'LOC102724951'	mRNA	10.29	6.38	21.23	16.53	6.24	9.29	8.26	10.24	0	12.6333	10.6867	6.16667	-1.05838	0.839614	-0.219461	0.851524
10273	ENSG00000103266	'STUB1'	mRNA	43.72	40.06	43.98	36.4	29.96	28.01	38.64	37.27	43.12	42.5867	31.4567	39.6767	-0.12796	0.277111	-0.413032	8.45e-05
10274	ENSG00000118007	'STAG1'	mRNA	16.9	17.9	17.38	18.62	19.31	19.21	18.44	16.62	17.41	17.3933	19.0467	17.49	-0.0172786	0.927909	0.153849	0.0182991
10276	ENSG00000173848	'NET1'	mRNA	28.7	28.83	28.32	37.75	36.45	41.09	27.92	27.86	26.98	28.6167	38.43	27.5867	-0.0779317	0.315212	0.44796	8.64e-14
10277	ENSG00000130939	'UBE4B'	mRNA	28.88	27.49	28.27	25.12	24.44	23.85	28.82	28.93	29.39	28.2133	24.47	29.0467	0.0160319	0.91469	-0.170011	0.00296547
10278	ENSG00000100842	'EFS'	mRNA	12.38	11.7	11.53	6.47	6.01	6.02	12.39	13.35	13.66	11.87	6.16667	13.1333	0.124876	0.381677	-0.922962	7.28e-14
1028	ENSG00000129757	'CDKN1C'	mRNA	1.89	2.14	2.18	3.92	5.05	3.99	2.11	3.1	2.8	2.07	4.32	2.67	0.385329	0.366161	1.05562	0.000146
10280	ENSG00000147955	'SIGMAR1'	mRNA	63.46	61.47	63.53	42.17	43.5	37.76	57.84	61.12	62.83	62.82	41.1433	60.5967	-0.0775236	0.387726	-0.590464	3.45e-16
102800317	ENSG00000283900	'TPTEP2-CSNK1E'	mRNA	0.7	0.26	0.12	0.44	0.23	0.42	0	0.26	0.46	0.36	0.363333	0.24	-0.673861	0.885379	-0.0300058	0.991742
10282	ENSG00000105829	'BET1'	mRNA	29.52	33.46	32.19	36.25	39.49	39.96	46.06	42.14	42.71	31.7233	38.5667	43.6367	0.432523	1.59e-07	0.297905	0.0020414
10283	ENSG00000153015	'CWC27'	mRNA	19.26	23.58	22.18	22.91	24.85	25.97	24.77	23.44	22.79	21.6733	24.5767	23.6667	0.100818	0.497119	0.21234	0.0517469
10284	ENSG00000150459	'SAP18'	mRNA	33.11	31.87	32.54	40.45	35.22	38.88	34.25	33.11	34.6	32.5067	38.1833	33.9867	0.0395796	0.793278	0.258197	0.000646
10285	ENSG00000119953	'SMNDC1'	mRNA	19.16	19.82	18.58	25.66	26.41	28.29	20.72	18.48	18.01	19.1867	26.7867	19.07	-0.0337809	0.842357	0.505659	7.87e-15
10286	ENSG00000116752	'BCAS2'	mRNA	77.06	73.55	68.69	97.91	96.36	101.41	77.41	75.48	71.76	73.1	98.56	74.8833	0.0092556	0.957345	0.456049	1.47e-11
10287	ENSG00000171700	'RGS19'	mRNA	10.6	8.57	7.83	5.31	6.43	4.53	7.02	8.08	8.91	9	5.42333	8.00333	-0.21366	0.403887	-0.714001	0.000649
10289	ENSG00000114784	'EIF1B'	mRNA	50.05	49.49	50.17	89.62	94.7	100.31	63.3	52.57	55.96	49.9033	94.8767	57.2767	0.172922	0.131483	0.951979	4.25e-33
1029	ENSG00000147889	'CDKN2A'	mRNA	94.25	86.98	91.1	98.15	92.63	88.76	83.74	103.39	101.49	90.7767	93.18	96.2067	0.0522894	0.746968	0.0555119	0.563702
10290	ENSG00000072195	'SPEG'	mRNA	18.66	18.36	18.51	18.12	15.6	13.57	18.6	20.61	19.7	18.51	15.7633	19.6367	0.116074	0.198883	-0.0364881	0.770813
10291	ENSG00000099995	'SF3A1'	mRNA	55.17	55.54	55.22	55.38	55.44	51.87	51.1	49.5	51.59	55.31	54.23	50.73	-0.149742	0.000325	-0.00557733	0.958554
10293	ENSG00000183763	'TRAIP'	mRNA	9.81	10.46	10.78	10.51	10.67	9.67	12.23	10.73	10.73	10.35	10.2833	11.23	0.0920872	0.704986	0.012419	0.973749
10294	ENSG00000069345	'DNAJA2'	mRNA	32.48	34.31	34.27	33.44	33.14	37.41	40.8	38.76	39.17	33.6867	34.6633	39.5767	0.207062	0.000566	0.0663122	0.471268
10295	ENSG00000103507	'BCKDK'	mRNA	20.81	21.13	21.84	18.37	21.06	17.98	21.54	21.41	22.83	21.26	19.1367	21.9267	0.0199721	0.927909	-0.129244	0.278911
10296	ENSG00000090316	'MAEA'	mRNA	37.29	35.66	34.83	25.51	24.48	23.8	34.49	33.31	33.08	35.9267	24.5967	33.6267	-0.122849	0.144328	-0.524825	1.33e-11
10297	ENSG00000115266	'APC2'	mRNA	0.64	0.54	0.67	0.25	0.24	0.21	0.41	0.45	0.58	0.616667	0.233333	0.48	-0.388166	0.1893	-1.38738	2.19e-06
10298	ENSG00000130669	'PAK4'	mRNA	6.87	6.56	7.09	6.28	5.96	5.17	6.25	7.62	7.26	6.84	5.80333	7.04333	0.0188088	0.927909	-0.215072	0.0473828
10299	ENSG00000145495	'MARCHF6'	mRNA	17.56	17.94	18.04	17.88	17.73	17.96	21.25	20.09	20.22	17.8467	17.8567	20.52	0.175726	0.00028	0.02383	0.776616
103	ENSG00000160710	'ADAR'	mRNA	78.06	77.5	75.32	81.26	86.7	83.35	80.3	77.93	79.59	76.96	83.77	79.2733	0.0174846	0.837742	0.146386	0.000518
1030	ENSG00000147883	'CDKN2B'	mRNA	5.84	5.81	5.02	24.25	27.3	23.92	8.07	7.29	8.42	5.55667	25.1567	7.92667	0.488187	1.58e-05	2.20097	2.89e-141
10300	ENSG00000140854	'KATNB1'	mRNA	10.69	10.58	11.36	8.67	10.81	7.64	9.76	11.66	11.86	10.8767	9.04	11.0933	0.00309422	0.996735	-0.249501	0.0845439
10302	ENSG00000174446	'SNAPC5'	mRNA	4.46	4.32	4.58	4.62	4.4	5.85	5.74	5.62	5.89	4.45333	4.95667	5.75	0.342132	0.241063	0.176295	0.628396
10307	ENSG00000113108	'APBB3'	mRNA	3.56	3.26	3.46	3.06	4.35	4.21	3.21	3.31	3.23	3.42667	3.87333	3.25	-0.0989964	0.837742	0.197992	0.495581
10308	ENSG00000185947	'ZNF267'	mRNA	8.15	9.56	7.96	15.14	16.52	17.41	9.95	10.06	9.51	8.55667	16.3567	9.84	0.174838	0.202486	0.958212	7.36e-22
10309	ENSG00000152669	'CCNO'	mRNA	1.01	0.79	0.64	0.73	0.62	0.87	0.96	1.43	0.96	0.813333	0.74	1.11667	0.434518	0.63992	-0.101001	0.929013
1031	ENSG00000123080	'CDKN2C'	mRNA	24.59	24.35	24.64	10.05	8.43	11.26	23.6	24.99	26.18	24.5267	9.91333	24.9233	0.0437826	0.85278	-1.25594	5.37e-26
10311	ENSG00000157538	'VPS26C'	mRNA	7.76	8.07	7.59	8.49	8.44	9.54	7.83	7.79	7.65	7.80667	8.82333	7.75667	-0.0313839	0.927909	0.216276	0.0944467
10312	ENSG00000110719	'TCIRG1'	mRNA	5.84	6.34	6.93	4.67	4.8	4.88	6.53	6.54	7.04	6.37	4.78333	6.70333	0.0297555	0.927909	-0.402023	0.0143391
10313	ENSG00000133318	'RTN3'	mRNA	58.66	60.85	60.31	44.88	42.74	46.23	58.73	60.4	59.06	59.94	44.6167	59.3967	-0.0441314	0.630187	-0.389583	2.23e-11
10314	ENSG00000115365	'LANCL1'	mRNA	20.41	20.73	19.51	16.94	18.62	19.14	22.87	21.94	21.78	20.2167	18.2333	22.1967	0.10954	0.142787	-0.124776	0.123506
10316	ENSG00000171596	'NMUR1'	mRNA	0.04	0	0	0.03	0	0	0	0	0	0.0133333	0.01	0	-1.87715	0.837742	-0.0486306	0.991742
10317	ENSG00000183778	'B3GALT5'	mRNA	0.78	0.77	0.91	1.43	1.39	1.53	0.87	0.96	0.81	0.82	1.45	0.88	0.151685	0.589249	0.779676	6.56e-07
10318	ENSG00000145901	'TNIP1'	mRNA	15.77	17.18	15.53	26.19	28.78	23.83	16.72	19.12	18.98	16.16	26.2667	18.2733	0.164934	0.12072	0.719481	5.1e-17
10319	ENSG00000050555	'LAMC3'	mRNA	0.75	0.84	0.7	0.38	0.5	0.49	0.82	0.86	0.77	0.763333	0.456667	0.816667	0.0687662	0.922095	-0.719175	0.0123511
1032	ENSG00000129355	'CDKN2D'	mRNA	10.12	8.53	10.47	8.56	8.09	7.47	7	9.65	8.98	9.70667	8.04	8.54333	-0.209989	0.47229	-0.273859	0.248222
10320	ENSG00000185811	'IKZF1'	mRNA	0.01	0	0.01	0	0	0	0.01	0	0	0.00666667	0	0.00333333	-0.914711	0.927885	-1.00958	0.882663
10322	ENSG00000135632	'SMYD5'	mRNA	27.55	27.76	27.31	26.04	23.12	23.1	28.11	27.5	27.88	27.54	24.0867	27.83	-0.0102897	0.948079	-0.168886	0.0515024
10324	ENSG00000239474	'KLHL41'	mRNA	65.16	66.15	65.64	119.35	117.84	131.96	58.4	60.8	57.18	65.65	123.05	58.7933	-0.184586	0.000406	0.930973	1.2e-71
10325	ENSG00000083750	'RRAGB'	mRNA	4.66	5.48	5.4	7.01	6.99	6.82	5.22	4.66	5.71	5.18	6.94	5.19667	-0.0499033	0.927909	0.406352	0.0280712
10326	ENSG00000101307	'SIRPB1'	mRNA	0.1	0.08	0.45	0.21	0.06	0.1	0.47	0.25	0.35	0.21	0.123333	0.356667	0.821855	0.536215	-0.830047	0.613864
10327	ENSG00000117448	'AKR1A1'	mRNA	57.85	55.73	59.63	52.08	49.14	49.78	54.3	58.25	59.21	57.7367	50.3333	57.2533	-0.0487451	0.730472	-0.183977	0.0235535
10328	ENSG00000131148	'EMC8'	mRNA	19.61	20.7	19.91	18.6	18.77	16.11	17.92	17.12	17.51	20.0733	17.8267	17.5167	-0.220943	0.035832	-0.149086	0.231034
10329	ENSG00000118600	'RXYLT1'	mRNA	16.59	16.14	17.03	14.74	12.96	15.86	16.44	15.84	14.8	16.5867	14.52	15.6933	-0.108571	0.519809	-0.163388	0.242037
1033	ENSG00000100526	'CDKN3'	mRNA	49.16	49.71	51.02	31.49	36.06	38.09	48.99	48.05	51	49.9633	35.2133	49.3467	-0.050705	0.825796	-0.483474	3.72e-05
10330	ENSG00000257727	'CNPY2'	mRNA	72.76	72.1	74.01	69.08	65.65	66.76	68.48	71.41	74.03	72.9567	67.1633	71.3067	-0.0481639	0.693869	-0.0675406	0.457863
10333	ENSG00000174130	'TLR6'	mRNA	0.87	1.03	1.04	0.56	0.48	0.71	0.8	0.93	0.79	0.98	0.583333	0.84	-0.241434	0.509789	-0.712704	0.0144953
10335	ENSG00000072952	'IRAG1'	mRNA	0.08	0.09	0.04	0	0.02	0.02	0.02	0.04	0.08	0.07	0.0133333	0.0466667	-0.606435	0.752102	-2.54149	0.118607
10336	ENSG00000185619	'PCGF3'	mRNA	9.46	9.86	9.7	10.52	10.99	10.66	11.92	11.66	11.11	9.67333	10.7233	11.5633	0.231175	0.00175077	0.17371	0.0355932
10342	ENSG00000114354	'TFG'	mRNA	39.1	38.45	38.15	40.21	43.22	42.9	39.8	36.43	35.78	38.5667	42.11	37.3367	-0.0692189	0.573221	0.144428	0.0760257
10343	ENSG00000130943	'PKDREJ'	mRNA	0.23	0.25	0.16	0.11	0.12	0.06	0.27	0.21	0.18	0.213333	0.0966667	0.22	-0.00125482	0.997572	-1.14775	0.0555583
10344	ENSG00000006606	'CCL26'	mRNA	0.61	0.57	0	0	0	1.54	0.47	0.15	0	0.393333	0.513333	0.206667	-0.337032	0.934182	1.04407	0.676059
10345	ENSG00000186439	'TRDN'	mRNA	0	0	0	0	0	0.08	0	0	0	0	0.0266667	0			1.80935	0.79098
10346	ENSG00000132274	'TRIM22'	mRNA	0.15	0.22	0.09	0.57	0.34	0.47	0.09	0.22	0.07	0.153333	0.46	0.126667	-0.323966	0.895402	1.61178	0.0178938
10347	ENSG00000064687	'ABCA7'	mRNA	0.36	0.27	0.25	0.54	0.51	0.43	0.36	0.39	0.41	0.293333	0.493333	0.386667	0.381166	0.480607	0.787516	0.0342097
10349	ENSG00000154263	'ABCA10'	mRNA	0.64	0.85	0.62	0.67	0.85	0.66	0.72	0.61	0.68	0.703333	0.726667	0.67	-0.0919644	0.900962	0.0607565	0.894974
10350	ENSG00000154258	'ABCA9'	mRNA	0.02	0	0.02	0.01	0.02	0.03	0.03	0.02	0.01	0.0133333	0.02	0.02	0.304217	0.937919	0.424281	0.893276
10351	ENSG00000141338	'ABCA8'	mRNA	0	0	0	0.02	0	0	0	0	0	0	0.00666667	0			1.80935	0.79098
10352	ENSG00000116874	'WARS2'	mRNA	9.78	10.69	10.16	11.83	10.39	12.29	11.17	11.02	11.41	10.21	11.5033	11.2	0.108372	0.497844	0.199557	0.113292
1036	ENSG00000129596	'CDO1'	mRNA	7.99	9.14	9.04	9.17	9.84	9.62	9.15	9.88	8.17	8.72333	9.54333	9.06667	0.0293902	0.932814	0.152973	0.47793
10360	ENSG00000107833	'NPM3'	mRNA	88.67	78.8	86.72	88.47	86.85	84.45	82.85	89.48	88.81	84.73	86.59	87.0467	0.0130595	0.942568	0.0562256	0.648511
10361	ENSG00000158806	'NPM2'	mRNA	0.93	1.25	0.9	0.67	0.99	1.32	0.7	0.7	1.27	1.02667	0.993333	0.89	-0.398734	0.7178	-0.270954	0.780675
10362	ENSG00000064961	'HMG20B'	mRNA	27.3	25.59	27.66	22.73	20.75	19.04	29.27	33.81	32.22	26.85	20.84	31.7667	0.217084	0.0322424	-0.342027	0.00180932
10363	ENSG00000140382	'HMG20A'	mRNA	21.21	22.02	21.8	19.75	24.03	21.07	22.97	22.13	21.86	21.6767	21.6167	22.32	0.014064	0.927909	0.01626	0.90199
10365	ENSG00000127528	'KLF2'	mRNA	3.23	3.22	3.52	14.8	12.99	11.5	3.2	3.99	3.72	3.32333	13.0967	3.63667	0.105637	0.789689	2.00271	1.16e-52
10367	ENSG00000107745	'MICU1'	mRNA	46.02	45.31	49.17	47.32	53.29	51.43	43.36	45.3	46.11	46.8333	50.68	44.9233	-0.0862975	0.293961	0.135989	0.0624379
10369	ENSG00000166862	'CACNG2'	mRNA	0	0.03	0.01	0.04	0.05	0	0.08	0.01	0	0.0133333	0.03	0.03	1.20937	0.759576	1.29275	0.626767
10370	ENSG00000164442	'CITED2'	mRNA	20.67	19.98	20.04	98.87	98.1	80.15	23.39	25.15	22.38	20.23	92.3733	23.64	0.19923	0.0284889	2.21343	3.68e-199
10371	ENSG00000075213	'SEMA3A'	mRNA	41.2	41.47	40.59	24.25	27.05	27.75	42.95	41.81	39.31	41.0867	26.35	41.3567	-0.0156837	0.900615	-0.617598	1.26e-33
10376	ENSG00000123416	'TUBA1B'	mRNA	1754.1	1723.09	1742.21	1326.9	1348.38	1368.86	1670.32	1700.01	1688.73	1739.8	1348.05	1686.35	-0.0705718	0.0134036	-0.3441	3.55e-30
10379	ENSG00000213928	'IRF9'	mRNA	10.1	10.39	8.33	40.5	39.08	34.74	15.03	13.02	15.04	9.60667	38.1067	14.3633	0.554478	6.92e-05	2.01078	1.65e-76
1038		'CDR1'	mRNA	0	0	0	0.1	0	0	0	0	0	0	0.0333333	0			1.80935	0.79098
10380	ENSG00000162813	'BPNT1'	mRNA	14.49	15.16	14.24	12.46	14.35	13.78	15.23	15.28	16.52	14.63	13.53	15.6767	0.071587	0.693869	-0.0913942	0.527848
10381	ENSG00000258947	'TUBB3'	mRNA	200.13	180.51	195.2	88.59	91.35	80.05	173.2	193.32	177.45	191.947	86.6633	181.323	-0.107827	0.0844687	-1.12213	2.81e-88
10382	ENSG00000104833	'TUBB4A'	mRNA	0.03	0.09	0.06	0	0	0	0.11	0.09	0.09	0.06	0	0.0966667	0.7185	0.813372	-2.5952	0.373776
10383	ENSG00000188229	'TUBB4B'	mRNA	774.02	745.84	761.9	540.14	515.07	503.8	675.42	734.18	697.59	760.587	519.67	702.397	-0.140371	0.000168	-0.525529	8.74e-48
10384	ENSG00000111801	'BTN3A3'	mRNA	4.65	4.52	5.28	2.43	3.22	3.21	5.56	6.12	6.4	4.81667	2.95333	6.02667	0.291817	0.0758754	-0.684332	0.000241
10385	ENSG00000124508	'BTN2A2'	mRNA	4.66	5	4.46	6.56	6.42	5.08	4.91	4.85	5.88	4.70667	6.02	5.21333	0.0921451	0.757662	0.367181	0.0147
10388	ENSG00000196074	'SYCP2'	mRNA	1.12	1.33	1.2	0.6	0.6	0.72	1.46	0.99	1.09	1.21667	0.64	1.18	-0.0710271	0.919377	-0.902808	0.000682
10389	ENSG00000102098	'SCML2'	mRNA	6.07	5.82	5.8	6.77	8.39	8.08	6	5.73	6	5.89667	7.74667	5.91	-0.0214759	0.927909	0.416531	0.000383
1039	ENSG00000140743	'CDR2'	mRNA	11.66	12.28	11.71	9.01	9.6	10.14	10.13	11.13	11.39	11.8833	9.58333	10.8833	-0.152326	0.260877	-0.286389	0.0165486
10390	ENSG00000134255	'CEPT1'	mRNA	11.5	11.48	11.9	12.38	13.42	14.44	14.36	13.95	14.2	11.6267	13.4133	14.17	0.262579	0.021175	0.231329	0.0713454
10391	ENSG00000103647	'CORO2B'	mRNA	6.42	5.87	6.75	2.14	1.89	1.8	4.47	4.41	4.51	6.34667	1.94333	4.46333	-0.530408	1.86e-05	-1.67693	1.29e-24
103910	ENSG00000118680	'MYL12B'	mRNA	188.63	197.23	187.16	247.52	249.7	248.51	191.98	179.82	183.91	191.007	248.577	185.237	-0.0700308	0.35694	0.404606	1.69e-15
10392	ENSG00000106100	'NOD1'	mRNA	6.99	5.7	7.02	4.29	4.27	4.16	5.69	5.65	5.67	6.57	4.24	5.67	-0.238272	0.065883	-0.608821	1.88e-06
10393	ENSG00000164162	'ANAPC10'	mRNA	7.85	8.74	7.92	14.24	12.38	13.74	8.76	7.99	8.74	8.17	13.4533	8.49667	0.0313685	0.930317	0.755964	1.01e-06
10395	ENSG00000164741	'DLC1'	mRNA	2.44	2.48	2.43	4.94	6.16	4.98	3.26	3.83	3.34	2.45	5.36	3.47667	0.475997	0.000286	1.14737	4.11e-21
10396	ENSG00000124406	'ATP8A1'	mRNA	0.04	0.05	0.05	0.02	0.04	0.08	0.07	0.07	0.07	0.0466667	0.0466667	0.07	0.565919	0.683829	0.0961905	0.965826
10397	ENSG00000104419	'NDRG1'	mRNA	12.29	12.64	12.19	17.68	17.75	14.9	13.96	16.52	14.81	12.3733	16.7767	15.0967	0.261783	0.00819535	0.458396	1.53e-06
10398	ENSG00000101335	'MYL9'	mRNA	35.62	36.67	36.62	25.32	23.1	21.23	29.73	31.21	30.46	36.3033	23.2167	30.4667	-0.27761	3.23e-06	-0.621506	2e-17
10399	ENSG00000204628	'RACK1'	mRNA	1136.97	1115.81	1114.76	1151.48	1116.68	1081.49	1119.44	1205.53	1154.55	1122.51	1116.55	1159.84	0.0214291	0.78385	0.0165728	0.783163
104	ENSG00000197381	'ADARB1'	mRNA	2.95	2.84	2.75	3.34	2.63	3.11	3.2	3.84	3.54	2.84667	3.02667	3.52667	0.274848	0.0844687	0.110326	0.586545
1040	ENSG00000163624	'CDS1'	mRNA	0.06	0.04	0.07	0.07	0.14	0	0.1	0.07	0.04	0.0566667	0.07	0.07	0.304506	0.927885	0.303351	0.882779
10400	ENSG00000133027	'PEMT'	mRNA	9.38	7.82	8.6	10.28	7.53	6.99	9.09	9.92	9.66	8.6	8.26667	9.55667	0.117152	0.794523	-0.0450196	0.912436
10401	ENSG00000131788	'PIAS3'	mRNA	22.74	23.68	23.39	19.25	19.99	19.5	21.78	21.12	22.16	23.27	19.58	21.6867	-0.127296	0.144328	-0.226085	0.00574709
10402	ENSG00000064225	'ST3GAL6'	mRNA	0.06	0.06	0.08	0.03	0.16	0.03	0.02	0.1	0.05	0.0666667	0.0733333	0.0566667	-0.172351	0.951537	0.147587	0.959066
10403	ENSG00000080986	'NDC80'	mRNA	43.67	43.78	42.53	30.63	30.31	32.3	49.58	46.07	46.75	43.3267	31.08	47.4667	0.106223	0.181599	-0.454571	1.92e-10
10404	ENSG00000104324	'CPQ'	mRNA	4.44	4.98	4.92	3.15	3.73	3.26	5.02	4.07	4.09	4.78	3.38	4.39333	-0.146072	0.690995	-0.480057	0.0397589
10406	ENSG00000101443	'WFDC2'	mRNA	0	0.79	0.2	0	0.78	0.66	0.2	0	0	0.33	0.48	0.0666667	-2.23722	0.587479	0.540069	0.856186
10409	ENSG00000176788	'BASP1'	mRNA	4.17	3.59	3.56	4.61	3.52	4.02	3.25	3.05	3.83	3.77333	4.05	3.37667	-0.186324	0.650706	0.125116	0.725899
1041	ENSG00000204539	'CDSN'	mRNA	0.08	0.08	0.03	0.09	0	0	0.05	0.05	0.08	0.0633333	0.03	0.06	-0.0200114	0.996735	-0.980783	0.739776
10410	ENSG00000142089	'IFITM3'	mRNA	381.77	376.82	386.93	423.57	466.84	401.08	370.59	340.89	420.11	381.84	430.497	377.197	-0.0456295	0.733972	0.197193	0.00177022
10411	ENSG00000079337	'RAPGEF3'	mRNA	0.25	0.15	0.2	0.24	0.22	0.21	0.26	0.23	0.19	0.2	0.223333	0.226667	0.177082	0.884768	0.176483	0.826848
10412	ENSG00000164346	'NSA2'	mRNA	72.71	68.12	70.05	77.75	77.93	77.86	85.25	74.53	80.21	70.2933	77.8467	79.9967	0.146875	0.0416864	0.18108	0.011615
10413	ENSG00000137693	'YAP1'	mRNA	39.06	40.04	40.73	36.6	36.42	38	43.13	40.87	39.09	39.9433	37.0067	41.03	0.0124527	0.927909	-0.088791	0.112872
10417	ENSG00000159674	'SPON2'	mRNA	0.09	0.18	0.13	0.38	0.15	0.15	0.35	0.18	0.53	0.133333	0.226667	0.353333	1.45422	0.256336	0.839109	0.5979
10418	ENSG00000262655	'SPON1'	mRNA	0.12	0.08	0.07	0.14	0.16	0.12	0.07	0.05	0.05	0.09	0.14	0.0566667	-0.734619	0.640074	0.648878	0.503633
10419	ENSG00000100462	'PRMT5'	mRNA	68.89	69.02	64.35	68.71	65.97	66.73	64.72	68.71	72.17	67.42	67.1367	68.5333	-0.00189221	0.996735	0.0171767	0.869499
10420	ENSG00000070759	'TESK2'	mRNA	2.57	2.58	2.73	3.53	2.04	2.13	2.46	2.58	2.75	2.62667	2.56667	2.59667	-0.0496488	0.927909	-0.00483865	0.991742
10421	ENSG00000169217	'CD2BP2'	mRNA	32.66	31.38	31.19	38.61	37.01	35.91	34.32	36.23	35.9	31.7433	37.1767	35.4833	0.135441	0.033166	0.252488	4.15e-05
10422	ENSG00000130560	'UBAC1'	mRNA	35.64	32.17	36.79	31.1	30.03	26.43	36.04	38.6	37.33	34.8667	29.1867	37.3233	0.072801	0.58004	-0.234039	0.0148822
10423	ENSG00000103502	'CDIPT'	mRNA	34.58	30.78	33.72	27.22	28.16	24.86	29.32	38.54	36.06	33.0267	26.7467	34.64	0.0420344	0.858891	-0.287603	0.00208677
10424	ENSG00000164040	'PGRMC2'	mRNA	21.62	20.48	20.08	12.06	11.42	11.66	18.94	18.08	18.25	20.7267	11.7133	18.4233	-0.195274	0.0236811	-0.79934	9.48e-19
10425	ENSG00000177479	'ARIH2'	mRNA	40.33	36.82	36.19	43.81	46.03	44.91	36.24	33.96	36.43	37.78	44.9167	35.5433	-0.13981	0.0119084	0.147021	0.0110385
10426	ENSG00000126216	'TUBGCP3'	mRNA	10.14	10.49	10.34	9.22	8.34	9.4	10.18	10.65	9.64	10.3233	8.98667	10.1567	-0.0353761	0.884267	-0.193041	0.0940711
10427	ENSG00000138802	'SEC24B'	mRNA	10.42	10.85	10.21	10.93	11.41	11.37	11.91	11.24	11.83	10.4933	11.2367	11.66	0.12097	0.239149	0.121325	0.224955
10428	ENSG00000153774	'CFDP1'	mRNA	27.36	26.81	24.38	26.64	26.08	25.92	27.01	27.59	27.48	26.1833	26.2133	27.36	0.037817	0.893209	0.0258204	0.889281
10430	ENSG00000105677	'TMEM147'	mRNA	60.62	58.52	56.99	46.24	48.79	47.07	56.95	57	60.84	58.71	47.3667	58.2633	-0.0367108	0.873186	-0.288418	0.00674741
10432	ENSG00000239306	'RBM14'	mRNA	21.35	22.33	21.94	15.25	15.75	13.89	18.45	18.57	20.84	21.8733	14.9633	19.2867	-0.209294	0.00127402	-0.536642	2.57e-16
10434	ENSG00000120992	'LYPLA1'	mRNA	48.17	50.5	47.24	35.66	38.29	39.27	48.62	45.33	42.17	48.6367	37.74	45.3733	-0.124838	0.111361	-0.342159	2.21e-07
10435	ENSG00000149798	'CDC42EP2'	mRNA	20.25	20.81	21.7	38.69	35.46	35.22	22.2	24.27	23.48	20.92	36.4567	23.3167	0.130716	0.270421	0.825228	6.09e-24
10436	ENSG00000126749	'EMG1'	mRNA	19.87	18.91	18.66	22.28	22.67	19.13	17.06	16.41	16.51	19.1467	21.36	16.66	-0.226182	0.000393	0.178154	0.0211529
10437	ENSG00000216490	'IFI30'	mRNA	18.09	18.03	17.83	10.1	9.65	9.74	18.87	15.53	17.87	17.9833	9.83	17.4233	-0.0717124	0.837742	-0.846657	2.4e-06
10438	ENSG00000197223	'C1D'	mRNA	10.62	10.61	9.9	14.71	14.89	15.66	13.64	12.64	11.21	10.3767	15.0867	12.4967	0.24481	0.0724074	0.56504	3.38e-07
10439	ENSG00000130558	'OLFM1'	mRNA	0.27	0.08	0.03	0.42	0.13	0.18	0.18	0.09	0.37	0.126667	0.243333	0.213333	0.828829	0.669635	0.84804	0.578934
10440	ENSG00000134375	'TIMM17A'	mRNA	81.81	75.22	78.2	67.91	60.61	73.79	69.32	67.77	68.94	78.41	67.4367	68.6767	-0.216676	0.000241	-0.190887	0.0143142
10443	ENSG00000244754	'N4BP2L2'	mRNA	7.15	7.16	6.77	10.49	10.92	11.87	7.4	7.15	7.28	7.02667	11.0933	7.27667	0.0661468	0.705788	0.699709	4.15e-16
10444	ENSG00000160445	'ZER1'	mRNA	13.19	13.77	12.62	11.95	13.01	11.35	14.89	15.88	16.93	13.1933	12.1033	15.9	0.242667	0.00295898	-0.10128	0.360677
10445	ENSG00000187778	'MCRS1'	mRNA	36.01	37.99	36.35	26.4	28.09	26.25	36.42	39.74	39.61	36.7833	26.9133	38.59	0.0450714	0.771327	-0.434995	8.2e-08
10446	ENSG00000170382	'LRRN2'	mRNA	0.07	0.04	0.07	0.09	0.14	0.06	0.02	0.11	0.16	0.06	0.0966667	0.0966667	0.655882	0.786192	0.710692	0.654576
10447	ENSG00000196937	'FAM3C'	mRNA	103.46	99.69	97	97.23	95.19	107.83	104.25	99.45	97.19	100.05	100.083	100.297	-0.0218126	0.849202	0.0253158	0.786412
10449	ENSG00000167315	'ACAA2'	mRNA	44.56	47.41	45.63	46.9	43	47.79	46.9	44.61	48.07	45.8667	45.8967	46.5267	-0.004898	0.974991	0.0260916	0.79098
10450	ENSG00000084072	'PPIE'	mRNA	17.13	18.41	14.59	14.73	17.55	18.53	16.21	13.22	14.37	16.71	16.9367	14.6	-0.126217	0.497119	0.100714	0.563132
10451	ENSG00000134215	'VAV3'	mRNA	7.47	7.88	7.88	7.08	7.43	7.79	6.52	5.91	5.67	7.74333	7.43333	6.03333	-0.375992	8.87e-05	-0.0310335	0.854006
10452	ENSG00000130204	'TOMM40'	mRNA	120.79	113.77	117.54	114.6	111.39	96.9	97.16	113.87	106.59	117.367	107.63	105.873	-0.177107	0.00458704	-0.103739	0.146884
10454	ENSG00000100324	'TAB1'	mRNA	9.79	9.8	10.16	8.39	9.12	9.01	10.85	11.8	11.31	9.91667	8.84	11.32	0.166613	0.165483	-0.156692	0.237554
10455	ENSG00000198721	'ECI2'	mRNA	27.3	28.42	26.28	21.35	22.69	23.97	29.17	28.6	27.24	27.3333	22.67	28.3367	0.0263193	0.927909	-0.245879	0.0376233
10456	ENSG00000143575	'HAX1'	mRNA	70.35	71.53	73.45	88.11	94.93	87.56	72.9	67.87	77.34	71.7767	90.2	72.7033	-0.00708156	0.972485	0.353375	1.29e-06
10457	ENSG00000136235	'GPNMB'	mRNA	15.76	15.41	15.86	6.88	7.07	7.56	14.57	15.11	15.21	15.6767	7.17	14.9633	-0.0911626	0.513636	-1.10376	5.83e-24
10458	ENSG00000175866	'BAIAP2'	mRNA	11.03	11.94	12.39	12.48	11.21	10.21	10.82	12.54	12.11	11.7867	11.3	11.8233	-0.0208876	0.927909	-0.0297688	0.879412
10459	ENSG00000116670	'MAD2L2'	mRNA	48.76	43.07	45.92	46.1	42.07	37.47	41.83	48.8	44.97	45.9167	41.88	45.2	-0.0449452	0.842357	-0.106897	0.436081
10460	ENSG00000013810	'TACC3'	mRNA	48.94	47.15	47.95	30.48	28.21	27.17	45.37	45.57	47.67	48.0133	28.62	46.2033	-0.0807977	0.257127	-0.722841	2.55e-30
10461	ENSG00000153208	'MERTK'	mRNA	3.27	3.37	3.09	3.86	4.42	3.65	4.38	4.13	4.85	3.24333	3.97667	4.45333	0.431844	0.0042938	0.315249	0.0679901
10463	ENSG00000014824	'SLC30A9'	mRNA	10.14	9.71	10.06	7.97	8.4	9.24	10.32	9.56	9.81	9.97	8.53667	9.89667	-0.0359447	0.834268	-0.199288	0.0260524
10464	ENSG00000083535	'PIBF1'	mRNA	5.27	5.84	5.84	6.5	6.23	6.03	5.36	5.12	5.73	5.65	6.25333	5.40333	-0.0903489	0.743517	0.167863	0.320288
10465	ENSG00000171960	'PPIH'	mRNA	77.9	71.09	75.08	79.66	70.27	75.14	71.2	71.04	73.03	74.69	75.0233	71.7567	-0.0836456	0.587319	0.038492	0.80725
10466	ENSG00000164597	'COG5'	mRNA	21.41	22.31	23.32	20.78	21.26	23.3	20.08	20.14	19.3	22.3467	21.78	19.84	-0.191945	0.00340469	-0.00905643	0.953368
10467	ENSG00000106400	'ZNHIT1'	mRNA	172.12	175.95	170.52	163.53	162.28	173.78	187.31	186.4	173.48	172.863	166.53	182.397	0.0513917	0.680614	-0.0273139	0.807788
10468	ENSG00000134363	'FST'	mRNA	0.03	0.03	0.14	0.35	0.28	0.28	0.11	0.2	0.11	0.0666667	0.303333	0.14	1.08073	0.595188	2.28149	0.030012
10469	ENSG00000104980	'TIMM44'	mRNA	51.4	50.12	53.44	68.98	74.53	63.96	49.04	46	48.63	51.6533	69.1567	47.89	-0.134639	0.074776	0.44269	5.29e-11
1047	ENSG00000153132	'CLGN'	mRNA	0.07	0.23	0.28	0.12	0.18	0.23	0.17	0.24	0.21	0.193333	0.176667	0.206667	0.0371781	0.996476	-0.101311	0.959066
10471	ENSG00000204220	'PFDN6'	mRNA	68.71	59.33	70.53	76.74	72.89	78.12	67.76	70.56	65.45	66.19	75.9167	67.9233	0.00681559	0.991063	0.241194	0.0667265
10472	ENSG00000179456	'ZBTB18'	mRNA	15.94	15.99	18.03	33.38	31.95	34.02	15.17	15.06	14.57	16.6533	33.1167	14.9333	-0.181446	0.0366492	1.00564	2.32e-50
10473	ENSG00000182952	'HMGN4'	mRNA	26.93	25.93	25.56	22.22	23.15	25.79	31.85	28.62	28.88	26.14	23.72	29.7833	0.162914	0.0948721	-0.11472	0.318731
10474	ENSG00000171148	'TADA3'	mRNA	33.02	34.17	34.19	45.02	47.52	41.81	32.1	32.59	35.24	33.7933	44.7833	33.31	-0.0205774	0.927909	0.459043	3.23e-11
10475	ENSG00000112343	'TRIM38'	mRNA	2.81	3.14	2.93	6.45	6.91	7.49	3.73	3.49	3.53	2.96	6.95	3.58333	0.25153	0.0203786	1.25628	1.45e-45
10476	ENSG00000167863	'ATP5PD'	mRNA	213.79	200.79	226.84	212.86	212.28	218.66	217.32	209.32	219.43	213.807	214.6	215.357	-0.0143405	0.927909	0.0330931	0.787624
10477	ENSG00000170035	'UBE2E3'	mRNA	103.89	103.49	106.24	71.23	76.15	78.91	106.82	99.18	103.01	104.54	75.43	103.003	-0.0373403	0.742296	-0.449099	2.23e-13
10478	ENSG00000100372	'SLC25A17'	mRNA	24.33	26.85	25.88	19.25	18.51	20.6	24.05	23.68	23.19	25.6867	19.4533	23.64	-0.147629	0.124653	-0.375945	4.06e-05
10479	ENSG00000198689	'SLC9A6'	mRNA	6	5.46	5.76	4.46	4.14	5.43	6.83	5.59	5.87	5.74	4.67667	6.09667	0.0650148	0.797833	-0.265224	0.0557394
1048	ENSG00000105388	'CEACAM5'	mRNA	0.02	0	0.02	0	0	0	0	0	0	0.0133333	0	0	-0.980853	0.927909	-0.114209	0.991742
10480	ENSG00000149100	'EIF3M'	mRNA	32.03	32.84	31.76	32.94	32.09	34.52	32.39	31.39	30.74	32.21	33.1833	31.5067	-0.0572225	0.450079	0.0673021	0.316761
10481	ENSG00000159184	'HOXB13'	mRNA	4.05	4.17	4.65	1.75	1.26	1.92	4.43	4.61	5.55	4.29	1.64333	4.86333	0.155594	0.534659	-1.35128	1.02e-10
10482	ENSG00000162231	'NXF1'	mRNA	38.53	36.81	36.66	49.89	50.44	48.4	41.74	38.36	41.3	37.3333	49.5767	40.4667	0.0870091	0.306676	0.412383	2.21e-11
10483	ENSG00000101310	'SEC23B'	mRNA	27.01	25.94	26.92	27.81	28.71	29.57	25	24.79	25.79	26.6233	28.6967	25.1933	-0.105698	0.205174	0.131526	0.0874954
10484	ENSG00000100934	'SEC23A'	mRNA	69.47	65.25	65.78	52.58	53.22	57.74	64.1	66.55	63.84	66.8333	54.5133	64.83	-0.0692914	0.239623	-0.269664	3.93e-07
10485	ENSG00000125462	'MIR9-1HG'	mRNA	0	0.11	0	0	0.24	0	0	0	0	0.0366667	0.08	0	-0.980853	0.927909	0.847585	0.882779
10486	ENSG00000112186	'CAP2'	mRNA	29.29	28.41	28.64	46.54	45.15	45.2	30.55	28.71	28.47	28.78	45.63	29.2433	-0.00237185	0.996735	0.688806	5.97e-32
10487	ENSG00000131236	'CAP1'	mRNA	162.32	158.23	159.71	143.02	142.36	149.02	146.45	142.83	140.05	160.087	144.8	143.11	-0.187724	2.61e-07	-0.119521	0.00604811
10488	ENSG00000107175	'CREB3'	mRNA	19.91	19.43	22.06	22.21	21.81	20.98	21.32	22.29	20.19	20.4667	21.6667	21.2667	0.0299734	0.927909	0.105731	0.483842
10489	ENSG00000132128	'LRRC41'	mRNA	38.41	39.09	38.34	27.48	28.39	25.89	36.9	38.96	41.08	38.6133	27.2533	38.98	-0.0118492	0.927909	-0.480758	9.68e-14
10490	ENSG00000100568	'VTI1B'	mRNA	15.69	16.96	16.83	14.42	14.66	15.29	16.81	15.86	16.81	16.4933	14.79	16.4933	-0.0252475	0.885379	-0.134554	0.0929827
104909134	ENSG00000263715	'LINC02210-CRHR1'	mRNA	0.33	0.21	0.17	0.33	0.37	0.47	0.5	0.29	0.55	0.236667	0.39	0.446667	0.881198	0.266482	0.740663	0.348058
10491	ENSG00000170275	'CRTAP'	mRNA	31.28	30.13	31.72	19.15	18.86	18.5	32.46	32.28	34.16	31.0433	18.8367	32.9667	0.0615251	0.34741	-0.697277	2.09e-42
10492	ENSG00000135316	'SYNCRIP'	mRNA	116.21	120.53	118.24	105.69	99.4	108.21	118.91	107.58	108	118.327	104.433	111.497	-0.119247	0.0150523	-0.130589	0.00781673
10493	ENSG00000108828	'VAT1'	mRNA	87.2	85.83	86.66	57.35	54.44	53.71	81.49	86.82	87.62	86.5633	55.1667	85.31	-0.0464407	0.531049	-0.626264	9.26e-37
10494	ENSG00000115694	'STK25'	mRNA	108.16	110.25	113.21	107.49	110.1	94.05	104.48	111.43	110.25	110.54	103.88	108.72	-0.0441882	0.531529	-0.0831865	0.175864
10495	ENSG00000165675	'ENOX2'	mRNA	5.96	5.53	5.89	5.49	5.35	6.08	6.41	6.94	6.43	5.79333	5.64	6.59333	0.158403	0.271923	-0.0145419	0.959065
10497	ENSG00000198722	'UNC13B'	mRNA	3.39	3.55	3.53	2.25	2.49	2.15	2.85	2.47	2.94	3.49	2.29667	2.75333	-0.359445	0.00601491	-0.592972	1.4e-05
10498	ENSG00000142453	'CARM1'	mRNA	42.49	42.94	41.56	35.52	36.44	32.59	37.54	42.67	40.4	42.33	34.85	40.2033	-0.100109	0.176176	-0.255751	4.17e-05
10499	ENSG00000140396	'NCOA2'	mRNA	8.82	9.2	9.75	7.83	8.15	8.13	10.31	10.41	9.31	9.25667	8.03667	10.01	0.086573	0.401731	-0.184099	0.019553
1050	ENSG00000245848	'CEBPA'	mRNA	2.69	2.58	2.61	1.06	1.45	0.9	1.71	1.96	1.97	2.62667	1.13667	1.88	-0.508353	0.0437728	-1.20314	2.24e-05
10500	ENSG00000143434	'SEMA6C'	mRNA	11.33	12.65	11.46	7.83	7.53	6.33	13.44	13.66	13.28	11.8133	7.23	13.46	0.163139	0.0927362	-0.687774	5.22e-11
10501	ENSG00000167680	'SEMA6B'	mRNA	22.4	22.66	24.03	42.85	41.85	38.28	25.76	29.58	28.91	23.03	40.9933	28.0833	0.260951	0.000111	0.854721	1.65e-45
10505	ENSG00000135622	'SEMA4F'	mRNA	3.83	4.22	3.96	3.5	3.71	3.47	4.07	3.7	3.81	4.00333	3.56	3.86	-0.0741094	0.752648	-0.148728	0.323388
10507	ENSG00000187764	'SEMA4D'	mRNA	4.93	4.91	4.68	3.49	4.31	4.01	4.68	5.54	5.33	4.84	3.93667	5.18333	0.0956325	0.656545	-0.275195	0.0639057
10509	ENSG00000185033	'SEMA4B'	mRNA	3.45	3.43	3.35	2.96	2.03	2.31	3.73	3.99	4.35	3.41	2.43333	4.02333	0.189184	0.357382	-0.477233	0.0136481
1051	ENSG00000172216	'CEBPB'	mRNA	13.86	14.69	13.83	38.13	42.55	36.6	12.53	12.53	12.17	14.1267	39.0933	12.41	-0.196879	0.154808	1.4724	1.09e-60
10512	ENSG00000075223	'SEMA3C'	mRNA	14.43	15.3	14.38	8.26	10.23	9.89	17.95	16.85	16.78	14.7033	9.46	17.1933	0.201035	0.00469099	-0.612425	9.87e-13
10513	ENSG00000062725	'APPBP2'	mRNA	11.2	11.45	11.89	12.31	11.02	12.93	11.95	11.39	11.86	11.5133	12.0867	11.7333	0.00236423	0.996735	0.0959129	0.303845
10514	ENSG00000132382	'MYBBP1A'	mRNA	37.54	32.94	34.13	30.43	29.57	27.3	27.54	32.01	30.86	34.87	29.1	30.1367	-0.233377	0.000549	-0.240915	0.000247
10516	ENSG00000140092	'FBLN5'	mRNA	4.68	4.98	4.91	7.4	8.37	8.43	5.39	4.62	5.14	4.85667	8.06667	5.05	0.0307638	0.927909	0.755369	9.06e-08
10517	ENSG00000171931	'FBXW10'	mRNA	0.03	0.05	0.02	0.04	0.05	0	0.06	0.05	0.03	0.0333333	0.03	0.0466667	0.982678	0.815825	0.287941	0.953211
10518	ENSG00000136425	'CIB2'	mRNA	2.35	1.75	1.92	2.44	3.23	2.79	2.44	1.8	2.46	2.00667	2.82	2.23333	0.1205	0.893209	0.507016	0.175007
10519	ENSG00000185043	'CIB1'	mRNA	33.02	30.03	32.87	23.01	23.88	24.52	31.96	34.66	34.98	31.9733	23.8033	33.8667	0.0580849	0.801937	-0.402155	0.000811
1052	ENSG00000221869	'CEBPD'	mRNA	10.16	9.39	10.53	16.45	16.47	14.09	11.68	11.21	13.29	10.0267	15.67	12.06	0.24092	0.257949	0.666564	2.65e-05
10520	ENSG00000121417	'ZNF211'	mRNA	4.36	3.86	3.43	7.52	7.99	9.73	6.04	6.16	6.25	3.88333	8.41333	6.15	0.629391	6.71e-07	1.13121	2.43e-17
10521	ENSG00000100201	'DDX17'	mRNA	71.5	69.16	70.74	62.76	58.77	62.18	94.7	94.43	94.86	70.4667	61.2367	94.6633	0.400605	3.67e-35	-0.178319	9.09e-05
10522	ENSG00000177030	'DEAF1'	mRNA	16.81	15.32	17.18	14.54	10.63	10.59	15.24	17.2	16.22	16.4367	11.92	16.22	-0.0445743	0.848797	-0.426673	0.000856
10523	ENSG00000085872	'CHERP'	mRNA	34.25	34.06	34.26	32.36	31.8	30.48	28.79	29.81	31.07	34.19	31.5467	29.89	-0.219442	3.76e-05	-0.0932835	0.152912
10524	ENSG00000172977	'KAT5'	mRNA	18.04	18.32	18.4	16.2	15.88	15.43	17.31	16.12	16.17	18.2533	15.8367	16.5333	-0.165883	0.183138	-0.192316	0.112115
10525	ENSG00000149428	'HYOU1'	mRNA	88.02	86.86	86.73	80.23	79.47	74.71	85.87	85.79	86.99	87.2033	78.1367	86.2167	-0.0412906	0.447717	-0.133453	0.00289672
10526	ENSG00000133704	'IPO8'	mRNA	13.18	11.72	12.52	12.29	12.67	14.29	13.43	14.41	12.19	12.4733	13.0833	13.3433	0.0722543	0.607286	0.0937839	0.372284
10527	ENSG00000205339	'IPO7'	mRNA	77.75	79.28	78.76	83.07	85.5	87.19	78.15	77.1	74.61	78.5967	85.2533	76.62	-0.0620395	0.177197	0.140721	0.000488
10528	ENSG00000101361	'NOP56'	mRNA	133.72	139.22	140.08	141.57	140.81	134.12	123.37	113.25	121.52	137.673	138.833	119.38	-0.231168	1.14e-06	0.0353831	0.610024
10529	ENSG00000078114	'NEBL'	mRNA	0	0.01	0.01	0	0	0	0.02	0.01	0.03	0.00666667	0	0.02	1.56507	0.6729	-1.00996	0.882663
10531	ENSG00000107959	'PITRM1'	mRNA	4.87	4.98	4.31	4.02	3.96	3.53	4.23	4.72	5.08	4.72	3.83667	4.67667	-0.0362703	0.927909	-0.266493	0.131173
10533	ENSG00000197548	'ATG7'	mRNA	8.95	8.02	8.71	6.4	8.33	8.03	7.88	7.03	7.46	8.56	7.58667	7.45667	-0.167042	0.207228	-0.128653	0.366586
10534	ENSG00000173465	'ZNRD2'	mRNA	19.2	19.8	20.32	14.83	14.7	15.16	18.03	19.2	20.12	19.7733	14.8967	19.1167	-0.100442	0.779304	-0.386228	0.0579074
10535	ENSG00000104889	'RNASEH2A'	mRNA	56.81	56.17	57.08	53.57	47.01	46.89	53.66	58.8	53.78	56.6867	49.1567	55.4133	-0.0584501	0.706373	-0.180315	0.0646494
10536	ENSG00000110811	'P3H3'	mRNA	36.03	36.96	36.62	16.78	14.94	13.38	33.27	34.21	35.2	36.5367	15.0333	34.2267	-0.11968	0.0999602	-1.25846	6.33e-54
105370980		'LOC105370980'	mRNA	0	0	0	0	0	0.06	0	0	0	0	0.02	0			1.80935	0.79098
105371045	ENSG00000284395	'PERCC1'	mRNA	0	0	0	0	0.2	0.06	0	0	0	0	0.0866667	0			3.76731	0.161647
105371242	ENSG00000270339	'PPIAL4H'	mRNA	0	0	0	0.04	0	0	0	0	0	0	0.0133333	0			1.80935	0.79098
105372280	ENSG00000283980	'GNG14'	mRNA	0.39	0	0.38	0	0	0	0	0.75	0	0.256667	0	0.25	-0.0193204	0.996735	-1.00958	0.882663
105372978	ENSG00000233521	'LINC01638'	mRNA	0	0.19	0.18	0	0.36	0	0	0.18	0	0.123333	0.12	0.06	-0.914837	0.927885	-0.0482007	0.991742
105375355	ENSG00000243566	'UPK3B'	mRNA	1.25	0.83	1.42	0.85	1.31	0.4	0.86	0.92	0.91	1.16667	0.853333	0.896667	-0.379584	0.593438	-0.461693	0.460992
105376230	ENSG00000230054	'TEX53'	mRNA	0.3	0	0	0	0	0	0.3	0	0	0.1	0	0.1	-0.0190674	0.996735	-0.114209	0.991742
105378220	ENSG00000248109	'MARCOL'	mRNA	0	0	0	0	0	0.19	0	0	0	0	0.0633333	0			2.6328	0.569673
10539	ENSG00000108010	'GLRX3'	mRNA	176.93	177.04	172.39	178.96	207.15	191.43	174.6	166.08	175.14	175.453	192.513	171.94	-0.054833	0.435263	0.154623	0.00925652
1054	ENSG00000153879	'CEBPG'	mRNA	20.16	20.39	21.19	40.76	43.81	39.44	17.46	17.36	17.29	20.58	41.3367	17.37	-0.270336	5.85e-05	1.02759	3.35e-65
10540	ENSG00000175203	'DCTN2'	mRNA	64.44	66.34	64.66	55.21	60.36	58.3	63.9	64.63	63.34	65.1467	57.9567	63.9567	-0.0514342	0.561033	-0.145161	0.0262338
10541	ENSG00000136938	'ANP32B'	mRNA	291.76	287.56	287.8	326.51	327.55	307.14	300.65	293.1	299.88	289.04	320.4	297.877	0.0178523	0.837742	0.17207	5.13e-05
10542	ENSG00000134248	'LAMTOR5'	mRNA	112.54	91.03	99.57	84.86	81.23	80.44	90.02	101.36	105.95	101.047	82.1767	99.11	-0.0538691	0.787133	-0.272503	0.00438714
10544	ENSG00000101000	'PROCR'	mRNA	39.35	37.79	37.55	22.68	21.36	24.04	31.74	34.52	33.56	38.23	22.6933	33.2733	-0.225841	0.0167124	-0.725761	4.19e-13
10548	ENSG00000100926	'TM9SF1'	mRNA	29.64	30.48	28.46	25.13	25.23	21.54	27.64	30.23	28.23	29.5267	23.9667	28.7	-0.0510866	0.746968	-0.2606	0.00503998
10549	ENSG00000123131	'PRDX4'	mRNA	82.18	81.01	79.24	67.63	71.39	74.17	78.97	76.13	75.39	80.81	71.0633	76.83	-0.0986526	0.3435	-0.160417	0.079332
10550	ENSG00000144746	'ARL6IP5'	mRNA	28.3	25.72	24.26	15.8	14.79	15.6	28.07	25.62	26.49	26.0933	15.3967	26.7267	0.00921778	0.966613	-0.736111	3.49e-14
10552	ENSG00000241685	'ARPC1A'	mRNA	134.49	128.01	126.59	106.89	104.94	106.14	119.97	123.04	125.67	129.697	105.99	122.893	-0.103375	0.0667541	-0.266973	6.06e-07
10553	ENSG00000109854	'HTATIP2'	mRNA	0.1	0.05	0.05	0.4	0.23	0.17	0.12	0.05	0.16	0.0666667	0.266667	0.11	0.788394	0.831803	1.15369	0.600114
10554	ENSG00000204310	'AGPAT1'	mRNA	25.52	24.62	24.91	25.57	24.38	22.39	24.67	24.26	25.54	25.0167	24.1133	24.8233	-0.0203474	0.927909	-0.0164112	0.915975
10555	ENSG00000169692	'AGPAT2'	mRNA	28.27	29.9	30.46	20.31	20.91	17.15	28.36	29.08	28.16	29.5433	19.4567	28.5333	-0.0734352	0.652293	-0.581036	6.45e-08
10556	ENSG00000148688	'RPP30'	mRNA	36.27	36.08	34.78	36.6	37.13	38.42	31.73	31.44	33.23	35.71	37.3833	32.1333	-0.173609	0.00546783	0.0322755	0.753833
10557	ENSG00000152464	'RPP38'	mRNA	8.89	8.34	9.33	7.34	9.46	8.43	6.85	6.59	8.02	8.85333	8.41	7.15333	-0.351735	0.148165	-0.0355572	0.923625
10558	ENSG00000090054	'SPTLC1'	mRNA	81.37	84.96	81.63	81.13	90.9	88.77	84.49	79.41	83.11	82.6533	86.9333	82.3367	-0.0489958	0.542278	0.0702695	0.273233
10559	ENSG00000164414	'SLC35A1'	mRNA	5.6	6.57	5.27	6.69	6.15	7.21	8.06	6.68	7.8	5.81333	6.68333	7.51333	0.343902	0.0813575	0.226494	0.309529
1056	ENSG00000170835	'CEL'	mRNA	0.9	1.06	1.12	1.22	1.07	0.85	1.37	1.42	1.45	1.02667	1.04667	1.41333	0.436801	0.320934	0.0484632	0.953368
10560	ENSG00000117479	'SLC19A2'	mRNA	5.54	6	5.35	8.85	8	8.54	6.51	6.49	6.47	5.63	8.46333	6.49	0.178081	0.253037	0.599394	3.07e-07
10561	ENSG00000137965	'IFI44'	mRNA	40.83	43.9	41.54	73.23	70	77.63	55.45	52.95	53.42	42.09	73.62	53.94	0.332299	6.08e-07	0.831905	1.11e-34
10562	ENSG00000102837	'OLFM4'	mRNA	0	0.02	0	0.08	0	0	0	0.04	0	0.00666667	0.0266667	0.0133333	0.876269	0.927909	1.71212	0.690049
10564	ENSG00000124198	'ARFGEF2'	mRNA	20.66	20.71	20.85	20.77	22.28	21.9	21.8	20.68	20.79	20.74	21.65	21.09	-0.001162	0.996735	0.0848225	0.145457
10565	ENSG00000066777	'ARFGEF1'	mRNA	7.99	8.3	8.16	7.63	7.76	7.44	10.17	9.91	9.1	8.15	7.61	9.72667	0.229171	0.00260757	-0.077174	0.454363
10566	ENSG00000111254	'AKAP3'	mRNA	0.96	0.97	0.81	0.84	1.17	1.02	1.5	1.58	1.54	0.913333	1.01	1.54	0.727638	0.0113726	0.166787	0.745665
10567	ENSG00000105404	'RABAC1'	mRNA	89.43	83.94	88.39	59.52	55.41	50.11	74.25	88.46	91.74	87.2533	55.0133	84.8167	-0.067305	0.71908	-0.640775	2.41e-10
10569	ENSG00000164609	'SLU7'	mRNA	17.72	16.21	17.83	35.98	34.22	35.81	21.62	19.27	21.56	17.2533	35.3367	20.8167	0.243282	0.00256972	1.05993	4.59e-59
10570	ENSG00000151640	'DPYSL4'	mRNA	12.96	13.68	14.33	12.42	11.36	11.61	12.16	13.88	14.15	13.6567	11.7967	13.3967	-0.0535753	0.818532	-0.186909	0.116097
10572	ENSG00000184990	'SIVA1'	mRNA	76.86	72.46	80.95	55.83	56.61	43.79	57.64	68.95	73.91	76.7567	52.0767	66.8333	-0.223146	0.0682695	-0.542252	2.33e-06
10573	ENSG00000086504	'MRPL28'	mRNA	43.53	41.85	43.12	39.23	44.44	44.65	40.2	44.92	45.37	42.8333	42.7733	43.4967	-0.00339984	0.996735	0.0215354	0.882779
10574	ENSG00000135624	'CCT7'	mRNA	501.2	480.55	492.23	439.28	441.68	431.41	443.19	459.98	451.74	491.327	437.457	451.637	-0.146462	5.85e-06	-0.14453	6.06e-05
10575	ENSG00000115484	'CCT4'	mRNA	226.94	234.49	234.16	208.97	225.88	229.13	216.93	202.35	209.27	231.863	221.327	209.517	-0.171498	1.2e-05	-0.0435796	0.46713
10576	ENSG00000166226	'CCT2'	mRNA	263.28	261.15	252.01	277.23	272.78	297.97	254.49	247.42	250.96	258.813	282.66	250.957	-0.0700223	0.120038	0.151723	0.00121247
10577	ENSG00000119655	'NPC2'	mRNA	97.3	96.61	92.85	93.01	95.36	106.14	95.25	102.92	107.45	95.5867	98.17	101.873	0.0666714	0.619887	0.0703711	0.532615
10579	ENSG00000138162	'TACC2'	mRNA	34.86	35.73	36.85	37.98	40	39.82	32.94	33.21	33.19	35.8133	39.2667	33.1133	-0.138023	0.0159443	0.161049	0.00632041
1058	ENSG00000115163	'CENPA'	mRNA	29.28	30.41	30.35	22.56	21.17	23.23	38.95	39.11	38.79	30.0133	22.32	38.95	0.354361	3.08e-05	-0.394883	0.000276
10580	ENSG00000095637	'SORBS1'	mRNA	0.33	0.23	0.21	0.46	0.33	0.31	0.35	0.37	0.25	0.256667	0.366667	0.323333	0.288154	0.729392	0.54867	0.278186
10581	ENSG00000185201	'IFITM2'	mRNA	193.73	181.49	178.77	146.11	131.19	131.49	180.34	175.82	189.76	184.663	136.263	181.973	-0.047552	0.701132	-0.411808	2.59e-08
10585	ENSG00000130714	'POMT1'	mRNA	10.58	9.36	10.54	11.58	14.06	10.54	10.88	11.11	11.07	10.16	12.06	11.02	0.0889056	0.610949	0.257643	0.0385966
10586	ENSG00000181541	'MAB21L2'	mRNA	0	0.05	0	0	0.1	0	0.03	0.03	0	0.0166667	0.0333333	0.02	-0.0167581	0.996735	0.937922	0.824982
10587	ENSG00000184470	'TXNRD2'	mRNA	9.8	11.35	8.58	10.46	9.48	8.8	9.16	10.71	8.86	9.91	9.58	9.57667	-0.0778249	0.82143	0.00966191	0.989736
10588	ENSG00000136371	'MTHFS'	mRNA	6.61	6.72	6.77	6.36	5.07	4.53	7.02	7.86	7.08	6.7	5.32	7.32	0.101592	0.703688	-0.312036	0.0935528
10589	ENSG00000175550	'DRAP1'	mRNA	84.76	81.51	84.01	104.76	86.58	76.28	75.53	77.6	74.93	83.4267	89.2067	76.02	-0.160076	0.0938396	0.121755	0.340438
1059	ENSG00000125817	'CENPB'	mRNA	38.32	36.01	39.72	22.96	23.62	22.01	27.12	32.32	29.64	38.0167	22.8633	29.6933	-0.381916	2.54e-08	-0.711207	9.03e-25
10591	ENSG00000112667	'DNPH1'	mRNA	21.55	16.55	20.23	18.71	19.34	16.65	16.22	22.41	24.07	19.4433	18.2333	20.9	0.0737404	0.893103	-0.0997744	0.766234
10592	ENSG00000136824	'SMC2'	mRNA	72	73.61	72.91	73.51	73.87	82.45	73.63	71.8	70.28	72.84	76.61	71.9033	-0.0443737	0.427527	0.0966097	0.0798673
10594	ENSG00000174231	'PRPF8'	mRNA	110.11	106.92	108.6	91.54	91.13	84.42	103.59	103.94	103.4	108.543	89.03	103.643	-0.0918812	0.00508943	-0.263126	2.12e-11
10597	ENSG00000256060	'TRAPPC2B'	mRNA	6.86	7.4	6.18	7.62	6.07	6.35	5.62	4.08	5.88	6.81333	6.68	5.19333	-0.419673	0.336409	-0.00118459	0.998115
10598	ENSG00000100591	'AHSA1'	mRNA	149.19	149.26	155.23	150.57	149.63	145.39	157.86	152.08	158.86	151.227	148.53	156.267	0.021726	0.852605	-0.00332996	0.990511
1060	ENSG00000145241	'CENPC'	mRNA	3.67	3.85	4.24	3.46	3.8	4.18	4.26	4.09	3.69	3.92	3.81333	4.01333	0.00784114	0.983651	-0.0160776	0.951217
10600	ENSG00000156256	'USP16'	mRNA	25.43	27.91	26.24	30.28	29.56	35.46	24.78	23.75	22.75	26.5267	31.7667	23.76	-0.185077	0.0175547	0.291265	0.000367
10602	ENSG00000163171	'CDC42EP3'	mRNA	29.82	31.08	30.29	34.45	37.8	34.32	25.29	24.66	24.04	30.3967	35.5233	24.6633	-0.326564	2.44e-11	0.246906	1.1e-05
10603		'SH2B2'	mRNA	7.3	7.75	7.24	8.02	7.85	7.27	7.07	8.34	8.25	7.43	7.71333	7.88667	0.0592202	0.862867	0.0519561	0.830283
10605	ENSG00000172239	'PAIP1'	mRNA	43.95	45.34	43.82	41.17	42.43	43.57	46.89	46.61	44.23	44.37	42.39	45.91	0.0189456	0.911787	-0.0448419	0.610543
10606	ENSG00000128050	'PAICS'	mRNA	128.35	130.09	125.86	96.84	97.36	102.97	112.59	111.09	108.53	128.1	99.0567	110.737	-0.236941	1.93e-11	-0.353838	6.48e-17
10607	ENSG00000183751	'TBL3'	mRNA	6.12	6.65	6.38	5.41	4.67	4.48	5.94	6.84	6.37	6.38333	4.85333	6.38333	-0.0258987	0.927909	-0.371146	0.0003
10608	ENSG00000123933	'MXD4'	mRNA	4.04	4.6	4.13	2.71	2.93	2.71	5.81	6.11	5.48	4.25667	2.78333	5.8	0.421496	0.00113509	-0.590582	0.000296
10609	ENSG00000141696	'P3H4'	mRNA	22.33	22.03	20.91	14.86	16.04	13.32	21.45	22.46	21.18	21.7567	14.74	21.6967	-0.0294836	0.895924	-0.541787	2.45e-08
10610	ENSG00000070731	'ST6GALNAC2'	mRNA	0.11	0.14	0.11	0.18	0	0	0.14	0.07	0.14	0.12	0.06	0.116667	-0.0190086	0.996735	-0.910809	0.69837
10611	ENSG00000163110	'PDLIM5'	mRNA	19.88	21.65	20.67	27.53	29.69	27.86	23.26	21.45	21.99	20.7333	28.36	22.2333	0.0799442	0.313488	0.350478	1.8e-09
10612	ENSG00000110171	'TRIM3'	mRNA	5.54	5.8	5.76	4.38	4.04	3.85	4.84	5.44	6.35	5.7	4.09	5.54333	-0.0675276	0.842357	-0.445247	0.00713927
10613	ENSG00000107566	'ERLIN1'	mRNA	68.61	69.84	68.91	45.49	46.57	49.64	69.02	64.88	68.64	69.12	47.2333	67.5133	-0.0583939	0.381048	-0.528344	9.08e-25
10614	ENSG00000186834	'HEXIM1'	mRNA	18.56	17.74	19.4	12.01	11.41	12.21	16.27	16.65	17.79	18.5667	11.8767	16.9033	-0.160728	0.0582967	-0.619641	5.54e-14
10615	ENSG00000076382	'SPAG5'	mRNA	39.93	40.62	40	29.82	28.08	28.9	43.91	43.93	44.12	40.1833	28.9333	43.9867	0.105148	0.0562363	-0.449741	1.14e-15
10616	ENSG00000125826	'RBCK1'	mRNA	20.8	21.31	21.02	21.73	23.63	20.24	19.5	21.79	21.52	21.0433	21.8667	20.9367	-0.0460198	0.840816	0.187863	0.0748457
10617	ENSG00000124356	'STAMBP'	mRNA	9.16	9.79	9.54	9.6	10.46	10.14	10.55	10.68	9.97	9.49667	10.0667	10.4	0.112057	0.234437	0.10903	0.242037
10618	ENSG00000152291	'TGOLN2'	mRNA	60.55	57.92	59.31	48.26	48.7	46.36	59.93	57.94	55.93	59.26	47.7733	57.9333	-0.0595334	0.302178	-0.290866	1.15e-11
1062	ENSG00000138778	'CENPE'	mRNA	17.96	18.3	17.03	13.22	12.82	14.92	24.01	22.67	21.67	17.7633	13.6533	22.7833	0.335342	7.62e-11	-0.35244	8.19e-08
10620	ENSG00000179361	'ARID3B'	mRNA	6.99	6.56	7.16	13.87	15.41	13.21	6.71	7.18	6.23	6.90333	14.1633	6.70667	-0.0660971	0.770807	1.05908	4.69e-32
10621	ENSG00000132664	'POLR3F'	mRNA	17.63	17.59	17.79	24.79	25.21	24.64	18.24	16.88	17.25	17.67	24.88	17.4567	-0.0423498	0.847016	0.517378	3.31e-09
10622	ENSG00000113356	'POLR3G'	mRNA	3.74	3.19	3.41	3.02	2.56	3.08	3.15	3.07	2.86	3.44667	2.88667	3.02667	-0.21496	0.366011	-0.227901	0.311009
10623	ENSG00000186141	'POLR3C'	mRNA	14.57	15.35	14.1	18.56	19.05	19.11	13.95	14.66	14.18	14.6733	18.9067	14.2633	-0.0665761	0.63366	0.388613	4.39e-07
10625	ENSG00000116679	'IVNS1ABP'	mRNA	20.29	21.67	21.57	15.28	13.78	16.3	26.89	25.48	25.8	21.1767	15.12	26.0567	0.274055	5.71e-06	-0.459687	2.45e-09
10626	ENSG00000221926	'TRIM16'	mRNA	22.33	22.77	22.8	15.56	17.58	16.75	18.89	19.27	19.88	22.6333	16.63	19.3467	-0.218163	0.00486547	-0.436103	9.71e-08
10627	ENSG00000101608	'MYL12A'	mRNA	172.82	185.63	178.63	203.68	202.19	218.35	164.08	156.29	158.6	179.027	208.073	159.657	-0.186248	0.000329	0.241236	1.05e-05
10628	ENSG00000265972	'TXNIP'	mRNA	12.68	12.29	12.46	125.49	128.97	125.36	39.6	41.08	37.46	12.4767	126.607	39.38	1.63275	3.85e-143	3.36701	0
10629	ENSG00000162227	'TAF6L'	mRNA	12.54	11.18	11.69	5.87	6.1	6.51	9.92	11.45	10.99	11.8033	6.16	10.7867	-0.155305	0.368062	-0.913427	2.35e-10
1063	ENSG00000117724	'CENPF'	mRNA	58.51	58.57	56.71	43.32	40.66	47.22	67.18	64.55	61.23	57.93	43.7333	64.32	0.125798	0.00390534	-0.381355	1.47e-14
10630	ENSG00000162493	'PDPN'	mRNA	0.5	0.56	0.61	0.47	0.31	0.52	0.43	0.57	0.48	0.556667	0.433333	0.493333	-0.206312	0.842357	-0.330684	0.647758
10631	ENSG00000133110	'POSTN'	mRNA	1.62	0.91	1.49	0.25	0.04	0.07	1.65	1.42	1.47	1.34	0.12	1.51333	0.16062	0.793417	-3.51173	2.61e-09
10632	ENSG00000167283	'ATP5MG'	mRNA	120.02	105.57	116.26	118.31	102.49	106.68	113.97	97.41	115.52	113.95	109.16	108.967	-0.0902318	0.416377	-0.0361739	0.762205
10633	ENSG00000100276	'RASL10A'	mRNA	0.15	0.1	0.1	0.34	0.19	0.33	0.3	0.45	0.3	0.116667	0.286667	0.35	1.5658	0.259512	1.34598	0.339784
10634	ENSG00000185340	'GAS2L1'	mRNA	9.18	8.11	8.96	4.42	4.97	3.25	7.41	9.19	9.52	8.75	4.21333	8.70667	-0.00764232	0.991458	-1.04888	6.07e-11
10635	ENSG00000111247	'RAD51AP1'	mRNA	34.61	37.26	35.58	35.27	39.65	40.69	38.25	37.91	36.15	35.8167	38.5367	37.4367	0.0382235	0.813074	0.128921	0.149838
10636	ENSG00000169220	'RGS14'	mRNA	1.28	0.79	0.99	0.68	1.05	0.42	0.51	0.88	1.14	1.02	0.716667	0.843333	-0.299684	0.705462	-0.500535	0.373776
10637	ENSG00000243709	'LEFTY1'	mRNA	1.02	1.06	0.64	0.51	0.67	0.77	1.74	1.53	2.3	0.906667	0.65	1.85667	0.980238	0.0273286	-0.456712	0.544912
10640	ENSG00000070367	'EXOC5'	mRNA	12.07	13.21	12.63	11.32	12	13.33	13.97	12.72	12.72	12.6367	12.2167	13.1367	0.0313134	0.825796	-0.0243195	0.831462
10641	ENSG00000114388	'NPRL2'	mRNA	8.81	9.04	8.88	8.49	7.51	6.87	9.74	8.96	10.16	8.91	7.62333	9.62	0.0843902	0.812906	-0.201243	0.358313
10642	ENSG00000159217	'IGF2BP1'	mRNA	57.77	58.57	58.76	57.48	60.01	57.07	56.68	56.21	56.74	58.3667	58.1867	56.5433	-0.071077	0.0667109	0.0180992	0.780543
10643	ENSG00000136231	'IGF2BP3'	mRNA	50.05	52.22	49.27	34.55	35.71	38.62	50.6	49.4	46.01	50.5133	36.2933	48.67	-0.0788902	0.245534	-0.453094	2.82e-16
10644	ENSG00000073792	'IGF2BP2'	mRNA	24.75	24.06	22.3	29.22	29.5	28.73	23.95	23.56	23.62	23.7033	29.15	23.71	-0.0240576	0.884337	0.315957	5.7e-07
10645	ENSG00000110931	'CAMKK2'	mRNA	9.33	8.96	9.92	5.66	5.34	6.02	9.92	9.22	9.25	9.40333	5.67333	9.46333	-0.00795649	0.972485	-0.689572	2.68e-12
10650	ENSG00000141391	'PRELID3A'	mRNA	1.1	1.1	1.26	1.68	1.99	2.02	0.99	0.66	1.33	1.15333	1.89667	0.993333	-0.239194	0.812617	0.739413	0.0704376
10651	ENSG00000128654	'MTX2'	mRNA	47.76	49.91	48.68	55.58	49.8	55.1	49.71	46.38	51.76	48.7833	53.4933	49.2833	-0.0102434	0.957147	0.159582	0.0749459
10652	ENSG00000106636	'YKT6'	mRNA	107.16	102.27	104.26	96	93.71	93.9	91.03	93.58	97.58	104.563	94.5367	94.0633	-0.178298	4.43e-05	-0.12585	0.00878851
10653	ENSG00000167642	'SPINT2'	mRNA	0	0	0	0	0	0.15	0.05	0.04	0	0	0.05	0.03	1.84219	0.827668	2.6328	0.569673
10654	ENSG00000163344	'PMVK'	mRNA	26.13	23.59	24.35	21.03	23.88	20.27	21.16	24.07	22.74	24.69	21.7267	22.6567	-0.146427	0.4479	-0.161784	0.350201
10655	ENSG00000173253	'DMRT2'	mRNA	0	0	0	0	0.06	0	0	0	0	0	0.02	0			1.80935	0.786412
10656	ENSG00000131773	'KHDRBS3'	mRNA	1.15	1.75	1.58	1.8	1.78	1.5	0.92	1.36	1.59	1.49333	1.69333	1.29	-0.242476	0.736959	0.20081	0.695054
10657	ENSG00000121774	'KHDRBS1'	mRNA	160.17	159.51	156.89	133.03	132.7	130.14	166.49	167.69	165.19	158.857	131.957	166.457	0.0418499	0.431942	-0.244315	7.93e-10
10658	ENSG00000149187	'CELF1'	mRNA	18.04	16.06	17.36	28.57	30	27.1	18.3	17.94	17.79	17.1533	28.5567	18.01	0.00081	0.996735	0.695016	2.76e-37
10659	ENSG00000048740	'CELF2'	mRNA	25.1	26.15	26.54	27.14	27.5	29.46	28.75	28.59	27.81	25.93	28.0333	28.3833	0.0765642	0.233035	0.0977473	0.141741
1066	ENSG00000198848	'CES1'	mRNA	0	0.07	0	0	0	0	0	0	0	0.0233333	0	0	-1.87746	0.837742	-1.01125	0.882779
10660	ENSG00000138136	'LBX1'	mRNA	7.71	6.93	7.79	9.47	10.25	8.46	4.36	6.62	7.03	7.47667	9.39333	6.00333	-0.342801	0.223004	0.349972	0.100066
10661	ENSG00000105610	'KLF1'	mRNA	0	0	0	0.07	0	0	0	0	0	0	0.0233333	0			1.80935	0.79098
10663	ENSG00000172215	'CXCR6'	mRNA	0	0.03	0	0.06	0.07	0.11	0	0.14	0.03	0.01	0.08	0.0566667	2.19693	0.599669	2.72901	0.292547
10664	ENSG00000102974	'CTCF'	mRNA	34.77	33.66	35.21	31.51	30.24	32.31	32.87	32.73	33.12	34.5467	31.3533	32.9067	-0.0974821	0.128706	-0.118275	0.0747389
10666	ENSG00000150637	'CD226'	mRNA	0.09	0.09	0.09	0.04	0.04	0.1	0.11	0.05	0.13	0.09	0.06	0.0966667	0.108592	0.927909	-0.468207	0.585245
10667	ENSG00000145982	'FARS2'	mRNA	4.21	3.89	4.27	3.69	4.5	4.64	3.54	4.45	3.72	4.12333	4.27667	3.90333	-0.0893004	0.86944	0.047153	0.90323
10668	ENSG00000100532	'CGRRF1'	mRNA	5.73	4.14	5.51	7.78	8.85	8.88	5.42	5.61	5.28	5.12667	8.50333	5.43667	0.0586846	0.919837	0.7528	1.59e-05
10669	ENSG00000138028	'CGREF1'	mRNA	0.54	0.49	0.45	0.42	0.4	0.23	0.56	0.45	0.66	0.493333	0.35	0.556667	0.521195	0.607577	-0.196869	0.882663
10670	ENSG00000155876	'RRAGA'	mRNA	20.95	18.77	19.41	12.9	12.07	12.98	18.64	21.37	21.34	19.71	12.65	20.45	0.0275808	0.927909	-0.613806	7.8e-07
106707243	ENSG00000212127	'PRH1-TAS2R14'	mRNA	2.25	1.58	2.19	2.68	3.51	4.02	2.55	2.18	1.6	2.00667	3.40333	2.11	0.0392223	0.960252	0.783423	0.0115319
10671	ENSG00000104671	'DCTN6'	mRNA	70.78	69.09	64.66	67.35	64.22	70.4	67.57	69.81	66.09	68.1767	67.3233	67.8233	-0.0331848	0.860419	0.00802268	0.972879
10672	ENSG00000120063	'GNA13'	mRNA	14.11	14.37	14.81	16.59	17.6	18.3	13.67	14.11	12.49	14.43	17.4967	13.4233	-0.129166	0.103781	0.302052	4.09e-06
10673	ENSG00000102524	'TNFSF13B'	mRNA	0	0	0	0	0	0.08	0	0	0.02	0	0.0266667	0.00666667	0.9427	0.927909	2.6328	0.569673
10675	ENSG00000114646	'CSPG5'	mRNA	1.1	1.42	0.82	0.52	0.37	0.4	0.73	0.58	0.86	1.11333	0.43	0.723333	-0.651049	0.215409	-1.3559	0.0104292
10677	ENSG00000135407	'AVIL'	mRNA	0.36	0.27	0.27	1.41	1.2	1.15	0.53	0.49	0.4	0.3	1.25333	0.473333	0.621275	0.393704	2.07513	1.75e-07
10678	ENSG00000170340	'B3GNT2'	mRNA	3.6	3.06	3.3	3.77	4.28	5.34	3.31	3.13	2.79	3.32	4.46333	3.07667	-0.140667	0.693247	0.447718	0.0257036
10681	ENSG00000069966	'GNB5'	mRNA	2.01	2.32	2.08	1.96	2.08	2.05	2.24	1.99	2.25	2.13667	2.03	2.16	-0.00848386	0.986718	-0.0499248	0.822222
10682	ENSG00000147155	'EBP'	mRNA	31.12	30.91	33.48	26.91	29.15	29.51	31.77	30.67	29.58	31.8367	28.5233	30.6733	-0.079458	0.687389	-0.134368	0.340399
106821730	ENSG00000137843	'BUB1B-PAK6'	mRNA	0.03	0.05	0.07	0	0	0	0.03	0.05	0.05	0.05	0	0.0433333	-0.24119	0.940625	-2.81703	0.296892
10683	ENSG00000090932	'DLL3'	mRNA	3.21	3.32	3.52	2.71	2.79	2.91	3.28	4.07	3.75	3.35	2.80333	3.7	0.114906	0.809036	-0.230328	0.449331
106865373	ENSG00000285815	'GET1-SH3BGR'	mRNA	0	0	0.09	0	0	0	0	0	0	0.03	0	0	-0.980853	0.927909	-0.114209	0.991742
10687	ENSG00000240694	'PNMA2'	mRNA	2.85	3	2.95	2.59	2.44	2.55	3.78	3.33	3.86	2.93333	2.52667	3.65667	0.294792	0.0633004	-0.18912	0.337446
1069	ENSG00000147400	'CETN2'	mRNA	25.62	23.07	25.89	27.12	25.39	27.85	27.31	25.49	28.26	24.86	26.7867	27.02	0.0944986	0.583216	0.133556	0.311136
10691	ENSG00000162419	'GMEB1'	mRNA	5.43	4.92	5.01	5.33	4.27	4.86	3.91	3.86	3.88	5.12	4.82	3.88333	-0.42381	2.34e-05	-0.060089	0.728214
10692	ENSG00000180245	'RRH'	mRNA	0	0.11	0.04	0	0	0.06	0.15	0	0.07	0.05	0.02	0.0733333	0.568176	0.921854	-1.04875	0.79098
10693	ENSG00000132141	'CCT6B'	mRNA	0.37	0.44	0.33	0.5	0.31	0.48	0.37	0.4	0.68	0.38	0.43	0.483333	0.310936	0.83427	0.200525	0.872676
10694	ENSG00000156261	'CCT8'	mRNA	274.78	283.89	272.52	302.09	282.79	317.85	276.51	262.32	270.41	277.063	300.91	269.747	-0.0639637	0.198307	0.144912	0.00354483
10695	ENSG00000137161	'CNPY3'	mRNA	33.84	36.28	34.89	39.01	40.15	37.5	32.48	34.3	35.08	35.0033	38.8867	33.9533	-0.0707078	0.656565	0.168438	0.086839
10699	ENSG00000145244	'CORIN'	mRNA	0.03	0.04	0.06	0.04	0.13	0.06	0.08	0.05	0.01	0.0433333	0.0766667	0.0466667	0.12126	0.968586	0.867279	0.554614
107	ENSG00000164742	'ADCY1'	mRNA	1.06	1.15	0.97	0.82	0.75	0.89	1.11	1.04	0.79	1.06	0.82	0.98	-0.366171	0.034174	-0.306296	0.1135
1070	ENSG00000153140	'CETN3'	mRNA	18.07	17.26	18.34	17.6	15.46	17.27	24.25	23.16	22.48	17.89	16.7767	23.2967	0.357202	0.00197789	-0.0623436	0.769677
107080638	ENSG00000145979	'TBC1D7-LOC100130357'	mRNA	0.21	0.04	0.09	0.08	0.09	0.08	0	0	0.04	0.113333	0.0833333	0.0133333	-3.37443	0.157431	-1.02741	0.631596
107080644		'CNPY3-GNMT'	mRNA	0.35	0	0.27	0.36	0.17	0	0.35	0.48	0.68	0.206667	0.176667	0.503333	1.25968	0.481733	-0.365856	0.899594
1071	ENSG00000087237	'CETP'	mRNA	0	0	0	0	0.09	0	0	0	0	0	0.03	0			1.80935	0.786412
10712	ENSG00000160767	'FAM189B'	mRNA	22.53	24.06	24.56	19.13	19.87	18.55	21.11	22.54	23.19	23.7167	19.1833	22.28	-0.104089	0.294004	-0.287397	0.000341
10713	ENSG00000168883	'USP39'	mRNA	58.18	59.62	59.95	56.54	60.08	54.69	54.31	54.2	54.58	59.25	57.1033	54.3633	-0.157371	0.00697412	-0.0506733	0.552179
10714	ENSG00000077514	'POLD3'	mRNA	10.97	11.5	11.13	8.69	8.82	10.5	11.5	10.11	10.13	11.2	9.33667	10.58	-0.106705	0.429451	-0.232292	0.0344739
10715	ENSG00000223802	'CERS1'	mRNA	2.17	2.63	3.36	3.08	3.18	3.57	2.86	2.8	3.1	2.72	3.27667	2.92	0.0576967	0.927909	0.268712	0.375798
10716	ENSG00000136535	'TBR1'	mRNA	5.28	5.01	5.21	0.53	0.76	0.56	3.6	3.41	3.44	5.16667	0.616667	3.48333	-0.594161	4.45e-06	-3.05238	1.67e-40
10717	ENSG00000134262	'AP4B1'	mRNA	11.57	10.29	10.48	10.68	8.87	8.58	10.67	9.98	10.74	10.78	9.37667	10.4633	-0.0763162	0.680614	-0.187523	0.147313
107181291		'PYDC5'	mRNA	1.95	3.49	0.9	1.64	3.66	0	4.14	3.66	1.34	2.11333	1.76667	3.04667	0.634948	0.832286	-0.337239	0.904021
1072	ENSG00000172757	'CFL1'	mRNA	557.72	554.37	552.14	427.16	445.64	410.71	513.53	543.9	559.54	554.743	427.837	538.99	-0.0674137	0.155295	-0.35137	5.03e-19
10721	ENSG00000051341	'POLQ'	mRNA	10.12	10.21	10.12	11.44	11.03	12.08	11.71	11.94	11.54	10.15	11.5167	11.73	0.183604	0.00237334	0.206617	0.00211662
10723	ENSG00000113504	'SLC12A7'	mRNA	12.78	11.95	12.62	15.73	15.18	14.48	14.16	14.5	15.15	12.45	15.13	14.6033	0.205138	0.00442725	0.304299	3.21e-05
10724	ENSG00000198408	'OGA'	mRNA	62.8	59.44	61.98	108.47	102.69	104.43	53.68	53.47	50.39	61.4067	105.197	52.5133	-0.250397	2.7e-09	0.799694	5.01e-89
10725	ENSG00000102908	'NFAT5'	mRNA	7.71	7.51	7.64	14.99	14.95	14.23	9.99	9.22	9.43	7.62	14.7233	9.54667	0.299939	5.32e-08	0.971129	9.23e-80
10726	ENSG00000090273	'NUDC'	mRNA	168.09	166.27	170.12	156.83	149.42	144.91	148.98	144.59	159.02	168.16	150.387	150.863	-0.182073	7.46e-05	-0.137372	0.00552285
10728	ENSG00000110958	'PTGES3'	mRNA	231.73	245.51	239.8	213.16	224.56	242.59	231.53	205.65	214.61	239.013	226.77	217.263	-0.162807	0.00121535	-0.0505224	0.454843
107282092	ENSG00000261740	'BOLA2-SMG1P6'	mRNA	35.42	34.16	35.66	31.43	36.45	35.15	29.86	29	28.57	35.08	34.3433	29.1433	-0.271944	0.000871	-0.0420583	0.759999
1073	ENSG00000165410	'CFL2'	mRNA	43.21	43.54	41.76	39.12	36.82	44.76	43.06	41.38	38.34	42.8367	40.2333	40.9267	-0.0819146	0.29054	-0.0722436	0.396903
10730	ENSG00000136758	'YME1L1'	mRNA	45.99	45.21	42.76	42.68	42.77	46	42.99	41.31	41.83	44.6533	43.8167	42.0433	-0.111621	0.0500974	-0.00186068	0.991742
107303344		'SETDB2-PHF11'	mRNA	0.26	0	0	0.06	0.02	0.08	0	0.05	0.13	0.0866667	0.0533333	0.06	-0.763415	0.927909	-1.12143	0.830283
10732	ENSG00000101190	'TCFL5'	mRNA	9.31	8.7	8.72	7.32	6.63	7.19	11.77	11.18	11.09	8.91	7.04667	11.3467	0.333863	0.0025335	-0.280898	0.042391
10733	ENSG00000142731	'PLK4'	mRNA	21.25	20.27	19.84	18.3	18.67	20.07	19.76	17.55	17.71	20.4533	19.0133	18.34	-0.182988	0.0225713	-0.0813543	0.389421
10734	ENSG00000066923	'STAG3'	mRNA	1.81	1.86	1.79	2.22	2.2	2.18	2.5	2.91	2.31	1.82	2.2	2.57333	0.476342	0.0180882	0.307425	0.181827
10735	ENSG00000101972	'STAG2'	mRNA	40.79	40.79	39.81	38.81	40.75	44.56	42.27	39.44	38.56	40.4633	41.3733	40.09	-0.0379999	0.676192	0.0573248	0.420842
10736	ENSG00000170577	'SIX2'	mRNA	43.76	40.48	40.2	29.36	29.63	24.38	38.42	41.63	40.55	41.48	27.79	40.2	-0.0707504	0.501564	-0.556806	7.91e-12
10738	ENSG00000128276	'RFPL3'	mRNA	0	0.06	0	0.11	0.24	0.1	0.12	0	0.06	0.02	0.15	0.06	1.46438	0.819584	2.7677	0.279514
10739	ENSG00000128253	'RFPL2'	mRNA	0.05	0	0.05	0.08	0	0	0	0.03	0.03	0.0333333	0.0266667	0.02	-0.021713	0.996735	-0.0478825	0.991742
10741	ENSG00000089050	'RBBP9'	mRNA	11.78	12.23	12.63	9.12	8.32	9.76	13.66	12.25	13.15	12.2133	9.06667	13.02	0.0670168	0.671415	-0.402758	3.91e-05
10742	ENSG00000131831	'RAI2'	mRNA	0.06	0.03	0	0.11	0	0	0.06	0.11	0.15	0.03	0.0366667	0.106667	1.85335	0.418257	0.235357	0.970117
10743	ENSG00000108557	'RAI1'	mRNA	5.44	5.66	5.51	3.64	3.48	3.39	5.17	5.62	5.44	5.53667	3.50333	5.41	-0.0594013	0.726347	-0.638367	7.12e-11
10745	ENSG00000116793	'PHTF1'	mRNA	19.09	18.12	18.72	19.95	17.55	21.82	21.55	23.33	22.43	18.6433	19.7733	22.4367	0.260362	0.000548	0.120535	0.230491
10746	ENSG00000169967	'MAP3K2'	mRNA	8.97	9.04	8.85	10.12	10.67	12.19	10.02	9.32	9.04	8.95333	10.9933	9.46	0.0546245	0.601383	0.328278	1.77e-06
10747	ENSG00000009724	'MASP2'	mRNA	1.21	0.89	1.03	0.95	1.13	0.87	0.61	0.34	0.68	1.04333	0.983333	0.543333	-0.959834	0.0375372	-0.0679686	0.919469
10749	ENSG00000129250	'KIF1C'	mRNA	22.56	21.89	22.93	19.4	19.89	17.67	20	20.48	20.27	22.46	18.9867	20.25	-0.174682	0.000256	-0.220424	0.000129
1075	ENSG00000109861	'CTSC'	mRNA	35.94	36.46	36.37	24.67	28	26.36	29.22	32.22	30.53	36.2567	26.3433	30.6567	-0.284885	1.8e-05	-0.51027	1.07e-11
10750	ENSG00000154016	'GRAP'	mRNA	0.04	0.04	0	0.13	0	0	0	0	0.07	0.0266667	0.0433333	0.0233333	-0.0251095	0.996735	0.818874	0.849914
10755	ENSG00000123159	'GIPC1'	mRNA	45.53	43.06	45.06	40.56	46.39	37.53	38.77	44.52	45.1	44.55	41.4933	42.7967	-0.1083	0.263995	-0.140976	0.125781
10758	ENSG00000056972	'TRAF3IP2'	mRNA	0.89	0.99	1.05	0.63	0.73	0.76	1.29	1.05	1.06	0.976667	0.706667	1.13333	0.165973	0.685028	-0.46754	0.105439
10761	ENSG00000170965	'PLAC1'	mRNA	0	0.14	0	0.23	0.43	0.11	0.07	0.07	0.15	0.0466667	0.256667	0.0966667	0.979003	0.857154	2.45925	0.248253
10762	ENSG00000093000	'NUP50'	mRNA	29.23	30.21	29.21	30.75	31.36	30.89	32.2	29.81	30.32	29.55	31	30.7767	0.0338859	0.765183	0.0922106	0.129181
10763	ENSG00000132688	'NES'	mRNA	268.29	249.34	255.85	354.64	307.73	316.77	237.58	255.73	246.91	257.827	326.38	246.74	-0.088745	0.038054	0.363457	2.67e-14
10765	ENSG00000117139	'KDM5B'	mRNA	10.43	10.41	10.44	13.92	14.07	14.39	13.25	14.08	13.98	10.4267	14.1267	13.77	0.373384	4.27e-13	0.460244	3.92e-16
10766	ENSG00000183864	'TOB2'	mRNA	10.87	11.48	11.22	14.15	13.13	12.21	15.29	16.11	16.05	11.19	13.1633	15.8167	0.473591	6.42e-12	0.256371	0.00409044
10767	ENSG00000112339	'HBS1L'	mRNA	13.74	13.43	12.53	16.72	17.54	17.16	13.13	13.45	11.85	13.2333	17.14	12.81	-0.0911061	0.351474	0.200982	0.00389831
10768	ENSG00000168710	'AHCYL1'	mRNA	51.85	52.73	52.16	42.82	44.57	42.83	55.88	54.29	56.09	52.2467	43.4067	55.42	0.0602701	0.326581	-0.243719	1.15e-06
10769	ENSG00000145632	'PLK2'	mRNA	94.7	100.02	95.13	318.5	321.53	319.6	99.79	97.84	92.32	96.6167	319.877	96.65	-0.0249204	0.825796	1.7506	0
10771	ENSG00000015171	'ZMYND11'	mRNA	23.52	25.01	25.28	23.63	26	26.44	27.48	25.37	24.51	24.6033	25.3567	25.7867	0.0299009	0.844801	0.0566373	0.554414
10772	ENSG00000188529	'SRSF10'	mRNA	27.08	30.28	29.56	31.75	32.92	34.53	33.31	29.72	29.6	28.9733	33.0667	30.8767	0.0246016	0.869028	0.122481	0.0509477
10773	ENSG00000186130	'ZBTB6'	mRNA	11.22	12.95	11.67	16.09	16.37	18.56	14.25	13.09	12.32	11.9467	17.0067	13.22	0.120896	0.325327	0.534539	7.53e-10
10775	ENSG00000105171	'POP4'	mRNA	15.65	16.83	16.03	15.53	16.63	14.84	18.32	14.45	16.88	16.17	15.6667	16.55	0.00785427	0.980262	-0.0247068	0.882779
10776	ENSG00000128989	'ARPP19'	mRNA	18.4	19.61	18.27	13.73	13.5	14.23	18.08	16.58	17.55	18.76	13.82	17.4033	-0.134385	0.0667109	-0.416023	8.53e-10
10777	ENSG00000172995	'ARPP21'	mRNA	8.68	9.78	8.83	29.43	31.75	35.07	8.19	7.71	8.01	9.09667	32.0833	7.97	-0.186117	0.231476	1.82995	1.09e-88
10780	ENSG00000263002	'ZNF234'	mRNA	2.41	2.53	2.57	4.68	5.1	5.61	3.86	4	3.73	2.50333	5.13	3.86333	0.599905	1.59e-05	1.06433	8.91e-15
10781	ENSG00000174652	'ZNF266'	mRNA	8.6	8.03	8.36	16.17	14.91	14.51	10.53	10.64	9.93	8.33	15.1967	10.3667	0.302584	0.00279636	0.885199	1.24e-22
10782	ENSG00000171606	'ZNF274'	mRNA	4.55	5.65	4.69	7.95	8.28	8.44	4.51	4.31	4.66	4.96333	8.22333	4.49333	-0.174327	0.470711	0.753232	8.19e-08
10783	ENSG00000119408	'NEK6'	mRNA	39.07	37.35	39.78	39.83	37.55	39.56	40.1	42.64	41.72	38.7333	38.98	41.4867	0.075279	0.38353	0.0358868	0.726432
10785	ENSG00000160193	'WDR4'	mRNA	18.38	19.87	17.36	16.47	17.5	16.61	16.05	18	18.29	18.5367	16.86	17.4467	-0.136601	0.375566	-0.106343	0.483352
10787	ENSG00000061676	'NCKAP1'	mRNA	22.59	22.94	22.53	19.91	21.41	21.21	24.21	22.86	23.03	22.6867	20.8433	23.3667	0.0174637	0.848797	-0.0991347	0.0314814
10788	ENSG00000145703	'IQGAP2'	mRNA	0.33	0.36	0.24	0.31	0.35	0.27	0.32	0.29	0.34	0.31	0.31	0.316667	0.0296609	0.981904	-0.1333	0.867732
10793	ENSG00000198039	'ZNF273'	mRNA	3.54	4.42	4.35	4.48	4.18	4.98	5.17	5.14	4.73	4.10333	4.54667	5.01333	0.263384	0.0839194	0.173299	0.329207
10794	ENSG00000197714	'ZNF460'	mRNA	1.63	1.22	0.91	5.3	5.18	5.11	1.19	1.9	1.46	1.25333	5.19667	1.51667	0.247933	0.595542	2.03149	5.28e-28
10795	ENSG00000090612	'ZNF268'	mRNA	3.62	3.7	3.48	4.4	3.65	4.4	4.14	3.91	3.71	3.6	4.15	3.92	0.0976619	0.4092	0.227764	0.0162468
10797	ENSG00000065911	'MTHFD2'	mRNA	69	68.73	68.2	105.16	121.36	110.89	50.24	48.29	48.56	68.6433	112.47	49.03	-0.510733	9.97e-43	0.734997	2.18e-51
107983955		'ELOA3CP'	mRNA	0.01	0	0.02	0.07	0	0.14	0.13	0.27	0.21	0.01	0.07	0.203333	4.6449	0.0210732	3.23271	0.323388
107983988	ENSG00000283439	'SPEM3'	mRNA	0	0	0.03	0	0.03	0	0	0.02	0	0.01	0.01	0.00666667	-0.914067	0.927909	-0.0471056	0.991742
107983993	ENSG00000284981	'UPK3BL2'	mRNA	4.02	3.54	4.9	7.03	4.52	4.04	5.3	5	6.36	4.15333	5.19667	5.55333	0.395681	0.0948514	0.342518	0.217937
107984345	ENSG00000284713	'SMIM38'	mRNA	0.03	0.05	0.08	0.14	0.27	0.23	0.08	0.11	0	0.0533333	0.213333	0.0633333	0.205889	0.95496	1.9686	0.110287
107984640	ENSG00000283071	'LBHD2'	mRNA	0.25	0	0	0	0	0	0	0	0	0.0833333	0	0	-1.87715	0.837742	-1.01047	0.882779
107984974		'LOC107984974'	mRNA	1.21	1.06	1.23	1.26	0.86	1.48	1.08	1.07	0.97	1.16667	1.2	1.04	-0.211512	0.757612	0.0691053	0.907349
107986453	ENSG00000250378	'LOC107986453'	mRNA	0	0	0.08	0	0	0	0	0.08	0	0.0266667	0	0.0266667	-0.0190674	0.996735	-0.114209	0.991742
10799	ENSG00000124787	'RPP40'	mRNA	12.51	11.95	12.38	12.54	9.26	12.82	10.6	10.83	10.42	12.28	11.54	10.6167	-0.219377	0.257938	-0.134678	0.555433
108	ENSG00000078295	'ADCY2'	mRNA	0.04	0.01	0.03	0.05	0.02	0.03	0.02	0.04	0	0.0266667	0.0333333	0.02	-0.602397	0.866376	0.246083	0.91304
10801	ENSG00000184640	'SEPTIN9'	mRNA	109	109.94	113.1	140.55	136.29	129.79	104.89	116.16	117.94	110.68	135.543	112.997	-0.0225856	0.836695	0.272162	1.38e-11
10802	ENSG00000113615	'SEC24A'	mRNA	9.83	10.74	10.3	12.47	12.57	13.13	11.57	11.14	11.25	10.29	12.7233	11.32	0.127137	0.14524	0.262752	0.000776
10804	ENSG00000121742	'GJB6'	mRNA	0.04	0	0	0	0	0	0	0	0	0.0133333	0	0	-0.980853	0.927909	-0.114209	0.991742
10806	ENSG00000054282	'SDCCAG8'	mRNA	5.14	4.3	4.55	5.06	6.12	5.9	6.69	5.35	5.65	4.66333	5.69333	5.89667	0.293985	0.109533	0.291373	0.107105
10807	ENSG00000165689	'ENTR1'	mRNA	52.85	50.16	49.43	44.94	46.35	49.01	44.83	45.08	46.75	50.8133	46.7667	45.5533	-0.186634	0.00263212	-0.0966391	0.211246
10808	ENSG00000120694	'HSPH1'	mRNA	32.76	33.13	31.7	27.56	27.81	31.71	42.93	39.56	43.44	32.53	29.0267	41.9767	0.343745	1.03e-12	-0.140284	0.0370919
10809	ENSG00000214530	'STARD10'	mRNA	2.92	3.51	3.65	3.05	3.47	3.43	3.27	2.96	3.42	3.36	3.31667	3.21667	-0.0878203	0.877938	0.00381635	0.991742
10810	ENSG00000132970	'WASF3'	mRNA	9.61	9.8	9.02	7.36	7.71	6.45	9.5	9.11	9.39	9.47667	7.17333	9.33333	-0.0466763	0.80847	-0.379461	0.000146
10811	ENSG00000188747	'NOXA1'	mRNA	0.13	0	0.04	0.29	0.17	0.08	0	0	0.04	0.0566667	0.18	0.0133333	-1.915	0.693869	1.65607	0.373776
10813	ENSG00000156697	'UTP14A'	mRNA	34.97	34.01	33.45	36.37	32.59	37.4	29.98	28.58	31.27	34.1433	35.4533	29.9433	-0.215494	0.00217971	0.0798699	0.38996
10814	ENSG00000145920	'CPLX2'	mRNA	0.03	0	0	0.02	0	0.02	0	0	0	0.01	0.0133333	0	-1.87715	0.837742	0.804204	0.854157
10815	ENSG00000168993	'CPLX1'	mRNA	0.97	1.03	0.69	0.38	0.79	0.46	1.04	0.85	0.66	0.896667	0.543333	0.85	-0.104723	0.927909	-0.710649	0.236285
10817	ENSG00000137218	'FRS3'	mRNA	1.54	1.75	1.42	1.56	2.07	1.95	1.89	1.67	1.69	1.57	1.86	1.75	0.130338	0.849665	0.262075	0.527537
10818	ENSG00000166225	'FRS2'	mRNA	7.75	7.89	8.09	11.32	10.68	11.52	8.47	8.22	8.52	7.91	11.1733	8.40333	0.0625348	0.64436	0.523153	8.76e-13
1082	ENSG00000104827	'CGB3'	mRNA	0.09	0	0.09	0	0	0	0	0	0.09	0.06	0	0.03	-0.91471	0.927885	-1.00958	0.882663
10825	ENSG00000162139	'NEU3'	mRNA	3.99	3.12	3.39	4.03	5.58	4.18	2.72	3.57	3.22	3.5	4.59667	3.17	-0.0815237	0.774373	-0.0636461	0.786412
10826	ENSG00000170271	'FAXDC2'	mRNA	2.92	3.39	3.13	4.87	4.53	4.71	6.55	6.45	6.05	3.14667	4.70333	6.35	0.987631	1.42e-12	0.604388	0.0005
10827	ENSG00000055147	'FAM114A2'	mRNA	6.49	6.01	5.41	7.08	6.89	7.39	6.61	6.26	6.51	5.97	7.12	6.46	0.101584	0.587127	0.296571	0.0129418
10838	ENSG00000063587	'ZNF275'	mRNA	5.6	5.38	5.92	4.14	4.14	4.4	4.5	4.59	4.66	5.63333	4.22667	4.58333	-0.323641	0.000891	-0.390568	0.000266
10840	ENSG00000144908	'ALDH1L1'	mRNA	0.02	0	0	0.04	0	0	0	0	0	0.00666667	0.0133333	0	-0.980853	0.927909	0.847584	0.882779
10841	ENSG00000160282	'FTCD'	mRNA	0.04	0.11	0.07	0.24	0	0.09	0.11	0.11	0.07	0.0733333	0.11	0.0966667	0.203231	0.951929	0.551724	0.824513
10844	ENSG00000130640	'TUBGCP2'	mRNA	30.55	29.24	29.49	27.24	28.02	25.1	27.08	29.02	27.44	29.76	26.7867	27.8467	-0.121569	0.0579465	-0.130488	0.0568042
10845	ENSG00000166855	'CLPX'	mRNA	14.99	14.88	14.52	17.62	17.26	19.18	17.92	15.83	16.13	14.7967	18.02	16.6267	0.142888	0.0937564	0.309463	2.14e-05
10846	ENSG00000112541	'PDE10A'	mRNA	0.87	0.75	0.82	0.75	0.86	0.51	0.78	0.78	0.75	0.813333	0.706667	0.77	-0.100708	0.831946	-0.176273	0.598905
10847	ENSG00000080603	'SRCAP'	mRNA	16.17	15.58	16.12	16.73	15.19	13.81	15.79	16.08	15.75	15.9567	15.2433	15.8733	-0.0325435	0.718123	-0.0432313	0.634152
10848	ENSG00000104881	'PPP1R13L'	mRNA	1.63	1.7	1.95	2.38	2.71	2.29	1.56	2.06	1.55	1.76	2.46	1.72333	-0.057984	0.927909	0.502634	0.0384331
10849	ENSG00000117877	'POLR1G'	mRNA	11.61	11.18	12.43	10.67	10.25	10.13	9.01	9.4	10.2	11.74	10.35	9.53667	-0.327141	0.00254071	-0.161556	0.2016
10850	ENSG00000213927	'CCL27'	mRNA	0.82	0	0	0	0.79	0	0	0	0	0.273333	0.263333	0	-1.87715	0.837742	-0.0486256	0.991742
10855	ENSG00000173083	'HPSE'	mRNA	0.21	0.4	0.37	0.19	0.19	0.15	0.31	0.29	0.16	0.326667	0.176667	0.253333	-0.394528	0.664543	-0.903782	0.161112
10856	ENSG00000183207	'RUVBL2'	mRNA	78.63	78.54	74.82	73.26	69.26	64.57	71.33	75.75	82.1	77.33	69.03	76.3933	-0.038049	0.794861	-0.13469	0.0687773
10857	ENSG00000101856	'PGRMC1'	mRNA	95.18	96.81	92.76	71.48	68.88	69.3	91.89	88.57	94.99	94.9167	69.8867	91.8167	-0.0737875	0.287469	-0.417331	2.81e-14
10858	ENSG00000036530	'CYP46A1'	mRNA	0	0.03	0.03	0	0.18	0.1	0.12	0	0.06	0.02	0.0933333	0.06	1.56856	0.689554	2.20171	0.346479
10861	ENSG00000145217	'SLC26A1'	mRNA	0.4	0.47	0.47	0.56	0.18	0.32	0.35	0.66	0.6	0.446667	0.353333	0.536667	0.122463	0.927909	-0.56094	0.460207
10863	ENSG00000042980	'ADAM28'	mRNA	0.52	0.22	0.22	0.22	0.13	0.46	0.57	0.62	0.34	0.32	0.27	0.51	0.375349	0.608882	0.0249878	0.991742
10865	ENSG00000196843	'ARID5A'	mRNA	12.21	12.47	12.11	18.3	15.68	13.61	9.03	11.03	10.11	12.2633	15.8633	10.0567	-0.305969	0.0191274	0.401465	0.00116991
10867	ENSG00000011105	'TSPAN9'	mRNA	73.54	72.95	72.45	61.05	61.4	55.89	64.34	70.35	70.68	72.98	59.4467	68.4567	-0.117334	0.0166758	-0.272577	6.87e-09
10868	ENSG00000136878	'USP20'	mRNA	6.94	6.85	6.27	6.36	5.88	5.52	7.65	7.13	6.75	6.68667	5.92	7.17667	0.073876	0.7163	-0.150674	0.279698
10869	ENSG00000172046	'USP19'	mRNA	24.84	24.52	23.99	27.24	26.68	23.08	27.75	28.6	29.22	24.45	25.6667	28.5233	0.196833	0.000244	0.0824895	0.312767
10870	ENSG00000126264	'HCST'	mRNA	0	0.2	0	0	0	0	0	0	0	0.0666667	0	0	-0.980853	0.927909	-0.114209	0.991742
10871	ENSG00000167850	'CD300C'	mRNA	0	0.05	0.09	0	0.36	0.38	0.05	0.09	0.05	0.0466667	0.246667	0.0633333	0.396171	0.927909	2.44159	0.161647
10873	ENSG00000151376	'ME3'	mRNA	0.51	0.93	0.5	0.6	0.39	0.29	0.97	0.5	0.56	0.646667	0.426667	0.676667	0.0462887	0.972485	-0.555925	0.458362
10874	ENSG00000109255	'NMU'	mRNA	0	0.11	0	0	0	0	0	0	0	0.0366667	0	0	-0.980853	0.927909	-0.114209	0.991742
10875	ENSG00000127951	'FGL2'	mRNA	1.33	1.16	1.15	0.3	0.14	0.4	1.04	0.74	0.66	1.21333	0.28	0.813333	-0.600329	0.0500355	-2.06281	4.25e-08
10877	ENSG00000134365	'CFHR4'	mRNA	0	0.05	0	0	0	0	0	0	0	0.0166667	0	0	-0.980853	0.927909	-0.114209	0.991742
10878	ENSG00000116785	'CFHR3'	mRNA	0.1	0	0.05	0.08	0.16	0.14	0	0.2	0.08	0.05	0.126667	0.0933333	0.978518	0.825855	1.59125	0.473852
1088	ENSG00000124469	'CEACAM8'	mRNA	0	0	0	0	0.05	0.05	0	0	0.04	0	0.0333333	0.0133333	0.9427	0.927909	1.80935	0.79098
10882	ENSG00000131094	'C1QL1'	mRNA	5.01	4.44	4.13	2.6	3.59	2.73	3.51	5.34	4.46	4.52667	2.97333	4.43667	-0.0541078	0.927909	-0.590885	0.0383839
10884	ENSG00000112996	'MRPS30'	mRNA	26.58	27.58	26.55	29.16	28.06	27.69	26.79	24.44	26.95	26.9033	28.3033	26.06	-0.0715911	0.67301	0.0969127	0.417861
10885	ENSG00000065183	'WDR3'	mRNA	19.64	20.56	20.06	20.59	20.77	20.81	19.6	18.64	18.66	20.0867	20.7233	18.9667	-0.107884	0.0440526	0.0682106	0.241886
10887	ENSG00000169618	'PROKR1'	mRNA	0	0.04	0	0	0	0	0	0	0	0.0133333	0	0	-0.980853	0.927909	-0.114209	0.991742
10888	ENSG00000123901	'GPR83'	mRNA	0	0.01	0.04	0.05	0.03	0.02	0.03	0.12	0.13	0.0166667	0.0333333	0.0933333	2.22647	0.175202	0.841888	0.761085
10890	ENSG00000084733	'RAB10'	mRNA	48.82	47.9	48.57	46.59	44.39	46.29	50.26	46.81	49.15	48.43	45.7567	48.74	-0.0158848	0.922095	-0.0575571	0.391268
10891	ENSG00000109819	'PPARGC1A'	mRNA	0.02	0	0	0	0	0	0.03	0	0.01	0.00666667	0	0.0133333	0.984343	0.866972	-1.01047	0.882779
10892	ENSG00000172175	'MALT1'	mRNA	7.13	7.13	6.66	7.32	7.65	7.93	8.13	8.43	7.65	6.97333	7.63333	8.07	0.185843	0.0158553	0.154364	0.0636223
10893	ENSG00000125966	'MMP24'	mRNA	0.15	0.3	0.21	0.22	0.14	0.18	0.41	0.27	0.21	0.22	0.18	0.296667	0.413096	0.685518	-0.292712	0.780482
10894	ENSG00000133800	'LYVE1'	mRNA	0.04	0.02	0.04	0	0	0	0.04	0	0	0.0333333	0	0.0133333	-1.3363	0.766338	-2.33183	0.4734
10897	ENSG00000174851	'YIF1A'	mRNA	39.92	36.48	40.53	30.3	36.47	31.54	33.09	38.34	36.35	38.9767	32.77	35.9267	-0.112476	0.485447	-0.22372	0.0735239
10898	ENSG00000160917	'CPSF4'	mRNA	52.59	48.36	46.71	52.22	55.95	46.44	45.61	47.89	46.86	49.22	51.5367	46.7867	-0.0968225	0.309873	0.0899643	0.372284
10899	ENSG00000143543	'JTB'	mRNA	56.12	59	55.79	68.08	64.81	55.55	57.38	54.2	60.42	56.97	62.8133	57.3333	-0.0167397	0.927909	0.163456	0.0847
109	ENSG00000138031	'ADCY3'	mRNA	22.9	21.82	22.9	15.88	16.74	16.83	19.58	20.26	19.75	22.54	16.4833	19.8633	-0.207772	0.000359	-0.428502	2.32e-11
10900	ENSG00000108309	'RUNDC3A'	mRNA	0.13	0.1	0	0.23	0	0.12	0.03	0.13	0.15	0.0766667	0.116667	0.103333	0.340993	0.927909	0.585849	0.799965
10901	ENSG00000157326	'DHRS4'	mRNA	30.64	28.44	33.09	21.46	21.94	19.75	28.91	28.42	28.95	30.7233	21.05	28.76	-0.116711	0.484013	-0.510964	4.55e-05
10902	ENSG00000112983	'BRD8'	mRNA	35.97	35.33	35.48	53.56	54.24	49.93	53.26	49.12	52.06	35.5933	52.5767	51.48	0.520438	6.47e-25	0.575666	9.17e-25
10903	ENSG00000014914	'MTMR11'	mRNA	0.43	0.36	0.27	0.6	0.86	0.59	0.39	0.43	0.36	0.353333	0.683333	0.393333	0.129706	0.927909	0.91407	0.0970574
10904	ENSG00000166619	'BLCAP'	mRNA	74.42	68.68	73.17	50.28	50.71	46.01	60.63	61	66.19	72.09	49	62.6067	-0.227018	0.000115	-0.529303	4.65e-17
10905	ENSG00000198162	'MAN1A2'	mRNA	11.08	11.97	11.42	8.49	9.37	9.4	11.14	10.55	10.17	11.49	9.08667	10.62	-0.139266	0.0563767	-0.315763	8.05e-06
10906	ENSG00000135148	'TRAFD1'	mRNA	17.06	15.63	16.03	17.4	15.09	16.37	17.28	17.83	18.99	16.24	16.2867	18.0333	0.12225	0.289956	0.0270548	0.877183
10907	ENSG00000141759	'TXNL4A'	mRNA	27.43	25.48	26.74	21.63	21	20.24	22.88	21.64	21.91	26.55	20.9567	22.1433	-0.286194	6.69e-06	-0.318862	6.1e-06
10908	ENSG00000032444	'PNPLA6'	mRNA	13.87	13.54	14.35	13.6	12.46	10.98	12.53	14.85	15	13.92	12.3467	14.1267	-0.00426932	0.994865	-0.151869	0.12546
10910	ENSG00000165416	'SUGT1'	mRNA	3.66	3.47	3.5	3.74	3.46	4.01	3.75	3.85	3.97	3.54333	3.73667	3.85667	0.0960305	0.376751	0.100227	0.348669
10912	ENSG00000130222	'GADD45G'	mRNA	9.58	9.3	10.99	17.85	19.54	16.6	6.16	6.93	6	9.95667	17.9967	6.36333	-0.67057	0.00175465	0.875694	1.78e-07
10913	ENSG00000135960	'EDAR'	mRNA	0	0	0	0	0.03	0	0	0	0.02	0	0.01	0.00666667	0.9427	0.927909	1.80935	0.786412
10914	ENSG00000090060	'PAPOLA'	mRNA	61.44	62.6	62.08	65.4	64.29	70.26	63.01	59.14	58.06	62.04	66.65	60.07	-0.0708909	0.237927	0.124174	0.0152695
10915	ENSG00000113649	'TCERG1'	mRNA	37.55	37.65	36.85	35.22	32.21	36.09	36.12	33.93	34.52	37.35	34.5067	34.8567	-0.125429	0.0229973	-0.0901479	0.17305
10916	ENSG00000102316	'MAGED2'	mRNA	178.15	192.52	191.06	232.83	229.66	246.02	206.03	194.91	207.48	187.243	236.17	202.807	0.0894343	0.0948721	0.358117	1.08e-14
10919	ENSG00000204371	'EHMT2'	mRNA	23.86	23.95	23.82	18.13	15.68	15.8	24.23	26.92	25.99	23.8767	16.5367	25.7133	0.0878659	0.295471	-0.524841	4.13e-12
10920	ENSG00000198612	'COPS8'	mRNA	71.46	71.58	65.59	54.07	56.22	62.05	73.87	72.02	69.68	69.5433	57.4467	71.8567	0.0170464	0.904197	-0.231825	6.81e-05
10921	ENSG00000205937	'RNPS1'	mRNA	122.03	115.61	116.24	103.54	101.93	94.23	104.61	111.73	110.87	117.96	99.9	109.07	-0.14145	0.00533212	-0.218773	6.31e-05
10922	ENSG00000164896	'FASTK'	mRNA	33.34	32.3	35.75	30.86	32.23	28.69	31.96	41.32	36.04	33.7967	30.5933	36.44	0.0830851	0.610949	-0.150823	0.13295
10923	ENSG00000113387	'SUB1'	mRNA	45.88	43.77	44.97	38.67	39.93	44.17	47	43.8	43.81	44.8733	40.9233	44.87	-0.025292	0.840816	-0.108339	0.123581
10924	ENSG00000172594	'SMPDL3A'	mRNA	5.38	6.59	5.83	6.3	6.96	8.87	7.63	8.15	6.81	5.93333	7.37667	7.53	0.317373	0.12132	0.339838	0.108907
10926	ENSG00000006634	'DBF4'	mRNA	33.38	35.55	33.97	30.64	31.37	36.29	34.31	32.28	32.6	34.3	32.7667	33.0633	-0.0757343	0.349101	-0.0384457	0.72899
10927	ENSG00000106723	'SPIN1'	mRNA	59.27	59.5	60.31	66.94	72.73	69.36	63.91	64.57	64.26	59.6933	69.6767	64.2467	0.0807826	0.0812745	0.245897	9.67e-08
10928	ENSG00000017797	'RALBP1'	mRNA	21.18	19.79	19.79	19.27	19.11	19.93	22.24	20.61	20.7	20.2533	19.4367	21.1833	0.039591	0.782578	-0.0354565	0.748143
10929	ENSG00000263465	'SRSF8'	mRNA	7.28	7.24	7.01	3.85	4.26	3.93	7.33	6.7	6.53	7.17667	4.01333	6.85333	-0.0923483	0.595745	-0.817628	4.68e-12
10930	ENSG00000124701	'APOBEC2'	mRNA	0.3	0.51	0.51	1.02	0.99	1.19	0.51	0.47	0.47	0.44	1.06667	0.483333	0.114426	0.936138	1.31244	0.0259832
10933	ENSG00000185787	'MORF4L1'	mRNA	288.39	277.38	276.95	289.29	269.88	306.42	278.03	274.67	283.64	280.907	288.53	278.78	-0.0331525	0.614745	0.0633452	0.294033
10935	ENSG00000165672	'PRDX3'	mRNA	291.84	300.65	296.03	255.86	244.68	282.84	294.39	278.98	287.17	296.173	261.127	286.847	-0.07161	0.134573	-0.155998	0.00474537
10936	ENSG00000119737	'GPR75'	mRNA	1.36	1.7	1.17	2.49	2.28	1.72	1.3	1.11	1.64	1.41	2.16333	1.35	-0.0856754	0.927909	0.639784	0.0636962
10938	ENSG00000110047	'EHD1'	mRNA	33.43	32.84	33.4	46.73	48.61	39.77	26.23	30.4	28.42	33.2233	45.0367	28.35	-0.264681	3.41e-05	0.455956	1.08e-10
10939	ENSG00000141385	'AFG3L2'	mRNA	40.88	42.34	41.41	33.1	31.89	32.79	40.23	36.41	36.73	41.5433	32.5933	37.79	-0.162413	0.0110458	-0.32683	4.47e-08
10940	ENSG00000104356	'POP1'	mRNA	9.9	10.21	9.87	8.74	9.67	9.67	11.09	10.17	10.81	9.99333	9.36	10.69	0.0725944	0.60749	-0.0723907	0.560692
10943	ENSG00000005302	'MSL3'	mRNA	16.92	16.92	17.25	19.1	19.61	19.24	20.02	19.56	19.72	17.03	19.3167	19.7667	0.202273	0.0311609	0.218071	0.024975
10944	ENSG00000110696	'C11orf58'	mRNA	75.56	75.92	73.1	79.5	74.27	78.59	78.88	75.23	75.44	74.86	77.4533	76.5167	0.00647598	0.947681	0.0731337	0.176451
10945	ENSG00000105438	'KDELR1'	mRNA	101.62	102.38	98.93	90.24	97.18	91.57	100.03	98.31	100.89	100.977	92.9967	99.7433	-0.043338	0.647669	-0.095941	0.153829
10946	ENSG00000183431	'SF3A3'	mRNA	97.77	102.66	100.94	91.21	94.11	100.66	98.42	92.45	95.31	100.457	95.3267	95.3933	-0.0995562	0.0529988	-0.0517572	0.44054
10947	ENSG00000070718	'AP3M2'	mRNA	23.21	23.41	23.96	28.84	31.1	31.26	26.22	25.69	24.36	23.5267	30.4	25.4233	0.0845721	0.349101	0.392087	1.77e-09
10948	ENSG00000131748	'STARD3'	mRNA	13.21	13.54	15.07	14.43	14.26	12.35	12.96	14.3	13.5	13.94	13.68	13.5867	-0.0616946	0.760411	-0.00540745	0.991742
10949	ENSG00000177733	'HNRNPA0'	mRNA	36.26	35.36	35.2	25.4	22.64	22.77	33.26	33.38	34.4	35.6067	23.6033	33.68	-0.105475	0.0140459	-0.569517	6.15e-31
10950	ENSG00000154640	'BTG3'	mRNA	23.81	19.5	23.5	43	48.3	45.67	30.03	24.69	25.85	22.27	45.6567	26.8567	0.158649	0.32693	0.950645	3.65e-18
109504726	ENSG00000152926	'ERV3-1-ZNF117'	mRNA	0.67	0.72	0.77	0.68	0.64	1.6	1.04	0.93	1.24	0.72	0.973333	1.07	0.547632	0.0124935	0.459409	0.46194
10951	ENSG00000108468	'CBX1'	mRNA	105.61	101.56	107.62	93.52	92.41	101.3	105.97	101.15	104.31	104.93	95.7433	103.81	-0.0399228	0.634737	-0.108199	0.0705976
10952	ENSG00000106803	'SEC61B'	mRNA	335.45	330.08	327.18	258.52	257.17	263.34	304.06	300.98	296.64	330.903	259.677	300.56	-0.165689	0.00890177	-0.322237	7.96e-07
10953	ENSG00000025772	'TOMM34'	mRNA	42.27	42.3	40.79	41.52	41.77	40.69	42.89	43.33	43.23	41.7867	41.3267	43.15	0.0208034	0.919499	0.00725151	0.969527
10954	ENSG00000065485	'PDIA5'	mRNA	17.42	17.31	17.16	9.24	8.87	10.21	15.88	17.38	17.15	17.2967	9.44	16.8033	-0.0667998	0.755018	-0.846535	7.93e-12
10955	ENSG00000132824	'SERINC3'	mRNA	46.16	43.16	45.06	54.74	52.26	55.1	55.05	54.79	58.53	44.7933	54.0333	56.1233	0.356961	9.46e-15	0.358309	2.61e-11
10956	ENSG00000135506	'OS9'	mRNA	79.75	79.1	76.94	82.54	77.97	79.33	84.78	84.57	85.41	78.5967	79.9467	84.92	0.0878302	0.0921973	0.0486439	0.462598
10957	ENSG00000146278	'PNRC1'	mRNA	3.58	4.63	4.23	5.7	6.36	6.57	7.51	6.44	6.42	4.14667	6.21	6.79	0.685672	8.04e-05	0.605838	0.00147382
10959	ENSG00000086598	'TMED2'	mRNA	107.8	107.21	108.73	93.87	91.11	102.11	104.17	102.4	101.57	107.913	95.6967	102.713	-0.0966352	0.0366261	-0.148244	0.00656509
10960	ENSG00000169223	'LMAN2'	mRNA	33.31	33.2	36.23	36.09	35.82	32.15	32.25	34.05	35.89	34.2467	34.6867	34.0633	-0.0332122	0.879018	0.0409549	0.782841
10961	ENSG00000089248	'ERP29'	mRNA	79.78	76.37	80.26	74.47	77.04	78.15	81.47	79.83	83.25	78.8033	76.5533	81.5167	0.0290463	0.825796	-0.0431252	0.632802
10962	ENSG00000213190	'MLLT11'	mRNA	48.27	50.44	48.56	28.49	25.6	29.73	46.18	45.78	45.66	49.09	27.94	45.8733	-0.123246	0.0537297	-0.786782	3.28e-30
10963	ENSG00000168439	'STIP1'	mRNA	252.94	246.21	251.64	234.54	230.16	227.78	233.25	217.1	231.36	250.263	230.827	227.237	-0.16438	3.19e-05	-0.0934411	0.0232151
10964	ENSG00000137959	'IFI44L'	mRNA	1.35	1.46	1.2	3.98	4.59	4.38	1.72	1.19	1.53	1.33667	4.31667	1.48	0.112979	0.812906	1.73307	3.03e-32
10965	ENSG00000119673	'ACOT2'	mRNA	18.59	17.24	15.99	14.3	13.09	12.07	17.98	17.54	19.11	17.2733	13.1533	18.21	0.047167	0.868318	-0.472099	0.000447
10966	ENSG00000141542	'RAB40B'	mRNA	1.16	0.95	0.9	0.83	0.88	1.01	0.78	0.99	1.32	1.00333	0.906667	1.03	0.00282437	0.996735	-0.119861	0.802935
10969	ENSG00000117395	'EBNA1BP2'	mRNA	116.3	104.29	107.08	120.25	119.61	113.62	96.75	95.66	91.69	109.223	117.827	94.7	-0.231144	0.000123	0.135214	0.042297
10970	ENSG00000136026	'CKAP4'	mRNA	71.77	72.07	71.54	29.34	31.23	34.56	63.93	63.84	65.88	71.7933	31.71	64.55	-0.178788	4.33e-05	-1.15417	3.22e-85
109703458	ENSG00000255154	'HTD2'	mRNA	4.07	3.5	2.96	4.9	5.83	4.09	3.95	3.53	4.11	3.51	4.94	3.86333	0.115119	0.744608	0.505536	0.00656509
10971	ENSG00000134308	'YWHAQ'	mRNA	393.5	407.14	393.76	275.29	284.75	300.39	392.62	370.24	374.08	398.133	286.81	378.98	-0.0965127	0.0172217	-0.449205	3.92e-28
10972	ENSG00000170348	'TMED10'	mRNA	59.03	58.9	60.22	40.6	40.76	42.55	63.08	56.33	59.18	59.3833	41.3033	59.53	-0.0216573	0.86107	-0.499866	1.22e-25
10973	ENSG00000112249	'ASCC3'	mRNA	11.79	11.92	11.59	11.1	11.01	13.19	10.83	10.9	9.68	11.7667	11.7667	10.47	-0.186292	0.0128484	-0.163234	0.0500591
10974	ENSG00000148671	'ADIRF'	mRNA	6.59	4.86	6.28	5.05	4.31	2.78	5.73	6.67	8.27	5.91	4.04667	6.89	0.194868	0.812906	-0.522249	0.333582
10975	ENSG00000127540	'UQCR11'	mRNA	67.47	65.4	63.68	55.85	53.6	50.8	56.88	67.75	65.91	65.5167	53.4167	63.5133	-0.0705889	0.599876	-0.270809	0.000628
10978	ENSG00000172409	'CLP1'	mRNA	18.07	20.56	19.7	17.79	17.68	16.15	17.02	18.59	17.6	19.4433	17.2067	17.7367	-0.155819	0.246589	-0.157165	0.231998
10979	ENSG00000073712	'FERMT2'	mRNA	38.6	37.69	37.5	38.68	43.67	41.05	41.73	40.45	39.64	37.93	41.1333	40.6067	0.0789698	0.275822	0.147195	0.0256174
10980	ENSG00000168090	'COPS6'	mRNA	174.68	162.42	168.14	148.47	138.9	138.17	153.37	166.15	168.27	168.413	141.847	162.597	-0.0763616	0.263326	-0.223223	4.13e-05
10981	ENSG00000118508	'RAB32'	mRNA	14.41	14.89	14.05	9.74	10.98	11.55	13.57	13.58	12.96	14.45	10.7567	13.37	-0.137708	0.614191	-0.401329	0.0367842
10982	ENSG00000166974	'MAPRE2'	mRNA	11.69	10.93	11.49	6.49	6.19	6.93	12.31	11.4	11.8	11.37	6.53667	11.8367	0.0331268	0.873158	-0.772284	1.94e-15
10983	ENSG00000118816	'CCNI'	mRNA	63.65	70.53	65.73	77.14	84.04	81.84	67.42	64.22	63.48	66.6367	81.0067	65.04	0.0081388	0.944609	0.328098	4e-10
10985	ENSG00000089154	'GCN1'	mRNA	28.22	26.94	26.81	22.44	22.45	20.93	24.88	27.55	26.51	27.3233	21.94	26.3133	-0.0796315	0.201717	-0.294079	3.95e-09
10987	ENSG00000121022	'COPS5'	mRNA	59.03	57.5	61.11	64.96	65.83	68.4	55.34	58.97	54.13	59.2133	66.3967	56.1467	-0.102394	0.310573	0.189953	0.0163362
10988	ENSG00000111142	'METAP2'	mRNA	53.5	53.63	52.35	51.15	54.27	58.43	52.57	51.02	51.91	53.16	54.6167	51.8333	-0.0616919	0.356469	0.063108	0.393797
10989	ENSG00000132305	'IMMT'	mRNA	98.79	99.81	99.93	78.15	78.62	76.86	100.58	97.41	96.83	99.51	77.8767	98.2733	-0.0433566	0.502603	-0.330484	3.79e-14
10990	ENSG00000105609	'LILRB5'	mRNA	0.09	0.05	0.02	0.04	0.17	0.11	0.02	0.04	0.09	0.0533333	0.106667	0.05	-0.0216152	0.996735	1.05817	0.528267
10991	ENSG00000188338	'SLC38A3'	mRNA	0.36	0.28	0.36	0.48	0.21	0.32	0.54	0.54	0.45	0.333333	0.336667	0.51	0.57646	0.419076	0.0334642	0.991742
10992	ENSG00000087365	'SF3B2'	mRNA	96.09	97.83	96.61	98.75	90.86	89.23	101.39	97.06	100.46	96.8433	92.9467	99.6367	0.0156886	0.883775	-0.0357697	0.60285
10994	ENSG00000105135	'ILVBL'	mRNA	27.35	26.04	26.34	20.4	23.81	18.67	24.7	27.44	28.6	26.5767	20.96	26.9133	-0.00716369	0.97328	-0.323103	0.000686
10998	ENSG00000083807	'SLC27A5'	mRNA	0	0	0.03	0.05	0.06	0	0	0	0.03	0.01	0.0366667	0.01	-0.0190674	0.996735	1.7748	0.648511
10999	ENSG00000167114	'SLC27A4'	mRNA	22.23	21.35	22.48	18.39	18.29	17.43	18.9	19.77	21.41	22.02	18.0367	20.0267	-0.162214	0.0521902	-0.265273	0.000776
11000	ENSG00000143554	'SLC27A3'	mRNA	0.77	0.71	0.51	0.78	0.5	0.37	1.1	0.96	0.84	0.663333	0.55	0.966667	0.516746	0.378221	-0.220167	0.79098
11004	ENSG00000142945	'KIF2C'	mRNA	76.51	77.75	77	50.55	51.6	55.34	85.21	82.76	88.45	77.0867	52.4967	85.4733	0.123738	0.0107971	-0.538036	1.03e-24
11007	ENSG00000175602	'CCDC85B'	mRNA	48.28	40.8	46.66	27.52	31.15	23.64	28.92	38.31	33.94	45.2467	27.4367	33.7233	-0.449643	0.000177	-0.701938	1.76e-08
110091775	ENSG00000265590	'CFAP298-TCP10L'	mRNA	0.02	0.15	0.06	0.22	0.07	0.27	0.12	0.11	0.11	0.0766667	0.186667	0.113333	0.633129	0.742966	1.46276	0.152953
1101	ENSG00000136457	'CHAD'	mRNA	0	0.04	0	0	0	0	0.04	0.12	0.12	0.0133333	0	0.0933333	2.68217	0.371787	-0.114209	0.991742
11010	ENSG00000139278	'GLIPR1'	mRNA	3.07	2.51	3.03	2.26	1.9	1.81	2.8	2.7	2.52	2.87	1.99	2.67333	-0.12896	0.591147	-0.509257	0.00256448
11011	ENSG00000146872	'TLK2'	mRNA	12.38	12.97	12.37	18.61	17.79	18.25	14.37	13.06	13.51	12.5733	18.2167	13.6467	0.0929849	0.351069	0.559801	1.93e-17
110116772		'ZNF765-ZNF761'	mRNA	0.18	0.4	0.43	0.5	0.33	0.15	0.39	0.57	0.22	0.336667	0.326667	0.393333	0.192681	0.86331	-0.101621	0.907251
11013	ENSG00000158164	'TMSB15A'	mRNA	95.36	92.07	86.52	78.31	76.6	64.74	102.37	102.34	108.8	91.3167	73.2167	104.503	0.167822	0.127186	-0.29448	0.0120003
11014	ENSG00000136240	'KDELR2'	mRNA	163.83	175.96	172.21	118.28	126.96	130.86	158.22	146.8	154.64	170.667	125.367	153.22	-0.18117	3.61e-05	-0.421393	1.25e-18
11015	ENSG00000100196	'KDELR3'	mRNA	25.88	27.38	26.69	18.14	16.08	17.88	24.01	22.88	23.41	26.65	17.3667	23.4333	-0.223763	0.0447671	-0.513594	4.19e-06
11016	ENSG00000170653	'ATF7'	mRNA	16.58	16.75	18.21	18.58	18.39	18.8	21.64	16.59	17.67	17.18	18.59	18.6333	0.112001	0.26387	-0.00320302	0.991742
11017	ENSG00000124380	'SNRNP27'	mRNA	26.91	27.01	26.77	30.52	29.81	33.17	25.66	26.43	25.21	26.8967	31.1667	25.7667	-0.0876431	0.593497	0.238449	0.0246212
11018	ENSG00000099203	'TMED1'	mRNA	37.18	31.81	37.16	27.66	31.43	26.18	34.03	34.95	35.22	35.3833	28.4233	34.7333	-0.0522506	0.779304	-0.295014	0.00440016
11019	ENSG00000121897	'LIAS'	mRNA	7.16	8.1	7.02	8.05	7.76	9.28	8	6.67	8.11	7.42667	8.36333	7.59333	0.0602787	0.863083	0.223392	0.173741
1102	ENSG00000136161	'RCBTB2'	mRNA	4.15	3.54	3.42	2.76	3.22	2.4	4.34	4.17	3.93	3.70333	2.79333	4.14667	0.155752	0.581429	-0.406831	0.0596544
11020	ENSG00000100360	'IFT27'	mRNA	1.52	1.8	1.61	1.87	1.69	2.33	2.06	2.35	2.68	1.64333	1.96333	2.36333	0.319351	0.691872	0.180224	0.807365
11021	ENSG00000111737	'RAB35'	mRNA	32.31	32.1	31.84	29.15	28.38	28.86	25.25	25.4	25.49	32.0833	28.7967	25.38	-0.363134	1.29e-09	-0.133325	0.0742434
11022	ENSG00000182134	'TDRKH'	mRNA	1.19	1.34	1.53	2.19	1.73	2.16	1.83	1.56	1.37	1.35333	2.02667	1.58667	0.23031	0.648308	0.649399	0.0241088
11023	ENSG00000148704	'VAX1'	mRNA	21.86	22.42	21.4	16.16	14.37	13.13	22.37	21.8	24.86	21.8933	14.5533	23.01	0.131013	0.139118	-0.509137	4.77e-09
11024	ENSG00000104974	'LILRA1'	mRNA	0	0	0	0.04	0	0	0	0	0	0	0.0133333	0			1.80935	0.79098
11025	ENSG00000204577	'LILRB3'	mRNA	0.82	0.19	0.67	1.34	0.99	1.12	0.36	0.4	0.52	0.56	1.15	0.426667	-0.57452	0.622429	0.836393	0.190613
11030	ENSG00000157110	'RBPMS'	mRNA	15.25	17.45	18.03	19.65	23.25	19.99	16.43	16.4	16.3	16.91	20.9633	16.3767	-0.0128452	0.959617	0.373088	0.000509
11031	ENSG00000168461	'RAB31'	mRNA	14.9	14.89	13.83	6.22	6.92	7.45	13.77	15.11	13.64	14.54	6.86333	14.1733	-0.0623938	0.677546	-1.05852	5.12e-28
11033	ENSG00000105963	'ADAP1'	mRNA	2.58	3.53	3.23	5.78	5.97	5.1	2.96	3.31	3.18	3.11333	5.61667	3.15	-0.0537227	0.927909	0.812671	7.4e-05
11034	ENSG00000125868	'DSTN'	mRNA	61.94	65.3	63.36	46.2	47.98	54.29	65.16	60.18	59.68	63.5333	49.49	61.6733	-0.0680814	0.345242	-0.335678	4.25e-08
110354863		'ZNF660-ZNF197'	mRNA	0.33	0.77	0.9	0	3.01	1.36	0.94	1.41	0.99	0.666667	1.45667	1.11333	0.57348	0.632836	1.25768	0.656296
11036	ENSG00000242441	'GTF2A1L'	mRNA	0.09	0	0	0	0	0	0	0	0	0.03	0	0	-1.87715	0.837742	-1.01047	0.882779
11037	ENSG00000243244	'STON1'	mRNA	1.27	1	1.06	0.58	0.71	0.83	1.72	1.58	1.63	1.11	0.706667	1.64333	0.540638	0.00969501	-0.633573	0.0249343
110384692		'LOC110384692'	mRNA	0.06	0.12	0.24	0.03	0	0	0.07	0.07	0	0.14	0.01	0.0466667	-1.76675	0.104586	-4.25734	0.00678604
1104	ENSG00000180198	'RCC1'	mRNA	84.77	83.73	83.69	71.68	68.57	64.9	74.29	78.91	81.55	84.0633	68.3833	78.25	-0.129129	0.0125948	-0.276085	9.29e-08
11040	ENSG00000102096	'PIM2'	mRNA	4.22	4.07	3.73	4.55	4.3	5.05	3.66	3.81	3.64	4.00667	4.63333	3.70333	-0.138719	0.71908	0.236585	0.335907
11041	ENSG00000174684	'B4GAT1'	mRNA	11.82	12.3	12.56	5.98	5.51	5.8	12.28	12.98	13.97	12.2267	5.76333	13.0767	0.0715982	0.768921	-1.06009	1.48e-13
11043	ENSG00000080561	'MID2'	mRNA	0.16	0.12	0.07	0	0.02	0.04	0.13	0.08	0.14	0.116667	0.02	0.116667	-0.0192491	0.996735	-2.58982	0.0186682
11044	ENSG00000112941	'TENT4A'	mRNA	11.29	11.35	12.47	11.49	11.61	12.81	13.85	13.29	12.87	11.7033	11.97	13.3367	0.163266	0.0572035	0.057521	0.637463
11046	ENSG00000285269	'SLC35D2'	mRNA	11.92	12.51	12.14	10.36	12	10.76	12.49	14.03	13.29	12.19	11.04	13.27	0.0971907	0.686762	-0.124747	0.516985
11047	ENSG00000130706	'ADRM1'	mRNA	160.83	149.72	161.28	178.8	182.68	148.11	133.04	147.28	147.93	157.277	169.863	142.75	-0.166932	0.00438716	0.133939	0.0806297
1105	ENSG00000153922	'CHD1'	mRNA	13.29	13.29	13.5	15.83	15.15	16.21	13.51	13.01	13.16	13.36	15.73	13.2267	-0.042518	0.675266	0.260631	4.95e-06
11051	ENSG00000167005	'NUDT21'	mRNA	46.69	49.61	46.77	49.39	50.26	52.57	50.24	49.86	48.27	47.69	50.74	49.4567	0.027139	0.80406	0.113208	0.0459062
11052	ENSG00000111605	'CPSF6'	mRNA	23.96	24.31	23.67	20.94	21	22.63	22.65	21.42	22.43	23.98	21.5233	22.1667	-0.138444	0.0110761	-0.132016	0.0299511
11054	ENSG00000060491	'OGFR'	mRNA	40.69	40.61	40.33	46.92	44.81	41.26	39.1	39.84	41.58	40.5433	44.33	40.1733	-0.038767	0.76506	0.151515	0.0368574
11056	ENSG00000278053	'DDX52'	mRNA	12.17	11.19	11.18	12.93	12.76	13.82	11.92	11.34	12.04	11.5133	13.17	11.7667	0.00615689	0.97421	0.21816	0.00398019
11057	ENSG00000140526	'ABHD2'	mRNA	13.09	13.16	13.16	9.85	10.93	10.03	11.05	10.62	10.77	13.1367	10.27	10.8133	-0.305407	2.19e-08	-0.331363	2.63e-07
11059	ENSG00000123124	'WWP1'	mRNA	10.01	10.18	10.81	8.4	8.69	9.15	11.27	11.29	11.09	10.3333	8.74667	11.2167	0.0929769	0.414269	-0.21699	0.0232052
110599564	ENSG00000284753	'EEF1AKMT4'	mRNA	7.36	5.78	6.6	6.62	4.24	5.7	5.3	6.45	5.83	6.58	5.52	5.86	-0.194338	0.678754	-0.242384	0.517498
110599583	ENSG00000284917	'EEF1AKMT4-ECE2'	mRNA	0	0	0	0	0.04	0.03	0.01	0	0	0	0.0233333	0.00333333			2.72402	0.49785
110599588	ENSG00000286053	'ASDURF'	mRNA	22.22	20.98	19.93	26.54	25.67	31.6	18.13	17.38	20.03	21.0433	27.9367	18.5133	-0.201175	0.489552	0.449134	0.020708
1106	ENSG00000173575	'CHD2'	mRNA	15	15.01	14.96	29.05	26.68	27.43	15.96	15.2	15.82	14.99	27.72	15.66	0.0571017	0.470808	0.911873	2.64e-73
11060	ENSG00000198373	'WWP2'	mRNA	11.47	10.88	10.49	10.69	10.27	9.49	10.14	9.38	9.95	10.9467	10.15	9.82333	-0.187596	0.0705691	-0.154322	0.178384
11062	ENSG00000105865	'DUS4L'	mRNA	7.16	7.06	8.14	8.02	7.43	8.73	6.9	6.76	6.75	7.45333	8.06	6.80333	-0.140779	0.548805	0.15524	0.420825
11064	ENSG00000119397	'CNTRL'	mRNA	12.95	12.86	12.92	18.95	18.74	20.44	17.32	17.64	16.86	12.91	19.3767	17.2733	0.375855	4.92e-11	0.59671	7.55e-21
11065	ENSG00000175063	'UBE2C'	mRNA	440.62	389.42	416.1	224.56	217.71	217.87	385.7	409.7	412.55	415.38	220.047	402.65	-0.0672339	0.360142	-0.902897	1.9e-58
11066	ENSG00000184209	'SNRNP35'	mRNA	10.03	9.66	8.39	7.4	6.94	7.72	8.17	6.44	7.24	9.36	7.35333	7.28333	-0.437598	0.0324463	-0.301586	0.169071
11067	ENSG00000165507	'DEPP1'	mRNA	1.34	1.3	1.9	1.44	1.09	2.31	1.1	0.75	1.28	1.51333	1.61333	1.04333	-0.565176	0.216686	0.130565	0.821058
11068	ENSG00000271858	'CYB561D2'	mRNA	9.48	9.73	8.91	5.94	4.59	5.21	7.05	7.84	7.73	9.37333	5.24667	7.54	-0.344427	0.126046	-0.825259	0.000273
11069	ENSG00000091428	'RAPGEF4'	mRNA	0.05	0.05	0.19	0.1	0.03	0.1	0	0.05	0.02	0.0966667	0.0766667	0.0233333	-1.92676	0.305331	0.0855346	0.979508
1107	ENSG00000170004	'CHD3'	mRNA	48.83	47.73	49.23	68.78	67.19	64.88	54	54.64	53.71	48.5967	66.95	54.1167	0.130147	0.000458	0.484523	7.82e-36
11070	ENSG00000126062	'TMEM115'	mRNA	25.58	26.26	25.75	13.08	14.58	14.95	26.12	23.35	25.19	25.8633	14.2033	24.8867	-0.0808581	0.546424	-0.8414	1.1e-18
11072	ENSG00000276023	'DUSP14'	mRNA	19.32	17.97	17.1	23.77	27.84	24.29	14.19	15.73	16.91	18.13	25.3	15.61	-0.241609	0.0909301	0.501993	1.25e-05
11073	ENSG00000163781	'TOPBP1'	mRNA	30.52	29.45	29.63	28.14	27.83	29.44	26.27	26.43	26.06	29.8667	28.47	26.2533	-0.211557	6.91e-06	-0.0453118	0.534456
11075	ENSG00000104435	'STMN2'	mRNA	0	0.04	0	0	0	0	0	0	0	0.0133333	0	0	-0.980853	0.927909	-0.114209	0.991742
11076	ENSG00000171368	'TPPP'	mRNA	0.67	0.85	0.82	0.66	0.57	0.5	0.79	1.01	0.97	0.78	0.576667	0.923333	0.213442	0.612003	-0.425535	0.206806
11077	ENSG00000160207	'HSF2BP'	mRNA	0.5	0.71	0.88	0.67	0.76	1.17	0.46	0.53	0.71	0.696667	0.866667	0.566667	-0.31742	0.779304	0.346313	0.632633
11078	ENSG00000100106	'TRIOBP'	mRNA	17.72	16	16.59	15.69	14.41	13.15	18.21	18.43	18.64	16.77	14.4167	18.4267	0.0405714	0.819584	-0.20299	0.0397571
11079	ENSG00000157916	'RER1'	mRNA	35.39	36.03	36.46	36.47	36.08	37.52	37.41	35.26	36.02	35.96	36.69	36.23	-0.0147991	0.927909	0.0525583	0.532164
1108	ENSG00000111642	'CHD4'	mRNA	116.82	111.97	114.59	92.95	92.66	89.47	117.68	121.39	117.46	114.46	91.6933	118.843	0.0287175	0.634737	-0.297128	2.07e-16
11080	ENSG00000162616	'DNAJB4'	mRNA	8.11	8.39	7.09	11.93	10.69	12.62	20.74	18.49	18.07	7.86333	11.7467	19.1	1.25675	5.54e-43	0.608683	2.57e-07
110806298	ENSG00000267221	'C17orf113'	mRNA	0.6	0.48	0.55	0.51	0.46	0.33	0.42	0.4	0.3	0.543333	0.433333	0.373333	-0.552348	0.33708	-0.292903	0.639622
11082	ENSG00000164283	'ESM1'	mRNA	0.03	0	0	0	0	0	0	0	0	0.01	0	0	-0.980853	0.927909	-0.114209	0.991742
11083	ENSG00000101191	'DIDO1'	mRNA	30.91	32.32	30.82	28.73	28.07	26.49	30.17	29.2	30.77	31.35	27.7633	30.0467	-0.151156	0.00247717	-0.48485	6.19e-21
1109	ENSG00000198610	'AKR1C4'	mRNA	0	0.06	0	0	0	0	0	0	0	0.02	0	0	-0.980853	0.927909	-0.114209	0.991742
11091	ENSG00000196363	'WDR5'	mRNA	66.79	65.07	63.12	58.15	61.6	55.6	61.27	59.72	61.48	64.9933	58.45	60.8233	-0.12108	0.0183702	-0.131159	0.0246212
11092	ENSG00000165698	'SPACA9'	mRNA	2.69	2.63	3.12	2.07	3.73	1.71	4	3.71	3.83	2.81333	2.50333	3.84667	0.444071	0.116536	-0.125277	0.79098
11093	ENSG00000160323	'ADAMTS13'	mRNA	0.78	0.68	0.88	0.79	1.17	1	0.74	1.04	0.7	0.78	0.986667	0.826667	0.00396133	0.996735	0.30101	0.408054
11094	ENSG00000160325	'CACFD1'	mRNA	8.46	8.27	9.58	6.94	7.43	6.55	7.3	9.03	9.56	8.77	6.97333	8.63	-0.0465488	0.895823	-0.307708	0.0294464
11095	ENSG00000134917	'ADAMTS8'	mRNA	0	0	0.03	0	0	0	0	0.02	0	0.01	0	0.00666667	-0.914067	0.927909	-1.00865	0.882779
11096	ENSG00000154736	'ADAMTS5'	mRNA	6.59	7.1	7.01	7.77	8.74	8.73	5.66	5.76	5.28	6.9	8.41333	5.56667	-0.335217	4.05e-06	0.309219	5.03e-05
11097	ENSG00000136243	'NUP42'	mRNA	27.33	26.8	26.52	21.4	20.78	24.78	26.48	23.76	22.55	26.8833	22.32	24.2633	-0.18396	0.112524	-0.247535	0.0278698
11098	ENSG00000150687	'PRSS23'	mRNA	31.65	31.47	30.42	11.62	13.24	13.19	33.6	31.92	31.13	31.18	12.6833	32.2167	0.0219386	0.887762	-1.27499	1.03e-69
11099	ENSG00000070778	'PTPN21'	mRNA	3.75	3.55	3.74	6.68	6.92	6.84	4.36	4.15	4.79	3.68	6.81333	4.43333	0.244194	0.0460545	0.912111	1.21e-21
111	ENSG00000173175	'ADCY5'	mRNA	0.08	0.05	0.08	0.12	0.09	0.02	0.06	0.12	0.05	0.07	0.0766667	0.0766667	-0.0892527	0.967206	-0.0759245	0.978465
11100	ENSG00000105323	'HNRNPUL1'	mRNA	124.06	130.08	129.9	116.38	121.96	116.06	126.43	118.42	123	128.013	118.133	122.617	-0.0863474	0.0696178	-0.0946026	0.0386138
11101	ENSG00000107669	'ATE1'	mRNA	19.52	20.79	19.41	21.47	23.22	23.68	22.95	21.69	22.33	19.9067	22.79	22.3233	0.137644	0.0424862	0.22364	0.00106736
11102	ENSG00000163684	'RPP14'	mRNA	2.65	2.93	3.81	3.92	3.11	3.46	2.74	3.13	2.96	3.13	3.49667	2.94333	-0.104119	0.685145	0.0403143	0.881729
11103	ENSG00000111615	'KRR1'	mRNA	12.69	12.88	12.59	20.94	21.81	25.91	13.83	12.33	11.96	12.72	22.8867	12.7067	-0.0268736	0.863083	0.871632	1.23e-38
11104	ENSG00000186625	'KATNA1'	mRNA	10.85	11.3	11.63	13.7	16.52	14.01	14.03	11.77	13.98	11.26	14.7433	13.26	0.212322	0.171735	0.414735	0.0013877
11105	ENSG00000126856	'PRDM7'	mRNA	0	0	0	0	0.04	0	0	0	0.06	0	0.0133333	0.02	2.41614	0.716812	1.80935	0.786412
11107	ENSG00000138738	'PRDM5'	mRNA	1.16	1.41	1.2	1.34	1.33	1.4	1.74	1.14	1.14	1.25667	1.35667	1.34	0.0747384	0.914253	0.137692	0.667084
11108	ENSG00000110851	'PRDM4'	mRNA	14.58	13.92	14.47	15.92	16.34	16.3	14.14	13.74	13.89	14.3233	16.1867	13.9233	-0.0660839	0.602897	0.199964	0.0125316
111089941		'MMP24-AS1-EDEM2'	mRNA	0.08	0	0	0.13	0	0	0	0.08	0.08	0.0266667	0.0433333	0.0533333	0.97722	0.866972	0.817424	0.860944
1111	ENSG00000149554	'CHEK1'	mRNA	31.28	32.1	30.46	31.85	32.55	32.69	28.74	27.01	27.04	31.28	32.3633	27.5967	-0.198462	0.00345747	0.0715633	0.392566
11112	ENSG00000106049	'HIBADH'	mRNA	17.44	17.47	17.47	17.65	18	15.73	20.81	20.25	21.16	17.46	17.1267	20.74	0.222749	0.0352523	-0.00654608	0.991742
11113	ENSG00000122966	'CIT'	mRNA	10.69	10.54	9.81	6.68	6.2	5.86	11.94	12.27	11.78	10.3467	6.24667	11.9967	0.187867	0.00325054	-0.705154	2.85e-21
11116	ENSG00000213066	'CEP43'	mRNA	6.9	7.4	7.49	9.4	8.23	9.1	10.96	9.43	8.96	7.26333	8.91	9.78333	0.36123	1.8e-05	0.3749	2.6e-05
11117	ENSG00000138080	'EMILIN1'	mRNA	0.48	0.84	0.68	0.25	0.53	0.34	0.58	0.66	0.73	0.666667	0.373333	0.656667	-0.0543102	0.945712	-0.835339	0.0879748
11118	ENSG00000186470	'BTN3A2'	mRNA	8.61	8.98	9.45	6.28	5.92	6.33	9.37	9.94	9.13	9.01333	6.17667	9.48	0.065725	0.745889	-0.513717	9.18e-06
11119	ENSG00000026950	'BTN3A1'	mRNA	3.81	3.91	3.85	3.22	3.15	3.32	6.05	5.6	6.24	3.85667	3.23	5.96333	0.594095	4.37e-06	-0.2313	0.232468
1112	ENSG00000053254	'FOXN3'	mRNA	5.4	5.69	5.26	5.46	5.81	5.74	5.99	6.13	5.87	5.45	5.67	5.99667	0.112872	0.316609	0.07928	0.511646
11120	ENSG00000112763	'BTN2A1'	mRNA	19.01	19.85	19	26.77	26.15	24.11	19.38	19.35	18.73	19.2867	25.6767	19.1533	-0.0310039	0.872795	0.444914	7.22e-09
11122	ENSG00000196090	'PTPRT'	mRNA	0	0.01	0.02	0.03	0	0	0	0	0.01	0.01	0.01	0.00333333	-1.24236	0.740755	0.0123395	0.996462
11123	ENSG00000117602	'RCAN3'	mRNA	0.16	0.36	0.22	0.16	0.35	0.2	0.33	0.39	0.24	0.246667	0.236667	0.32	-0.0741909	0.952327	-0.792224	0.319225
11124	ENSG00000185104	'FAF1'	mRNA	12.77	13.29	12.31	13.27	12.69	12.5	11.09	10.81	10.99	12.79	12.82	10.9633	-0.247889	0.000127	0.0266071	0.8083
111240474		'CRYZL2P-SEC16B'	mRNA	0.08	0	0.06	0	0	0	0	0	0	0.0466667	0	0	-4.33584	0.489093	-3.46907	0.138868
11126	ENSG00000117281	'CD160'	mRNA	0.04	0.27	0.22	0	0.09	0.38	0.05	0.09	0	0.176667	0.156667	0.0466667	-2.01793	0.356762	-0.183451	0.946385
11127	ENSG00000131437	'KIF3A'	mRNA	4.46	4.47	4.07	5.11	4.68	5.11	5.17	5.14	5.53	4.33333	4.96667	5.28	0.260065	0.0175554	0.221129	0.0657621
11128	ENSG00000148606	'POLR3A'	mRNA	18.52	18.65	18.54	18.19	20.39	19.1	18.41	18.43	19.4	18.57	19.2267	18.7467	-0.0114708	0.927909	0.0723047	0.339345
11129	ENSG00000104859	'CLASRP'	mRNA	13.77	13.05	14.18	25.32	27.16	21.32	13.8	14.18	15.21	13.6667	24.6	14.3967	0.0454277	0.85434	0.866245	5.12e-18
1113	ENSG00000100604	'CHGA'	mRNA	0.13	0.1	0.27	0.16	0.13	0.11	0.27	0.05	0	0.166667	0.133333	0.106667	-0.750436	0.776947	-0.474246	0.79098
11130	ENSG00000122952	'ZWINT'	mRNA	145.86	147.7	144.06	121.87	120.2	125.09	132.84	129.5	137.24	145.873	122.387	133.193	-0.1606	0.000383	-0.232419	1.32e-06
11131	ENSG00000137225	'CAPN11'	mRNA	0.05	0.02	0.02	0.04	0	0.04	0	0	0	0.03	0.0266667	0	-2.87687	0.483289	-0.186796	0.974001
11132	ENSG00000142330	'CAPN10'	mRNA	12.1	10.65	11.95	13.03	13.79	11.83	11.44	14.86	14.7	11.5667	12.8833	13.6667	0.215056	0.135253	0.156952	0.235357
11133	ENSG00000118162	'KPTN'	mRNA	6.95	8.62	9.82	6.88	6.99	8.23	7.94	8.04	9.17	8.46333	7.36667	8.38333	-0.0411059	0.927909	-0.178259	0.465439
11135	ENSG00000128283	'CDC42EP1'	mRNA	22.89	22.83	21.59	40.84	46.71	32.71	16.83	19.82	19.07	22.4367	40.0867	18.5733	-0.298374	0.00164474	0.857621	5.82e-18
11136	ENSG00000021488	'SLC7A9'	mRNA	0.04	0.2	0.16	0	0	0	0.16	0.12	0.12	0.133333	0	0.133333	-0.0184404	0.996735	-3.33206	0.143677
11137	ENSG00000136045	'PWP1'	mRNA	40.68	38.62	37.88	36.37	39.16	38.47	37.39	35.28	35.92	39.06	38	36.1967	-0.135911	0.0602973	-0.0155602	0.891003
11138	ENSG00000204634	'TBC1D8'	mRNA	6.1	7.05	6.76	6.26	6.32	5.84	8.18	8.23	8.74	6.63667	6.14	8.38333	0.310494	0.00322557	-0.0877622	0.594079
1114	ENSG00000089199	'CHGB'	mRNA	0.32	0.45	0.37	0.36	0.41	0.26	0.63	0.55	0.47	0.38	0.343333	0.55	0.532506	0.514184	-0.11507	0.917363
11140	ENSG00000105401	'CDC37'	mRNA	110.6	100.82	106.28	111.15	102.54	98.08	98.49	103.65	100.26	105.9	103.923	100.8	-0.0966977	0.144859	-0.00328998	0.991742
11141	ENSG00000169306	'IL1RAPL1'	mRNA	0	0	0	0.03	0	0.06	0.02	0	0.02	0	0.03	0.0133333	1.83899	0.827668	3.23271	0.323388
11142	ENSG00000168734	'PKIG'	mRNA	39.23	38.43	42.74	35.1	33.73	32.35	44.64	43.83	47.26	40.1333	33.7267	45.2433	0.155163	0.159253	-0.225166	0.0421812
11143	ENSG00000136504	'KAT7'	mRNA	7.94	7.61	8.13	10.92	10.97	11.14	7.37	7.34	7.19	7.89333	11.01	7.3	-0.13825	0.0728878	0.504373	1.33e-15
11144	ENSG00000100206	'DMC1'	mRNA	0.16	0.03	0.03	0.43	0.5	0.37	0	0.03	0.06	0.0733333	0.433333	0.03	-1.24471	0.726695	2.56761	0.00830575
11145	ENSG00000176485	'PLAAT3'	mRNA	49.41	43.38	47.13	58.78	64.43	58.14	49.12	51.36	55.17	46.64	60.45	51.8833	0.117173	0.294527	0.381452	5.66e-06
11146	ENSG00000174842	'GLMN'	mRNA	28.67	30	28.29	32.07	29.72	37.71	34.01	27.86	28.6	28.9867	33.1667	30.1567	0.0322025	0.898684	0.221148	0.0246335
11147	ENSG00000197568	'HHLA3'	mRNA	2.67	2.74	2.2	2.11	2.93	1.82	2.23	1.85	2.46	2.53667	2.28667	2.18	-0.217796	0.839124	-0.105272	0.898496
11148	ENSG00000114455	'HHLA2'	mRNA	0	0.06	0.03	0.15	0	0	0.06	0.09	0	0.03	0.05	0.05	0.720164	0.893209	0.8181	0.810781
11149	ENSG00000112276	'BVES'	mRNA	20.67	20.97	21.79	29.32	29.71	30.14	20.64	20.86	21.2	21.1433	29.7233	20.9	-0.0425399	0.683418	0.515131	4.3e-22
11151	ENSG00000102879	'CORO1A'	mRNA	5.53	6.76	6.64	2.93	3.08	3.1	5.19	4.68	4.99	6.31	3.03667	4.95333	-0.369562	0.102126	-1.03457	8.77e-06
11152	ENSG00000196998	'WDR45'	mRNA	19.05	20.18	20.98	31.34	31.56	25.99	23.55	23.36	24.93	20.07	29.63	23.9467	0.228648	0.0393038	0.588553	1.8e-08
11153	ENSG00000198855	'FICD'	mRNA	1.12	1.17	1.27	1.62	1.05	1.43	1.1	1.32	1.21	1.18667	1.36667	1.21	0.00397706	0.996735	0.235607	0.548846
11154	ENSG00000100478	'AP4S1'	mRNA	4.34	4.03	3.74	4.29	3.79	4.62	3.85	4.32	3.81	4.03667	4.23333	3.99333	0.0538538	0.903419	0.15585	0.473852
11155	ENSG00000122367	'LDB3'	mRNA	0.95	0.95	0.92	2.21	2.89	2.3	1.33	1.15	0.82	0.94	2.46667	1.1	0.153688	0.781687	1.18253	3.39e-08
11156	ENSG00000184489	'PTP4A3'	mRNA	11.38	11.25	11.4	13.15	14.64	13.65	9.82	10.42	10.99	11.3433	13.8133	10.41	-0.15316	0.249007	0.298044	0.00448626
11157	ENSG00000164167	'LSM6'	mRNA	9.57	9.8	9.59	8.34	8.85	9.37	9.12	10.02	8.92	9.65333	8.85333	9.35333	-0.0712441	0.796056	-0.100549	0.589926
11158	ENSG00000079974	'RABL2B'	mRNA	13.74	14.61	16.02	16.56	17.83	15.71	14.89	15.72	14.56	14.79	16.7	15.0567	0.00332777	0.996735	0.191353	0.113675
11159	ENSG00000144134	'RABL2A'	mRNA	4.25	4.54	4.25	7.93	6.51	5.69	4.9	5.25	5.4	4.34667	6.71	5.18333	0.369733	0.0745651	0.676259	0.000301
1116	ENSG00000133048	'CHI3L1'	mRNA	0.16	0.04	0.12	0.07	0.08	0.19	0.16	0.27	0.16	0.106667	0.113333	0.196667	0.887802	0.67301	0.149805	0.965826
11160	ENSG00000147475	'ERLIN2'	mRNA	27.02	24.68	25.76	20.57	22.8	21.04	28.44	26.57	26.21	25.82	21.47	27.0733	-0.00297485	0.994865	-0.298778	8.71e-07
11161	ENSG00000133935	'ERG28'	mRNA	16.02	15.88	16.16	17.11	16.84	20.61	19.97	19.82	19.35	16.02	18.1867	19.7133	0.274176	0.00255387	0.209946	0.0661467
11162	ENSG00000170917	'NUDT6'	mRNA	4.01	2.68	4.07	3.06	3.57	2.74	4.56	3.41	4.39	3.58667	3.12333	4.12	0.172768	0.792579	-0.210091	0.669583
11163	ENSG00000173598	'NUDT4'	mRNA	16.04	16.49	15.37	15.29	15.65	16.58	18.69	18.24	18.44	15.9667	15.84	18.4567	0.183603	0.000248	0.0116184	0.908133
11164	ENSG00000165609	'NUDT5'	mRNA	14.31	15.87	14.21	12.9	13.03	15.14	14.24	13.76	13.32	14.7967	13.69	13.7733	-0.132897	0.245534	-0.0860049	0.51405
11165	ENSG00000272325	'NUDT3'	mRNA	18.99	19.32	19.23	16.43	16.82	17.5	18.96	18.67	19.33	19.18	16.9167	18.9867	-0.0395484	0.625045	-0.15739	0.00342783
11167	ENSG00000163430	'FSTL1'	mRNA	99.71	102.68	97.49	47.73	48.58	52.68	97.74	93.8	94.19	99.96	49.6633	95.2433	-0.0950123	0.0231112	-0.985143	1.19e-104
11168	ENSG00000164985	'PSIP1'	mRNA	32.92	32.97	32.83	29.15	32.75	30.52	34.24	34.41	33.43	32.9067	30.8067	34.0267	0.0452442	0.705752	-0.00852281	0.956277
11169	ENSG00000198554	'WDHD1'	mRNA	15.61	14.76	15.92	15.99	14.8	16.68	15.9	14.47	15.3	15.43	15.8233	15.2233	-0.0440514	0.739941	0.0624785	0.500979
1117	ENSG00000064886	'CHI3L2'	mRNA	0.1	0.1	0.19	0.17	0.66	0.47	0.3	0.2	0.19	0.13	0.433333	0.23	0.78936	0.725809	1.76958	0.120301
11171	ENSG00000023734	'STRAP'	mRNA	142.89	140.82	141.71	134.09	132.63	142.32	137.52	129.48	132	141.807	136.347	133	-0.117961	0.0147484	-0.0319838	0.655845
11173	ENSG00000136378	'ADAMTS7'	mRNA	8.91	8.13	9.18	10.66	10.4	9.2	9.73	11.01	10.61	8.74	10.0867	10.45	0.232723	0.0085434	0.22839	0.0158831
11174	ENSG00000049192	'ADAMTS6'	mRNA	0.64	0.61	0.68	0.78	0.75	0.83	0.75	0.7	0.72	0.643333	0.786667	0.723333	0.130616	0.808002	0.313387	0.287182
11176	ENSG00000076108	'BAZ2A'	mRNA	19.82	19.17	20.46	26.89	26.28	25.39	21.83	21.4	20.74	19.8167	26.1867	21.3233	0.0807469	0.191848	0.42614	1.08e-18
11177	ENSG00000198604	'BAZ1A'	mRNA	18.6	19.6	20.13	18.43	17.79	18.78	19.18	18.72	17.49	19.4433	18.3333	18.4633	-0.101863	0.193457	-0.0626376	0.45296
11178	ENSG00000061337	'LZTS1'	mRNA	25.46	25.87	25.04	25.07	24.14	24.79	25.73	27.24	26.59	25.4567	24.6667	26.52	0.0336311	0.750244	-0.0221585	0.800428
11179	ENSG00000198839	'ZNF277'	mRNA	6.93	7.92	7.47	12.1	11.14	12.45	9.35	8.98	9.64	7.44	11.8967	9.32333	0.299906	0.0243087	0.702893	3.57e-09
1118	ENSG00000133063	'CHIT1'	mRNA	0.15	0.09	0.06	0.3	0.12	0	0.09	0.15	0.12	0.1	0.14	0.12	0.243318	0.927909	0.526378	0.79098
11180	ENSG00000178252	'WDR6'	mRNA	55.83	51.81	55.23	35.06	32.38	30.73	49.51	51.17	51.32	54.29	32.7233	50.6667	-0.12662	0.0130406	-0.698636	1.65e-35
11181	ENSG00000118094	'TREH'	mRNA	0.09	0.03	0.06	0	0	0.05	0.06	0	0.03	0.06	0.0166667	0.03	-1.01727	0.806428	-1.63317	0.579307
11182	ENSG00000160326	'SLC2A6'	mRNA	17.22	17.71	18.46	14.07	12.22	12.63	16.56	17.97	19.35	17.7967	12.9733	17.96	-0.00550692	0.990102	-0.425944	4.36e-05
11183	ENSG00000012983	'MAP4K5'	mRNA	20.57	21.01	20.25	19.47	21.64	22.25	21.62	19.89	20.03	20.61	21.12	20.5133	-0.0331417	0.827668	0.058013	0.554044
11184	ENSG00000104814	'MAP4K1'	mRNA	0.07	0.12	0.19	0.17	0.19	0.16	0.05	0.2	0.24	0.126667	0.173333	0.163333	0.300526	0.916462	0.433081	0.772728
11185	ENSG00000241644	'INMT'	mRNA	0.17	0.18	0.34	0.42	0.62	0.55	0.15	0.12	0.23	0.23	0.53	0.166667	-0.55046	0.741746	1.23644	0.0709903
11186	ENSG00000068028	'RASSF1'	mRNA	23.66	21.94	20.85	35.26	37.71	33.52	20.84	22.8	20.38	22.15	35.4967	21.34	-0.0791275	0.6729	0.702655	5e-15
11187	ENSG00000184363	'PKP3'	mRNA	0.07	0.05	0.07	0.04	0	0.07	0.05	0.14	0.05	0.0633333	0.0366667	0.08	0.302725	0.927909	-0.603512	0.812638
11188	ENSG00000010322	'NISCH'	mRNA	22.76	20.78	21.8	23.61	20.64	21.9	22.36	23.41	23.18	21.78	22.05	22.9833	0.0331745	0.817789	-0.0229228	0.851738
11189	ENSG00000159409	'CELF3'	mRNA	0.02	0.06	0.11	0.08	0.09	0.09	0.13	0.15	0.11	0.0633333	0.0866667	0.13	1.02334	0.344384	0.45726	0.753833
1119	ENSG00000110721	'CHKA'	mRNA	12.78	12.04	12.92	10.81	11.16	11.08	10.05	9.44	10.36	12.58	11.0167	9.95	-0.363507	0.000434	-0.167454	0.173671
11190	ENSG00000126001	'CEP250'	mRNA	15.99	15.05	16.83	11.7	11.97	10.75	14.22	14.53	14.15	15.9567	11.4733	14.3	-0.186613	0.000943	-0.450113	3.78e-13
11193	ENSG00000120688	'WBP4'	mRNA	5.28	4.91	4.21	8.35	7.64	7.35	5.63	4.83	5.27	4.8	7.78	5.24333	0.103625	0.771743	0.721797	3.93e-06
11194	ENSG00000197150	'ABCB8'	mRNA	11.54	11.43	12.03	10.79	11.32	9.26	11.66	12.46	12.37	11.6667	10.4567	12.1633	0.0349451	0.845237	-0.136845	0.193892
11196	ENSG00000107651	'SEC23IP'	mRNA	30.18	32.59	31.29	28.37	28.25	28.93	31.69	29.57	30.19	31.3533	28.5167	30.4833	-0.0655881	0.346138	-0.113152	0.0400672
11198	ENSG00000092201	'SUPT16H'	mRNA	133.68	133.89	132.67	109.04	107.26	114.6	132.47	126.13	123.6	133.413	110.3	127.4	-0.0917761	0.0307164	-0.250524	2.96e-10
11199	ENSG00000109511	'ANXA10'	mRNA	0.05	0.05	0	0.08	0	0	0	0	0	0.0333333	0.0266667	0	-1.87728	0.825796	-0.0489307	0.991742
112	ENSG00000174233	'ADCY6'	mRNA	4.82	4.85	5.38	5.15	5.01	4.93	6.35	5.95	6.42	5.01667	5.03	6.24	0.289216	0.00413268	0.0265424	0.882798
1120	ENSG00000100288	'CHKB'	mRNA	5.1	4.99	5.98	8.3	7.05	6.02	5.98	7.62	6.97	5.35667	7.12333	6.85667	0.330479	0.152173	0.434043	0.0430274
11200	ENSG00000183765	'CHEK2'	mRNA	25.42	25.41	23.42	23.23	25.35	24.66	26.11	25.31	24.42	24.75	24.4133	25.28	0.00783184	0.974122	0.00520625	0.991742
11201	ENSG00000101751	'POLI'	mRNA	3.16	3.65	3.1	3.88	4.23	3.84	3.55	4.34	3.44	3.30333	3.98333	3.77667	0.159709	0.360174	0.300403	0.0233579
1121	ENSG00000188419	'CHM'	mRNA	13.02	14.53	13.07	12.75	13.79	14.55	14.26	14	12.61	13.54	13.6967	13.6233	-0.0149029	0.932763	-0.0734133	0.535147
11212	ENSG00000147471	'PLPBP'	mRNA	44.98	46.69	45.75	52.76	54.81	53.42	46.31	43.62	46.47	45.8067	53.6633	45.4667	-0.0392474	0.753212	0.243885	5.81e-05
11213	ENSG00000090376	'IRAK3'	mRNA	3.04	3.19	2.89	1.88	1.76	1.95	3.22	3.12	3.39	3.04	1.86333	3.24333	0.0685573	0.760411	-0.684145	1.13e-07
11214	ENSG00000170776	'AKAP13'	mRNA	9.17	8.55	8.83	10.32	9.41	9.78	8.71	9.42	9	8.85	9.83667	9.04333	-0.0131185	0.927909	0.195061	0.00193999
11215	ENSG00000023516	'AKAP11'	mRNA	7.33	7.53	7.41	6.62	7.48	7.3	7.33	7.96	7.41	7.42333	7.13333	7.56667	0.00228816	0.996735	-0.035618	0.770492
11216	ENSG00000108599	'AKAP10'	mRNA	5.29	5.29	5.05	6.91	7.15	6.47	5.59	4.81	6.04	5.21	6.84333	5.48	0.0491641	0.880023	0.411153	0.00059
11218	ENSG00000064703	'DDX20'	mRNA	18.71	20.38	20.78	22.33	21.8	24.25	19.39	18.17	17.85	19.9567	22.7933	18.47	-0.136977	0.126744	0.216595	0.00692642
11219	ENSG00000183479	'TREX2'	mRNA	0.41	0.82	0.64	0.4	0.34	0.48	0.53	0.71	0.47	0.623333	0.406667	0.57	-0.160957	0.927909	-0.576821	0.608097
1122	ENSG00000203668	'CHML'	mRNA	10.64	10.45	10.38	6.75	6.87	7.56	11.21	10.37	10.15	10.49	7.06	10.5767	-0.0138344	0.927909	-0.546135	1.59e-12
11221	ENSG00000143507	'DUSP10'	mRNA	9.04	9.72	8.7	23.01	25.1	24.02	10.36	9.47	9.95	9.15333	24.0433	9.92667	0.091264	0.671311	1.41579	5.3e-54
11222	ENSG00000114686	'MRPL3'	mRNA	115.35	118.59	114.77	97.7	93.1	105.86	108.59	104.3	104.96	116.237	98.8867	105.95	-0.159197	0.00160466	-0.207709	0.000539
11223		'MST1L'	mRNA	0.05	0.03	0.03	0.02	0	0.09	0.03	0.04	0	0.0366667	0.0366667	0.0233333	-0.695354	0.842357	0.122248	0.977598
11224	ENSG00000136942	'RPL35'	mRNA	4465.64	4243.02	4175.46	5079.4	4926.82	4856.67	4263.37	4137.31	4715.36	4294.71	4954.3	4372.01	-0.00385049	0.972474	0.235844	1.01e-09
11226	ENSG00000139629	'GALNT6'	mRNA	0	0.02	0	0	0	0	0.01	0	0	0.00666667	0	0.00333333	-0.915586	0.927909	-1.01125	0.882779
11227	ENSG00000136542	'GALNT5'	mRNA	0.01	0	0.03	0.01	0	0	0.02	0	0.02	0.0133333	0.00333333	0.0133333	0.203354	0.95899	-1.6322	0.611513
11228	ENSG00000123094	'RASSF8'	mRNA	7.93	8.43	8.1	7.13	8.13	7.26	7.76	7.37	7.02	8.15333	7.50667	7.38333	-0.164692	0.110742	-0.0995895	0.399664
1123	ENSG00000128656	'CHN1'	mRNA	50.71	53.13	50.74	70.88	66.95	75.69	54.34	53.31	56	51.5267	71.1733	54.55	0.0468439	0.643727	0.477779	3.75e-16
11230	ENSG00000243279	'PRAF2'	mRNA	8.61	8.91	9.22	6.81	8.91	6.07	10.88	11.77	11.31	8.91333	7.26333	11.32	0.31908	0.0982781	-0.279415	0.254324
11231	ENSG00000025796	'SEC63'	mRNA	25.61	25.39	24.96	25.47	27.9	27.09	22.89	23.3	22.73	25.32	26.82	22.9733	-0.165577	0.000839	0.105875	0.0815554
11232	ENSG00000256525	'POLG2'	mRNA	7.18	7.06	6.94	10.94	8.25	9.72	10	8.38	8.68	7.06	9.63667	9.02	0.328097	0.0846447	0.476843	0.00791176
11234	ENSG00000110756	'HPS5'	mRNA	11.66	11.44	11.73	14.96	14.59	15.34	12.16	11.31	11.05	11.61	14.9633	11.5067	-0.0370866	0.839902	0.382925	3.35e-07
11235	ENSG00000114209	'PDCD10'	mRNA	37.95	43.72	45.95	46.25	46.25	49.85	42.41	34.49	36.88	42.54	47.45	37.9267	-0.199915	0.103367	0.185724	0.081352
11236	ENSG00000170881	'RNF139'	mRNA	17.03	17.38	17.49	15.55	16.35	18.39	13.99	12.95	14.14	17.3	16.7633	13.6933	-0.362281	3.14e-06	-0.0203979	0.887652
11237	ENSG00000101236	'RNF24'	mRNA	5.47	5.53	5.05	5.6	5.34	5.22	4.97	5.01	4.77	5.35	5.38667	4.91667	-0.146261	0.201517	0.0325658	0.838822
11238	ENSG00000169239	'CA5B'	mRNA	1.02	0.87	1.05	1.05	1.2	1.02	1.36	1.39	1.23	0.98	1.09	1.32667	0.413301	0.0582796	0.180764	0.534698
112398	ENSG00000269858	'EGLN2'	mRNA	32.41	30.32	32.98	30.95	29.02	28.07	26.54	29.5	29.21	31.9033	29.3467	28.4167	-0.192264	0.0242094	-0.0965243	0.339784
112399	ENSG00000129521	'EGLN3'	mRNA	0.43	0.52	0.33	1.34	0.51	0.86	0.31	0.26	0.31	0.426667	0.903333	0.293333	-0.564568	0.526459	1.11747	0.0247402
1124	ENSG00000285162	'CHN2'	mRNA	4.02	4.84	4.38	2.92	2.8	3.85	5.23	4.67	5.27	4.41333	3.19	5.05667	0.182921	0.357382	-0.44307	0.0174337
11240	ENSG00000117115	'PADI2'	mRNA	0.03	0.04	0.01	0.24	0.22	0.23	0.08	0.08	0.08	0.0266667	0.23	0.08	1.56576	0.313149	3.06428	0.000887
11243	ENSG00000160783	'PMF1'	mRNA	77.25	68.47	71.48	55.17	56.08	54.98	73.91	81.3	81.15	72.4	55.41	78.7867	0.0957536	0.369687	-0.362697	1.31e-05
11244	ENSG00000165156	'ZHX1'	mRNA	11.2	12.08	11.46	9.85	10.65	11.1	10.89	11.22	11.15	11.58	10.5333	11.0867	-0.0709318	0.579359	-0.100583	0.337164
112441426	ENSG00000273238	'TMEM271'	mRNA	3.06	3.13	3.72	3.5	2.93	3.23	4.59	4.63	4.77	3.30333	3.22	4.66333	0.471886	0.0152403	-0.0106248	0.991742
112441434	ENSG00000253251	'SHLD3'	mRNA	5	5.21	5.4	4.52	4.61	5.62	5.53	4.42	5.05	5.20333	4.91667	5	-0.0831646	0.873879	-0.0540546	0.883392
11245	ENSG00000166073	'GPR176'	mRNA	12.95	13.04	12.5	8.57	9.47	9.26	13.55	13.32	13.74	12.83	9.1	13.5367	0.0560715	0.71471	-0.468124	3.78e-07
11247	ENSG00000182379	'NXPH4'	mRNA	2.48	2.73	3.3	1.93	2.64	2.42	2.61	3.13	2.56	2.83667	2.33	2.76667	-0.064191	0.927909	-0.264603	0.486048
112476	ENSG00000167371	'PRRT2'	mRNA	1.22	1.45	1.46	1.24	1.11	1.24	2.06	2.13	1.95	1.37667	1.19667	2.04667	0.56048	0.0484002	-0.156893	0.750724
112479	ENSG00000196678	'ERI2'	mRNA	5.78	5.32	5.39	7.14	8.45	8.17	6.65	6.04	6.6	5.49667	7.92	6.43	0.20109	0.19369	0.53022	2.52e-05
11248	ENSG00000182575	'NXPH3'	mRNA	0.05	0.11	0.04	0	0.02	0	0.09	0.17	0.06	0.0666667	0.00666667	0.106667	0.640003	0.667701	-3.2966	0.0670577
112483	ENSG00000141504	'SAT2'	mRNA	35.12	40.55	36.43	42.6	38.9	47.87	37.47	31.65	35.24	37.3667	43.1233	34.7867	-0.104547	0.610949	0.258549	0.046713
112487	ENSG00000129480	'DTD2'	mRNA	14	13.67	13.61	10.4	10.53	9.6	12.82	12.51	13.79	13.76	10.1767	13.04	-0.103893	0.471791	-0.413238	0.000115
11249	ENSG00000144227	'NXPH2'	mRNA	0.02	0	0.02	0	0	0	0	0	0	0.0133333	0	0	-1.87645	0.825796	-1.00958	0.882663
112495	ENSG00000155115	'GTF3C6'	mRNA	121.48	131.3	129.25	128.82	120.38	130.81	129.98	122.88	121.06	127.343	126.67	124.64	-0.0572051	0.675456	0.0190047	0.883392
11250	ENSG00000135973	'GPR45'	mRNA	0	0	0.04	0	0.08	0	0	0	0.04	0.0133333	0.0266667	0.0133333	-0.0190674	0.996735	0.847585	0.882779
11251	ENSG00000183134	'PTGDR2'	mRNA	0.29	0.37	0.37	0.19	0.09	0.11	0.29	0.31	0.2	0.343333	0.13	0.266667	-0.403158	0.726858	-1.3945	0.0998215
11252	ENSG00000100266	'PACSIN2'	mRNA	34.5	35.65	32.55	34.06	31.66	30.02	35.52	35.33	35.14	34.2333	31.9133	35.33	0.0202473	0.906887	-0.0788611	0.359613
11253	ENSG00000177239	'MAN1B1'	mRNA	41.23	43.03	41.86	30.08	30.93	26.36	45.38	43.6	45.45	42.04	29.1233	44.81	0.0665397	0.430996	-0.508554	2.89e-13
11255	ENSG00000101180	'HRH3'	mRNA	0.19	0.33	0.28	0.49	0.46	0.27	0.5	0.74	0.62	0.266667	0.406667	0.62	1.17842	0.0438808	0.622298	0.431438
112574	ENSG00000178996	'SNX18'	mRNA	3.22	3.06	2.91	2.63	3.09	3.12	3.39	3.02	3	3.06333	2.94667	3.13667	0.0176128	0.958262	-0.0415271	0.881804
11258	ENSG00000137100	'DCTN3'	mRNA	78.3	68.26	79.56	66.77	63.53	64.15	74.51	74.74	79.54	75.3733	64.8167	76.2633	-0.00989879	0.965517	-0.190168	0.0812175
11259	ENSG00000168386	'FILIP1L'	mRNA	4.64	4.51	4.14	7.68	6.97	8.48	6.87	6.28	6.2	4.43	7.71	6.45	0.533026	4.67e-05	0.83933	2.32e-10
11260	ENSG00000184575	'XPOT'	mRNA	44.43	45.23	44.45	44.12	51.08	45.13	41.51	40.18	38.94	44.7033	46.7767	40.21	-0.177935	3.05e-05	0.0876422	0.165515
112609	ENSG00000135324	'MRAP2'	mRNA	2.83	3.03	3.14	3.79	3.17	4.46	3.73	3.56	4.43	3	3.80667	3.90667	0.345907	0.182504	0.3742	0.137426
11261	ENSG00000187446	'CHP1'	mRNA	26.45	26.27	26.22	30.41	29.55	30.27	28.24	28.51	28.07	26.3133	30.0767	28.2733	0.0782771	0.374019	0.216886	0.00129783
112611	ENSG00000013392	'RWDD2A'	mRNA	1.06	1.33	1.34	1.38	1.62	1.02	1.34	1.41	1.23	1.24333	1.34	1.32667	0.0674796	0.927909	0.135419	0.754572
112616	ENSG00000153551	'CMTM7'	mRNA	16.36	15.34	16.33	16.43	13.88	12.42	15.25	16.29	15.07	16.01	14.2433	15.5367	-0.0662768	0.773971	-0.146875	0.342978
11262	ENSG00000079263	'SP140'	mRNA	0.47	0.14	0.21	0.35	0.64	1.01	0.15	0.07	0.05	0.273333	0.666667	0.09	-1.41095	0.305151	0.679199	0.53878
11264	ENSG00000101417	'PXMP4'	mRNA	3.54	3.84	3.7	1.86	2.27	1.65	4.58	4.23	4.52	3.69333	1.92667	4.44333	0.240999	0.062446	-0.923873	9.61e-10
11266	ENSG00000081721	'DUSP12'	mRNA	54.71	53.53	53.47	68.13	65.98	65.67	51.36	50.29	50.24	53.9033	66.5933	50.63	-0.116024	0.213608	0.329463	6.67e-06
11267	ENSG00000159210	'SNF8'	mRNA	37.05	41.09	38.86	36.16	32.73	36.46	37.05	37.1	36.81	39	35.1167	36.9867	-0.102203	0.275816	-0.125345	0.170721
11269	ENSG00000157349	'DDX19B'	mRNA	12.22	10.9	12.78	12.38	13.1	11.03	12.04	10.46	11.55	11.9667	12.17	11.35	-0.101155	0.529617	0.043735	0.79098
112694756	ENSG00000285043	'LOC112694756'	mRNA	35.69	34.1	34.67	34.05	38	32.12	32.3	33.32	33.22	34.82	34.7233	32.9467	-0.104253	0.213254	0.0145825	0.913355
11270	ENSG00000137404	'NRM'	mRNA	18.76	16.86	20.65	13.06	9.35	10.58	18.89	19.47	18.13	18.7567	10.9967	18.83	0.00226147	0.996735	-0.622324	1.23e-05
112703	ENSG00000142530	'FAM71E1'	mRNA	0.16	0.1	0	0	0	0.09	0.11	0.05	0.1	0.0866667	0.03	0.0866667	-0.0193201	0.996735	-1.37085	0.693536
112714	ENSG00000152086	'TUBA3E'	mRNA	0.88	1.34	1.43	1.82	1.99	1.91	1.72	1.44	2.13	1.21667	1.90667	1.76333	0.515392	0.350979	0.689335	0.126018
11272	ENSG00000111215	'PRR4'	mRNA	1.22	1.2	0.6	2.05	3.17	4.66	1.62	1.4	1.43	1.00667	3.29333	1.48333	0.533629	0.774373	1.73804	0.0284039
112724	ENSG00000160439	'RDH13'	mRNA	6.06	5.53	5.69	6.98	6.19	7.25	5.71	5.91	6.35	5.76	6.80667	5.99	0.0338524	0.927909	0.268971	0.186294
11273	ENSG00000168488	'ATXN2L'	mRNA	51.57	48.96	52.22	76.55	85.95	72.9	48.21	46.43	47.73	50.9167	78.4667	47.4567	-0.103712	0.0591487	0.667812	2.09e-32
11274	ENSG00000184979	'USP18'	mRNA	4.98	4.09	4.97	13.72	13.63	14.03	5.19	5.8	4.87	4.68	13.7933	5.28667	0.149742	0.674122	1.58257	9.59e-28
11275	ENSG00000109466	'KLHL2'	mRNA	3.22	3.36	3.02	5.22	5.06	5.23	3.93	4.06	4.34	3.2	5.17	4.11	0.323511	0.0849701	0.717881	5.9e-06
112752	ENSG00000119650	'IFT43'	mRNA	15.27	13.95	17.12	18.73	19.06	18.64	15.4	18.09	16.34	15.4467	18.81	16.61	0.0784344	0.857154	0.310664	0.131945
112755	ENSG00000099365	'STX1B'	mRNA	1.94	1.76	1.92	4.03	5.02	3.91	2.34	2.61	2.74	1.87333	4.32	2.56333	0.426296	0.0202434	1.22636	1.53e-15
11276	ENSG00000275066	'SYNRG'	mRNA	5.49	5.62	5.72	5.89	5.47	5.68	6.36	6.61	5.94	5.61	5.68	6.30333	0.135464	0.188825	0.0451564	0.746618
11277	ENSG00000213689	'TREX1'	mRNA	4.27	5.26	5.49	1.85	1.01	0.32	2.53	3.51	3.35	5.00667	1.06	3.13	-0.72081	0.0259726	-2.30187	3.34e-07
112770	ENSG00000198715	'GLMP'	mRNA	8.04	9.25	9.94	7.74	7.66	6.44	11.45	9.72	11.98	9.07667	7.28	11.05	0.256791	0.239612	-0.324917	0.137147
11278	ENSG00000118922	'KLF12'	mRNA	1	0.94	1.02	1.08	1.18	1.08	1.32	1.16	0.96	0.986667	1.11333	1.14667	0.191192	0.441465	0.194112	0.344063
11279	ENSG00000102349	'KLF8'	mRNA	0	0.01	0.02	0	0	0	0	0.01	0	0.01	0	0.00333333	-1.01897	0.858752	-2.00931	0.626985
1128	ENSG00000168539	'CHRM1'	mRNA	0	0	0	0	0.05	0	0	0	0	0	0.0166667	0			1.80935	0.786412
11280	ENSG00000168356	'SCN11A'	mRNA	0.02	0.03	0.03	0.02	0.04	0.11	0.05	0.05	0.06	0.0266667	0.0566667	0.0533333	0.98061	0.599339	0.991505	0.561155
112812	ENSG00000267673	'FDX2'	mRNA	17.81	16.35	16.47	17.53	20.65	17.67	17.7	18.62	18.54	16.8767	18.6167	18.2867	0.0901414	0.770605	0.162683	0.415404
112817	ENSG00000241935	'HOGA1'	mRNA	0.07	0.03	0.18	0.21	0.16	0	0.03	0.12	0.11	0.0933333	0.123333	0.0866667	-0.0206733	0.996735	0.273192	0.906324
11282	ENSG00000161013	'MGAT4B'	mRNA	33.47	33.65	32.76	29.55	34.51	27.94	31.62	33.78	34.03	33.2933	30.6667	33.1433	-0.0295033	0.856718	-0.0911105	0.385847
11284	ENSG00000039650	'PNKP'	mRNA	11.66	10.74	10.57	13.48	12.11	12.24	10.88	12.55	12.01	10.99	12.61	11.8133	0.0791025	0.783504	0.223056	0.15144
112840	ENSG00000140006	'WDR89'	mRNA	2.91	3.37	2.81	4	5.11	5.1	4.02	3.87	3.85	3.03	4.73667	3.91333	0.339743	0.0732883	0.652884	0.000174
112849	ENSG00000126790	'L3HYPDH'	mRNA	13.79	14.29	13.36	8.29	11.13	11.49	13.55	12.88	12.47	13.8133	10.3033	12.9667	-0.0887753	0.656217	-0.622177	2.34e-06
11285	ENSG00000027847	'B4GALT7'	mRNA	4.25	3.38	4.6	3.12	3.08	2.93	3.78	4.74	4.93	4.07667	3.04333	4.48333	0.112322	0.827668	-0.398445	0.173646
112858	ENSG00000172315	'TP53RK'	mRNA	13.5	13.56	13.37	8.69	10.11	9.52	11.33	11.43	11.37	13.4767	9.44	11.3767	-0.269211	0.00318197	-0.492188	1.11e-06
112869	ENSG00000176476	'SGF29'	mRNA	10.38	9.08	10.53	10.04	8.02	10.32	12.12	9.85	11.31	9.99667	9.46	11.0933	0.124039	0.721	-0.0502056	0.882779
112885	ENSG00000056487	'PHF21B'	mRNA	0.61	0.36	0.4	0.71	1.01	1.01	0.3	0.44	0.42	0.456667	0.91	0.386667	-0.251171	0.80406	1.01564	0.00939257
112936	ENSG00000151502	'VPS26B'	mRNA	17.52	17.59	17.96	12.74	15.09	12.69	19.42	16.97	20.14	17.69	13.5067	18.8433	0.0658223	0.648992	-0.37133	1.8e-05
112937	ENSG00000166105	'GLB1L3'	mRNA	0	0	0.04	0	0	0	0	0.02	0	0.0133333	0	0.00666667	-0.914067	0.927909	-1.00865	0.882779
112939	ENSG00000160877	'NACC1'	mRNA	43.32	40.78	40.95	38.98	37.98	34.12	33.37	39.95	38.42	41.6833	37.0267	37.2467	-0.187941	0.00460818	-0.148649	0.0174989
112942	ENSG00000163001	'CFAP36'	mRNA	25.96	25.25	21.46	26.63	28.42	30.56	28.75	27.83	28.65	24.2233	28.5367	28.41	0.20456	0.110946	0.261809	0.0380207
112950	ENSG00000159479	'MED8'	mRNA	27.63	26.9	26.65	33.93	34.76	32.91	25.93	28.42	29.09	27.06	33.8667	27.8133	0.00311893	0.996735	0.338195	3.34e-05
112970	ENSG00000198841	'KTI12'	mRNA	16.83	15.23	17.79	14.38	12.38	8.6	11.9	13.08	11.72	16.6167	11.7867	12.2333	-0.466902	9.89e-05	-0.474717	0.00290062
113	ENSG00000121281	'ADCY7'	mRNA	4.3	4.27	4.55	3.62	2.86	2.51	3.58	4.36	4.04	4.37333	2.99667	3.99333	-0.184787	0.209767	-0.4834	0.000222
1130	ENSG00000143669	'LYST'	mRNA	0.34	0.32	0.27	0.34	0.41	0.37	0.51	0.57	0.46	0.31	0.373333	0.513333	0.700442	0.00325767	0.278643	0.401905
113000	ENSG00000007376	'RPUSD1'	mRNA	23.82	23.46	23.81	18.39	16.1	16.6	18.01	21.25	22.01	23.6967	17.03	20.4233	-0.232315	0.0265407	-0.440486	7.89e-06
113026	ENSG00000161714	'PLCD3'	mRNA	6.05	5.94	6.18	4.97	4.93	4.37	4.79	5.46	5.27	6.05667	4.75667	5.17333	-0.251668	0.0140839	-0.32651	0.00219317
11309	ENSG00000137491	'SLCO2B1'	mRNA	0	0	0.03	0	0	0	0.02	0	0	0.01	0	0.00666667	-0.914068	0.927909	-1.00865	0.882779
113091	ENSG00000142538	'PTH2'	mRNA	0.33	0	0	0	0.64	0	0	0	0	0.11	0.213333	0	-0.980853	0.927909	0.847585	0.882779
1131	ENSG00000133019	'CHRM3'	mRNA	8.72	8.48	8.79	7.98	7.78	7.17	7.54	6.98	7.36	8.66333	7.64333	7.29333	-0.276007	3.41e-05	-0.154841	0.0484376
11311	ENSG00000136631	'VPS45'	mRNA	26.22	26.25	25.22	22.72	23.66	24.98	27.8	26.26	26.91	25.8967	23.7867	26.99	0.0344833	0.843885	-0.098735	0.340549
113115	ENSG00000146410	'MTFR2'	mRNA	8.24	7.75	9.36	7.68	9.93	8.53	8.7	7.5	7.53	8.45	8.71333	7.91	-0.129608	0.660576	0.0478659	0.877881
11313	ENSG00000011009	'LYPLA2'	mRNA	42.75	39.56	41.75	31.1	34.93	32.98	34.79	37.82	38.56	41.3533	33.0033	37.0567	-0.183988	0.0328251	-0.302946	0.000474
113130	ENSG00000146670	'CDCA5'	mRNA	60.66	59.94	62.92	54.67	51.23	54.97	54.09	52.65	54.49	61.1733	53.6233	53.7433	-0.212206	4.83e-05	-0.165157	0.0071555
113146	ENSG00000185567	'AHNAK2'	mRNA	4.75	4.76	4.64	2.31	2.26	2.19	4.22	4.61	4.17	4.71667	2.25333	4.33333	-0.146794	0.045307	-1.04235	3.43e-45
11315	ENSG00000116288	'PARK7'	mRNA	285.29	261.76	291.42	264.24	240.78	256.74	264.42	268.92	273.98	279.49	253.92	269.107	-0.0779645	0.239923	-0.116643	0.0679558
11316	ENSG00000105669	'COPE'	mRNA	116.39	109.36	118.33	116.42	121.59	103.94	107.39	124.75	129.91	114.693	113.983	120.683	0.0413736	0.800926	0.00280393	0.991742
113174	ENSG00000166788	'SAAL1'	mRNA	21.43	22.43	22.74	28.49	25.01	26.38	20.86	20.44	22.05	22.2	26.6267	21.1167	-0.0979588	0.553884	0.287857	0.00738343
113177	ENSG00000099840	'IZUMO4'	mRNA	0	0.09	0.08	0	0.18	0	0.09	0	0.09	0.0566667	0.06	0.06	-0.0186775	0.996735	-0.0482007	0.991742
113178	ENSG00000227500	'SCAMP4'	mRNA	21.66	20.46	20.86	24.02	24.4	21.44	18.33	18.81	21.74	20.9933	23.2867	19.6267	-0.121971	0.310736	0.165422	0.0837123
113179	ENSG00000213638	'ADAT3'	mRNA	8.86	8.56	9.85	4.72	4.68	3.72	5.42	7.4	7.51	9.09	4.37333	6.77667	-0.387907	0.0562115	-1.03526	2.7e-07
11318	ENSG00000166856	'GPR182'	mRNA	0.09	0.2	0.07	0.09	0.04	0.03	0.06	0.09	0.09	0.12	0.0533333	0.08	-0.641572	0.735508	-1.16094	0.427117
113189	ENSG00000169105	'CHST14'	mRNA	21.07	21.41	23	12.51	12.78	12.61	17.55	21.08	20.7	21.8267	12.6333	19.7767	-0.168125	0.143829	-0.76581	1.41e-14
11319	ENSG00000122882	'ECD'	mRNA	34.7	34.68	34.87	34.98	34.88	38.44	33.07	32.26	33.17	34.75	36.1	32.8333	-0.0849685	0.319348	0.0834293	0.335128
1132	ENSG00000180720	'CHRM4'	mRNA	1.18	1.5	1.21	1.37	1.1	1.45	0.79	0.97	1.26	1.29667	1.30667	1.00667	-0.382428	0.378734	0.0329691	0.965321
11320	ENSG00000071073	'MGAT4A'	mRNA	0.07	0.08	0.08	0.09	0.02	0.15	0.12	0.15	0.18	0.0766667	0.0866667	0.15	0.641358	0.476933	0.245815	0.844476
113201	ENSG00000166734	'GOLM2'	mRNA	23.66	23.05	22.77	19.6	19.41	19.67	24.72	23.06	24.03	23.16	19.56	23.9367	0.0215208	0.905682	-0.217315	0.00199734
11321	ENSG00000198522	'GPN1'	mRNA	50.19	56.28	52.11	51.04	51.1	50.94	56.28	51.49	50.83	52.86	51.0267	52.8667	-0.0200798	0.921854	-0.03138	0.774474
11322	ENSG00000141524	'TMC6'	mRNA	2.97	2.69	2.88	2.57	2.59	1.74	2.42	3.32	2.88	2.84667	2.3	2.87333	0.047563	0.927909	-0.244855	0.317899
113220	ENSG00000136883	'KIF12'	mRNA	0.07	0	0.07	0	0	0	0.07	0	0	0.0466667	0	0.0233333	-1.01346	0.857835	-2.00957	0.623598
113230	ENSG00000141854	'MISP3'	mRNA	0.05	0.09	0	0.08	0	0	0.09	0.05	0	0.0466667	0.0266667	0.0466667	-0.0156493	0.996735	-0.634037	0.883857
113235	ENSG00000076351	'SLC46A1'	mRNA	5.25	5.97	6.09	3.23	2.58	2.99	4.69	4.77	4.95	5.77	2.93333	4.80333	-0.28868	0.00499547	-0.950493	5.06e-16
113246	ENSG00000111678	'C12orf57'	mRNA	199.04	163.88	188.27	181.07	184.81	177.65	181.94	172.05	200.59	183.73	181.177	184.86	-0.0146784	0.93851	0.02562	0.871303
11325	ENSG00000198231	'DDX42'	mRNA	67.17	65.67	65.22	78.45	71.18	74.93	65.88	64.85	66.34	66.02	74.8533	65.69	-0.0327054	0.675725	0.204772	2.4e-05
113251	ENSG00000161813	'LARP4'	mRNA	22.17	21.33	22.54	27.93	26.99	26.52	24.38	24.5	23.77	22.0133	27.1467	24.2167	0.207263	0.000249	0.3992	2.51e-12
113263	ENSG00000106415	'GLCCI1'	mRNA	1.26	1.45	1.41	1.28	1.2	0.91	1.73	1.67	1.72	1.37333	1.13	1.70667	0.287522	0.273022	-0.259585	0.394166
113277	ENSG00000184988	'TMEM106A'	mRNA	1.65	1.32	1.13	1.63	2.1	1.61	1.61	1.69	1.75	1.36667	1.78	1.68333	0.287204	0.450398	0.406163	0.194599
11328	ENSG00000122642	'FKBP9'	mRNA	70.94	68.03	68.61	47.72	47.14	42.08	71.66	75.65	72.85	69.1933	45.6467	73.3867	0.0604507	0.323901	-0.581841	2.74e-27
11329	ENSG00000112079	'STK38'	mRNA	16.19	16.02	17.06	11.86	12.46	13.1	18.22	18	17.99	16.4233	12.4733	18.07	0.112793	0.231197	-0.372315	1.74e-05
1133	ENSG00000184984	'CHRM5'	mRNA	0.01	0.03	0.02	0.05	0	0.04	0.06	0.02	0.02	0.02	0.03	0.0333333	0.567948	0.867932	0.546859	0.822773
11330	ENSG00000162438	'CTRC'	mRNA	0.02	0.02	0.07	0.03	0.07	0.09	0	0.05	0	0.0366667	0.0633333	0.0166667	-1.01905	0.819584	0.843999	0.683787
11331	ENSG00000215021	'PHB2'	mRNA	198.14	197.16	187.1	169.27	176.7	155.85	192.83	184.93	200.75	194.133	167.273	192.837	-0.0350706	0.713371	-0.193146	0.000646
11332	ENSG00000097021	'ACOT7'	mRNA	36.53	36.12	36.38	32.56	32.89	32.25	33.45	31.45	34.02	36.3433	32.5667	32.9733	-0.154393	0.103663	-0.122512	0.226269
11333	ENSG00000106244	'PDAP1'	mRNA	91.87	85.81	90.34	89.73	80.21	81.79	88.6	93.95	91.5	89.34	83.91	91.35	0.00677251	0.951251	-0.0662221	0.332735
11334	ENSG00000114383	'TUSC2'	mRNA	20.22	20.01	20.37	19.31	17.61	15.61	20.19	20.34	19.11	20.2	17.51	19.88	-0.0483676	0.837434	-0.183198	0.16378
11335	ENSG00000122565	'CBX3'	mRNA	201.56	208.41	198.13	179.28	178.61	212.32	215.43	186.76	198.95	202.7	190.07	200.38	-0.0419904	0.672343	-0.0682345	0.377354
11336	ENSG00000180104	'EXOC3'	mRNA	15.81	15.24	15.08	17.1	18.47	15.45	15.21	15.62	16.43	15.3767	17.0067	15.7533	0.00960808	0.965227	0.166081	0.118179
11337	ENSG00000170296	'GABARAP'	mRNA	116.71	113.01	119.46	105.03	102.34	107.28	115.95	127.43	118.23	116.393	104.883	120.537	0.0248041	0.859286	-0.125233	0.0546298
11338	ENSG00000063244	'U2AF2'	mRNA	94.35	89.29	94.33	95.24	87.7	83	86.38	91.12	89.2	92.6567	88.6467	88.9	-0.0851338	0.0982781	-0.0404666	0.596108
11339	ENSG00000104147	'OIP5'	mRNA	17.35	18.33	18.12	18.48	16.21	18.92	17.39	21.31	18.74	17.9333	17.87	19.1467	0.0714763	0.816828	0.0207662	0.942073
1134	ENSG00000138435	'CHRNA1'	mRNA	348.38	361.41	359.15	589.82	618.72	618.16	314.61	319.69	325.08	356.313	608.9	319.793	-0.182455	2.62e-08	0.799451	1.05e-110
11340	ENSG00000120699	'EXOSC8'	mRNA	27.77	24.86	27.03	32.4	27.46	36.48	28.58	24.73	24.83	26.5533	32.1133	26.0467	-0.0530829	0.843506	0.302069	0.0196843
113402	ENSG00000198818	'SFT2D1'	mRNA	46.53	45.04	49.84	50.74	57.24	61.2	48.42	46.49	51.07	47.1367	56.3933	48.66	0.0198509	0.927909	0.283551	0.00594695
11341	ENSG00000164106	'SCRG1'	mRNA	0.02	0	0	0	0	0	0	0	0	0.00666667	0	0	-0.980853	0.927909	-0.114209	0.991742
113419	ENSG00000144043	'TEX261'	mRNA	52.09	53.13	50.83	45.59	45.69	45.4	49.87	48.63	49.61	52.0167	45.56	49.37	-0.100748	0.0746027	-0.167779	0.00233648
11342	ENSG00000082996	'RNF13'	mRNA	11.93	12.1	11.24	13.66	14.02	12.96	12.28	12.08	12.3	11.7567	13.5467	12.22	0.0308256	0.917804	0.222509	0.0400025
11343	ENSG00000074416	'MGLL'	mRNA	7.1	6.7	7.1	13.34	14.33	12	4.88	5.38	5.47	6.96667	13.2233	5.24333	-0.437915	4.03e-05	0.937505	1.05e-24
11344	ENSG00000247596	'TWF2'	mRNA	54.22	53.28	55.66	34.83	32.8	29.96	44.27	48.49	50.17	54.3867	32.53	47.6433	-0.216522	0.00337859	-0.71852	6.48e-20
113444	ENSG00000163866	'SMIM12'	mRNA	9.16	8.79	9.11	6.89	6.5	6.38	8.21	7.96	8.25	9.02	6.59	8.14	-0.172675	0.0527501	-0.429393	1.36e-06
11345	ENSG00000034713	'GABARAPL2'	mRNA	61.5	62.98	65.18	75.76	67.92	72.93	69.63	67.32	76.66	63.22	72.2033	71.2033	0.145243	0.154808	0.218036	0.0173618
113451	ENSG00000142920	'AZIN2'	mRNA	2.9	2.32	2.34	3.37	3.92	3.19	3.11	4.3	3.14	2.52	3.49333	3.51667	0.225016	0.521241	0.398008	0.0906871
113452	ENSG00000121900	'TMEM54'	mRNA	25.04	24.68	24.83	31.73	30.87	26.74	21.31	26.35	26.01	24.85	29.78	24.5567	-0.0479178	0.890003	0.288145	0.0330454
113455421	ENSG00000286140	'DERPC'	mRNA	25.05	23.18	27.19	25.88	18.82	19.96	22.68	18.45	23.98	25.14	21.5533	21.7033	-0.343119	0.0010917	-0.488227	5.79e-05
113457	ENSG00000075886	'TUBA3D'	mRNA	0.14	0.05	0.23	0.32	0.09	0	0.09	0.28	0.24	0.14	0.136667	0.203333	0.564531	0.840442	0.165222	0.962331
11346	ENSG00000171992	'SYNPO'	mRNA	0.85	0.96	0.92	0.49	0.81	0.85	1.18	1.15	1.1	0.91	0.716667	1.14333	0.320265	0.279551	-0.292851	0.40772
113510	ENSG00000163312	'HELQ'	mRNA	3.82	4.16	3.86	5.03	4.36	5.6	4.49	4.26	4.78	3.94667	4.99667	4.51	0.172094	0.422964	0.377367	0.0210125
113523638	ENSG00000284791	'SMIM41'	mRNA	1.15	1.09	1.34	1.2	1.85	1.73	1.4	1.25	1.1	1.19333	1.59333	1.25	0.0403296	0.972485	0.433401	0.441698
113540	ENSG00000089505	'CMTM1'	mRNA	1.35	1.46	2.07	1.34	1.27	1.81	1.72	1.34	2	1.62667	1.47333	1.68667	0.00260844	0.996735	-0.141924	0.882663
1136	ENSG00000080644	'CHRNA3'	mRNA	2.51	2.53	2.89	0.22	0.49	0.53	2.44	1.98	2.2	2.64333	0.413333	2.20667	-0.227355	0.487053	-2.66125	3.64e-14
113612	ENSG00000155016	'CYP2U1'	mRNA	2.39	1.97	2.17	0.97	0.87	1.66	2.52	2.17	2.5	2.17667	1.16667	2.39667	0.112833	0.741239	-0.863996	0.000298
113622	ENSG00000153531	'ADPRHL1'	mRNA	1.16	1.07	0.64	0.97	0.56	0.93	1.09	1.21	1.12	0.956667	0.82	1.14	0.161438	0.846489	0.276432	0.602688
113655	ENSG00000167700	'MFSD3'	mRNA	4.69	4.44	5.31	3.4	3.08	2.23	4.26	5.42	5.46	4.81333	2.90333	5.04667	0.0420815	0.927909	-0.710579	0.00977552
113675	ENSG00000139410	'SDSL'	mRNA	4.42	3.28	4.79	3.73	4.04	2.39	4.77	4.3	4.76	4.16333	3.38667	4.61	0.122044	0.837513	-0.281913	0.478513
1137	ENSG00000101204	'CHRNA4'	mRNA	0.01	0	0	0	0	0	0	0.01	0	0.00333333	0	0.00333333	-0.0190674	0.996735	-0.114209	0.991742
113730	ENSG00000130487	'KLHDC7B'	mRNA	0	0	0	0.04	0	0	0	0	0	0	0.0133333	0			2.67025	0.555433
113763		'ZBED6CL'	mRNA	1.22	1.3	1.48	0.57	0.86	0.69	0.78	0.93	1.19	1.33333	0.706667	0.966667	-0.486206	0.217386	-0.895248	0.0169632
113791	ENSG00000100100	'PIK3IP1'	mRNA	0.84	0.56	0.3	0.88	1.47	1.33	1.84	1.33	1.37	0.566667	1.22667	1.51333	1.3966	0.000548	1.14008	0.0140239
1138	ENSG00000169684	'CHRNA5'	mRNA	5.51	7.13	5.78	4.53	4.25	4.48	5.99	5.79	6.11	6.14	4.42	5.96333	-0.0671145	0.825919	-0.452676	0.00301333
113828	ENSG00000133477	'FAM83F'	mRNA	0	0	0.01	0	0	0.01	0	0	0	0.00333333	0.00333333	0	-0.914067	0.927909	-0.0470801	0.991742
113829	ENSG00000176087	'SLC35A4'	mRNA	45.26	46.07	46.22	32.53	32.43	29.1	40.15	43.99	42.5	45.85	31.3533	42.2133	-0.144647	0.0173924	-0.526306	2.97e-17
113835	ENSG00000197134	'ZNF257'	mRNA	0	0	0.02	0	0	0	0.02	0	0	0.00666667	0	0.00666667	-0.0190674	0.996735	-0.114209	0.991742
113878	ENSG00000091073	'DTX2'	mRNA	11.35	11.99	11.37	8.9	9.05	9.14	11.58	11.7	11.87	11.57	9.03	11.7167	0.0100057	0.97227	-0.331317	0.00823011
1139	ENSG00000175344	'CHRNA7'	mRNA	1.19	1.09	0.97	0.53	0.53	0.47	1.3	1.17	1.18	1.08333	0.51	1.21667	0.128602	0.767738	-1.07248	9.74e-05
1140	ENSG00000170175	'CHRNB1'	mRNA	31.93	33.97	33.51	72.07	72.7	69.63	30.71	30.68	32.91	33.1367	71.4667	31.4333	-0.102075	0.246924	1.13217	4.72e-92
114034	ENSG00000132773	'TOE1'	mRNA	28.87	27.15	27.06	25.75	26.6	27.22	21.55	20.53	21.15	27.6933	26.5233	21.0767	-0.4191	4.07e-07	-0.0381188	0.79098
114049	ENSG00000071462	'BUD23'	mRNA	102.27	107.62	105.96	103.33	108.78	101.85	90.67	106.29	96.86	105.283	104.653	97.94	-0.129358	0.11177	0.0142602	0.894096
114088	ENSG00000100505	'TRIM9'	mRNA	0.57	0.52	0.58	0.36	0.69	0.52	0.62	0.63	0.56	0.556667	0.523333	0.603333	0.0678697	0.927909	-0.0911517	0.882779
1141	ENSG00000160716	'CHRNB2'	mRNA	0.1	0.02	0.11	0.23	0.18	0.03	0.08	0.06	0.03	0.0766667	0.146667	0.0566667	-0.453264	0.827668	0.923987	0.348058
114108587	ENSG00000267281	'ATF7-NPFF'	mRNA	0.78	0.52	0	0.85	1.51	1.45	0.66	0.5	0	0.433333	1.27	0.386667	-0.161301	0.987853	1.5685	0.337042
114112	ENSG00000197763	'TXNRD3'	mRNA	2.99	3.6	3.09	2.46	2.56	2.4	3.67	3.01	3.72	3.22667	2.47333	3.46667	0.0723731	0.879018	-0.368322	0.113323
114118903		'ARHGAP11A-SCG5'	mRNA	0.12	0	0	0.34	0.19	0.51	0	0	0.11	0.04	0.346667	0.0366667	-0.0281296	0.996735	3.30038	0.00187757
114132	ENSG00000161640	'SIGLEC11'	mRNA	0.02	0	0	0	0	0	0	0	0	0.00666667	0	0	-0.980853	0.927909	-0.114209	0.991742
114134	ENSG00000151229	'SLC2A13'	mRNA	0.97	1.08	1.12	1.06	1	0.67	1.24	1.07	1.13	1.05667	0.91	1.14667	0.0893999	0.839854	-0.199789	0.507462
114294	ENSG00000103642	'LACTB'	mRNA	2.71	3.7	3.64	4.12	4.57	3.48	3.14	4.23	3.96	3.35	4.05667	3.77667	0.137371	0.762332	0.273667	0.311136
1143	ENSG00000117971	'CHRNB4'	mRNA	0.17	0.3	0.27	0.07	0.17	0.04	0.18	0.07	0.25	0.246667	0.0933333	0.166667	-0.604656	0.675406	-1.71998	0.137879
114327	ENSG00000096093	'EFHC1'	mRNA	3.41	3.65	3.33	5.41	5.29	5.85	3.67	3.84	3.75	3.46333	5.51667	3.75333	0.0914899	0.642184	0.698155	1.38e-11
1144	ENSG00000135902	'CHRND'	mRNA	105.39	101.77	103.65	304.4	306.15	281.61	102.27	114.14	116.63	103.603	297.387	111.013	0.0762886	0.258868	1.54358	0
114483834	ENSG00000285292	'ABCF2-H2BK1'	mRNA	65.07	61.62	61.31	63.39	64.12	63.93	59.43	59.8	64.9	62.6667	63.8133	61.3767	-0.0556926	0.546826	0.0491719	0.518974
1145	ENSG00000108556	'CHRNE'	mRNA	0.08	0	0.03	0	0.05	0	0.05	0.05	0.08	0.0366667	0.0166667	0.06	0.787442	0.837742	-1.04823	0.79098
114548	ENSG00000162711	'NLRP3'	mRNA	0.02	0.06	0.03	0.11	0.03	0	0	0	0	0.0366667	0.0466667	0	-3.68427	0.188627	0.357231	0.883857
1146	ENSG00000196811	'CHRNG'	mRNA	7.05	7.68	7.11	17.21	17.01	17.21	10.9	11.1	11.04	7.28	17.1433	11.0133	0.571588	2.62e-11	1.25916	2.05e-52
114609	ENSG00000150455	'TIRAP'	mRNA	3.71	3	3.03	4.14	3.27	2.64	4.76	5.03	4.96	3.24667	3.35	4.91667	0.521467	0.0117662	0.0623828	0.882779
114625	ENSG00000164010	'ERMAP'	mRNA	2.39	2.21	2.14	2.46	2.44	2.51	2.93	2.84	2.95	2.24667	2.47	2.90667	0.346478	0.105463	0.152991	0.589502
114659	ENSG00000185158	'LRRC37B'	mRNA	2.4	2.17	2.62	2.77	2.96	3.2	2.95	2.7	3.02	2.39667	2.97667	2.89	0.152442	0.645168	0.373961	0.0692457
1147	ENSG00000213341	'CHUK'	mRNA	30.14	31.63	29.24	36.33	39.3	39.61	32.93	28.6	29.58	30.3367	38.4133	30.37	-0.0237277	0.903344	0.363669	4.68e-09
114757	ENSG00000161544	'CYGB'	mRNA	1.26	1.26	0.99	0.35	0.2	0.34	0.89	0.79	0.82	1.17	0.296667	0.833333	-0.515646	0.355013	-1.94209	0.000889
114769	ENSG00000204397	'CARD16'	mRNA	0	0.27	0.13	0	0.26	0	0	0	0	0.133333	0.0866667	0	-2.46184	0.6729	-0.633515	0.882893
114770	ENSG00000161031	'PGLYRP2'	mRNA	0	0	0	0	0.07	0	0	0	0	0	0.0233333	0			1.80935	0.786412
114780	ENSG00000166473	'PKD1L2'	mRNA	0	0	0.09	0.02	0	0.16	0.05	0	0	0.03	0.06	0.0166667	-0.914068	0.927909	1.38233	0.683606
114781	ENSG00000183826	'BTBD9'	mRNA	2.72	2.67	2.62	2.07	2.08	1.96	2.73	2.68	2.59	2.67	2.03667	2.66667	-0.023977	0.927909	-0.363879	0.0061522
114783	ENSG00000142235	'LMTK3'	mRNA	0.01	0	0	0	0	0	0.02	0.01	0	0.00333333	0	0.01	1.46632	0.819172	-0.114209	0.991742
114784	ENSG00000121904	'CSMD2'	mRNA	0	0	0	0.01	0	0	0	0	0	0	0.00333333	0	-1.49995	0.799334	-0.633294	0.882779
114785	ENSG00000166987	'MBD6'	mRNA	9.6	10.97	10.59	14.33	15.69	12.51	10.96	11.17	10.52	10.3867	14.1767	10.8833	0.0425259	0.837742	0.469263	8.26e-07
114786	ENSG00000206579	'XKR4'	mRNA	0.01	0	0	0.01	0	0	0.01	0.01	0.01	0.00333333	0.00333333	0.01	1.11897	0.692498	-0.51463	0.958428
114787	ENSG00000169258	'GPRIN1'	mRNA	12.32	12.45	12.35	6.7	6.62	6.24	8.21	8.48	9.06	12.3733	6.52	8.58333	-0.553083	1.42e-12	-0.901987	2.22e-22
114789	ENSG00000148339	'SLC25A25'	mRNA	14.04	15.36	15.65	22.95	24.81	22.32	14.89	16.45	14.47	15.0167	23.36	15.27	0.0112848	0.956189	0.62124	4.17e-16
114790	ENSG00000144589	'STK11IP'	mRNA	11.6	10.19	10.91	13.83	13	11.13	10.57	12.64	12	10.9	12.6533	11.7367	0.081441	0.643503	0.237053	0.0293453
114791	ENSG00000275835	'TUBGCP5'	mRNA	10.68	10.22	11.09	7.07	7.63	7.38	10.61	10.5	10.1	10.6633	7.36	10.4033	-0.0829795	0.586355	-0.522637	3.69e-07
114792	ENSG00000186231	'KLHL32'	mRNA	0	0.06	0.05	0	0	0.06	0.04	0.06	0.1	0.0366667	0.02	0.0666667	1.1481	0.701662	-1.04818	0.79098
114793	ENSG00000157827	'FMNL2'	mRNA	14.09	14.21	13.46	12.68	12.84	13.53	13.49	12.02	12.35	13.92	13.0167	12.62	-0.166653	0.0357819	-0.0725777	0.439727
114794	ENSG00000243902	'ELFN2'	mRNA	0.04	0.06	0.03	0.09	0.06	0.05	0.03	0.07	0.03	0.0433333	0.0666667	0.0433333	-0.097391	0.965868	0.501508	0.688174
114795	ENSG00000139364	'TMEM132B'	mRNA	0.13	0.09	0.18	0.03	0.02	0.04	0.07	0.09	0.1	0.133333	0.03	0.0866667	-0.585238	0.422163	-2.05134	0.00517942
114799	ENSG00000141446	'ESCO1'	mRNA	6.15	6.33	6.29	11.23	10.39	12.76	7.86	7.94	7.53	6.25667	11.46	7.77667	0.28865	0.00457499	0.899393	1.66e-20
114801	ENSG00000164484	'TMEM200A'	mRNA	3.17	3.91	3.21	1.99	1.96	2.2	3.87	2.79	3.49	3.43	2.05	3.38333	-0.0368519	0.927909	-0.715618	0.0010264
114803	ENSG00000162601	'MYSM1'	mRNA	8.86	8.94	9.19	16.18	16.14	17.35	10.63	9.99	9.43	8.99667	16.5567	10.0167	0.130136	0.124997	0.90415	3.84e-49
114804	ENSG00000141576	'RNF157'	mRNA	5.07	4.9	4.72	4.47	4.71	4.38	4.66	4.91	5.21	4.89667	4.52	4.92667	-0.0169413	0.946452	-0.0966302	0.556217
114805	ENSG00000144278	'GALNT13'	mRNA	2.66	2.68	2.54	2.17	2.1	2.29	2.45	2.06	2.56	2.62667	2.18667	2.35667	-0.174156	0.417175	-0.232733	0.194821
114815	ENSG00000108018	'SORCS1'	mRNA	0.12	0.13	0.13	0.32	0.37	0.31	0.14	0.13	0.17	0.126667	0.333333	0.146667	0.38519	0.757527	1.34218	0.0157537
114818	ENSG00000119771	'KLHL29'	mRNA	17.79	18.2	18.39	41.75	44.3	39.15	14.75	15.71	15.43	18.1267	41.7333	15.2967	-0.270384	6.84e-06	1.22523	2.28e-109
114821	ENSG00000232040	'ZBED9'	mRNA	0.06	0.03	0.03	0.07	0.06	0.05	0.03	0.01	0.03	0.04	0.06	0.0233333	-0.892664	0.735082	0.192194	0.930072
114822	ENSG00000158106	'RHPN1'	mRNA	0.2	0.45	0.3	0.23	0.33	0.19	0.2	0.24	0.25	0.316667	0.25	0.23	-0.494849	0.604518	-0.33383	0.707362
114823	ENSG00000167615	'LENG8'	mRNA	16.67	16.91	17.44	36.97	33.74	32.51	22.42	23.5	21.53	17.0067	34.4067	22.4833	0.410114	9.45e-14	1.1246	1.49e-78
114824	ENSG00000198883	'PNMA5'	mRNA	294.38	282.92	288.75	264.1	252.83	244.97	250.08	256.56	258.16	288.683	253.967	254.933	-0.204684	8.96e-12	-0.161432	3.3e-05
114825	ENSG00000170234	'PWWP2A'	mRNA	6.51	7.23	6.15	7	6.63	6.35	8.71	8.94	9.49	6.63	6.66	9.04667	0.470161	4.79e-06	0.0586545	0.765746
114826	ENSG00000186532	'SMYD4'	mRNA	6.19	6.97	6.96	7.92	7.46	7.63	7.1	7.37	7.58	6.70667	7.67	7.35	0.106506	0.504443	0.217792	0.0623359
114827	ENSG00000142621	'FHAD1'	mRNA	0.12	0.11	0.07	0.06	0.05	0.02	0.09	0.08	0.02	0.1	0.0433333	0.0633333	-0.573761	0.735266	-1.20916	0.329016
114841035	ENSG00000286264	'LOC114841035'	mRNA	4.34	3.04	3.16	5.3	4.94	3.45	2.96	4.16	4.53	3.51333	4.56333	3.88333	0.116475	0.846228	0.395635	0.179598
114876	ENSG00000141447	'OSBPL1A'	mRNA	11.66	11.92	11.33	7.46	6.64	7.74	12.15	11.76	11.92	11.6367	7.28	11.9433	0.00904701	0.966319	-0.666473	4.95e-11
114879	ENSG00000021762	'OSBPL5'	mRNA	4.17	5.07	4.45	2.31	2.8	2.88	3.95	5.25	4.86	4.56333	2.66333	4.68667	0.0126536	0.975216	-0.747637	7.62e-06
114880	ENSG00000079156	'OSBPL6'	mRNA	3.99	4.54	4.47	5.11	5.62	5.6	4.77	4.54	4.15	4.33333	5.44333	4.48667	0.00305499	0.996735	0.32982	0.000599
114881	ENSG00000006025	'OSBPL7'	mRNA	1.98	1.94	1.78	2.53	2.78	2.35	1.74	2.35	1.93	1.9	2.55333	2.00667	0.0516753	0.927909	0.445377	0.0396594
114882	ENSG00000091039	'OSBPL8'	mRNA	19.12	19.1	18.49	20.91	21.94	22.58	21.39	20.01	18.92	18.9033	21.81	20.1067	0.0640176	0.480916	0.231326	4.44e-05
114883	ENSG00000117859	'OSBPL9'	mRNA	29.1	28.93	29.78	28.63	30.19	30.01	30.12	27.62	28.26	29.27	29.61	28.6667	-0.0519186	0.634869	0.0471394	0.5979
114884	ENSG00000144645	'OSBPL10'	mRNA	1.27	1.35	1.34	1.45	1.31	1.29	1.49	1.27	1.27	1.32	1.35	1.34333	-0.00818383	0.996735	0.0508346	0.900373
114885	ENSG00000144909	'OSBPL11'	mRNA	6.58	6.66	6.26	5.95	6.06	6.15	7.2	6.79	6.65	6.5	6.05333	6.88	0.0565458	0.80406	-0.0788084	0.612502
114897	ENSG00000173918	'C1QTNF1'	mRNA	2.51	2.69	3.43	2.01	2.05	1.59	2.1	1.87	2.56	2.87667	1.88333	2.17667	-0.43438	0.0929572	-0.607648	0.0170451
114898	ENSG00000145861	'C1QTNF2'	mRNA	4.17	3.39	3.1	1.45	1.43	1.81	2.91	2.57	2.48	3.55333	1.56333	2.65333	-0.464942	0.0959881	-1.03155	0.000443
114899	ENSG00000082196	'C1QTNF3'	mRNA	0.18	0.21	0.19	0.21	0.03	0.17	0.19	0.15	0.24	0.193333	0.136667	0.193333	0.023569	0.996735	-0.416216	0.73014
114900	ENSG00000172247	'C1QTNF4'	mRNA	0.05	0.05	0.1	0.09	0	0	0.15	0.05	0	0.0666667	0.03	0.0666667	-0.0145646	0.996735	-1.04802	0.785874
114902	ENSG00000223953	'C1QTNF5'	mRNA	2.4	2.35	1.69	3.29	2.38	2.97	3.4	3.79	2.83	2.14667	2.88	3.34	0.593269	0.107453	0.43449	0.290591
114904	ENSG00000133466	'C1QTNF6'	mRNA	2.54	2.54	2.35	0.65	0.79	0.94	3.31	2.71	2.54	2.47667	0.793333	2.85333	0.167166	0.647641	-1.59754	3.07e-08
114905	ENSG00000163145	'C1QTNF7'	mRNA	0	0.01	0	0	0	0	0	0	0	0.00333333	0	0	-0.980853	0.927909	-0.114209	0.991742
114907	ENSG00000156804	'FBXO32'	mRNA	0.84	0.98	0.7	3.64	3.41	3.25	0.68	1.03	0.84	0.84	3.43333	0.85	-0.0195821	0.978086	2.05432	6.54e-39
114908	ENSG00000152558	'TMEM123'	mRNA	69.56	69.51	67.58	54.68	55.34	62.95	76.27	74.27	72.71	68.8833	57.6567	74.4167	0.0861981	0.103579	-0.231851	0.0001
114926	ENSG00000176209	'SMIM19'	mRNA	5.4	5.07	4.88	6.99	5.54	5.59	6.6	4.98	5.72	5.11667	6.04	5.76667	0.147381	0.497266	0.275555	0.0745944
114928	ENSG00000158301	'GPRASP2'	mRNA	5.35	6.51	4.89	4.97	7.04	4.82	7.34	5.85	5.67	5.58333	5.61	6.28667	0.136524	0.579893	0.0352249	0.897123
114932	ENSG00000178988	'MRFAP1L1'	mRNA	39.02	41.16	41.25	34.73	29.92	34.79	39.51	35.58	38.27	40.4767	33.1467	37.7867	-0.124883	0.222603	-0.261249	0.00487312
114960	ENSG00000213265	'TSGA13'	mRNA	0.13	0.06	0.13	0.28	0.13	0.21	0.1	0.07	0.1	0.106667	0.206667	0.09	-0.534206	0.864243	0.669319	0.687085
114971	ENSG00000110536	'PTPMT1'	mRNA	14.54	15.6	14.37	10.71	9.7	10.51	12.72	13.55	13.18	14.8367	10.3067	13.15	-0.198776	0.075354	-0.496337	6.75e-06
114984	ENSG00000162076	'FLYWCH2'	mRNA	15.12	12.9	13.51	14.4	14.64	13.37	15.52	14.32	17.67	13.8433	14.1367	15.8367	0.169145	0.522658	0.0582308	0.846884
114987	ENSG00000148225	'WDR31'	mRNA	1.32	1.3	1.17	0.99	0.99	1.1	1.23	1.3	1.19	1.26333	1.02667	1.24	-0.0580515	0.927909	-0.277848	0.360158
114990	ENSG00000168140	'VASN'	mRNA	3.07	3.04	3.05	2.48	2.65	2.16	2.7	3.61	3.34	3.05333	2.43	3.21667	0.0498845	0.927909	-0.310058	0.210327
114991	ENSG00000157657	'ZNF618'	mRNA	11.97	12.26	11.43	5.64	5.7	5.6	11.91	12.14	12	11.8867	5.64667	12.0167	-0.0103541	0.934182	-1.04934	6.26e-53
115	ENSG00000162104	'ADCY9'	mRNA	5.16	4.97	4.88	3.8	3.6	3.27	5.48	5.03	5.65	5.00333	3.55667	5.38667	0.0815987	0.587127	-0.470719	4.16e-06
115004	ENSG00000164430	'CGAS'	mRNA	7.44	7.12	6.86	12.48	10.38	12.07	8.96	9.1	9.65	7.14	11.6433	9.23667	0.346127	0.00198587	0.731328	2.41e-11
115024	ENSG00000141698	'NT5C3B'	mRNA	41.3	40.47	41.06	38.29	40.68	38.1	39.74	41.12	41.31	40.9433	39.0233	40.7233	-0.0335067	0.862881	-0.046599	0.73014
115098	ENSG00000007080	'CCDC124'	mRNA	132.34	125.6	124.14	150.35	122.53	120.97	115.65	110.75	108.32	127.36	131.283	111.573	-0.215853	0.000865	0.0696889	0.520005
115106	ENSG00000152240	'HAUS1'	mRNA	60.98	57.01	57.57	52.59	49.19	51.15	59.71	54.12	57.69	58.52	50.9767	57.1733	-0.0592971	0.71412	-0.173341	0.0776676
115123	ENSG00000173926	'MARCHF3'	mRNA	9.6	8.45	8.79	11.28	11.38	12.14	7.88	8.56	7.76	8.94667	11.6	8.06667	-0.174889	0.151601	0.399234	3.63e-05
115196	ENSG00000172006	'ZNF554'	mRNA	0.78	0.85	0.82	0.54	0.91	0.86	0.96	1.07	1.14	0.816667	0.77	1.05667	0.345367	0.410312	-0.0740518	0.898719
1152	ENSG00000166165	'CKB'	mRNA	71.13	70.91	72.55	90.96	90.22	79.05	67.73	77.72	70.96	71.53	86.7433	72.1367	-0.013793	0.927909	0.300214	1.54e-05
115201	ENSG00000101844	'ATG4A'	mRNA	4.65	5.23	4.76	5.88	5.91	5.96	6.99	5.76	6.26	4.88	5.91667	6.33667	0.354819	0.0530566	0.305294	0.109985
115207	ENSG00000178695	'KCTD12'	mRNA	12.53	13.21	13.01	8.76	8.23	10.21	11.57	11.43	11.12	12.9167	9.06667	11.3733	-0.208928	0.00216447	-0.484121	4.24e-09
115209	ENSG00000162600	'OMA1'	mRNA	5.8	5.45	6.55	5.72	5.24	6.33	6.49	7.27	6.89	5.93333	5.76333	6.88333	0.188079	0.452351	-0.0148039	0.980905
115253422	ENSG00000288558	'DUS4L-BCAP29'	mRNA	6.32	7.46	6.73	5.09	4.98	6.8	8.06	7.35	7.72	6.83667	5.62333	7.71	0.145846	0.180578	-0.25567	0.0414679
115265	ENSG00000145358	'DDIT4L'	mRNA	0.42	0.49	0.76	0.38	0.24	0.53	0.47	0.79	0.67	0.556667	0.383333	0.643333	0.178341	0.88171	-0.502244	0.495355
115273	ENSG00000188060	'RAB42'	mRNA	5.46	6.4	6.04	1.65	1.39	1.53	4.81	5.35	4	5.96667	1.52333	4.72	-0.355826	0.0946401	-1.95388	2.03e-15
115286	ENSG00000144741	'SLC25A26'	mRNA	3.58	3.06	3.94	4.56	5.38	4.61	4.15	4.03	3.8	3.52667	4.85	3.99333	0.149058	0.715535	0.504326	0.0238489
115290	ENSG00000269190	'FBXO17'	mRNA	3.79	4.1	3.63	4.21	4.68	3.46	4.04	3.86	3.87	3.84	4.11667	3.92333	0.00665938	0.996735	0.119041	0.698413
115294	ENSG00000168300	'PCMTD1'	mRNA	5.64	5.41	5.67	7.12	6.78	8.14	6.85	6.82	7.68	5.57333	7.34667	7.11667	0.510876	9.35e-06	0.401904	0.00311456
1153	ENSG00000099622	'CIRBP'	mRNA	108.14	93.61	101.46	101.13	84.92	81.84	98.76	96.1	105.97	101.07	89.2967	100.277	-0.0723421	0.442467	-0.235113	0.00307898
115330	ENSG00000164849	'GPR146'	mRNA	1.93	1.96	1.96	2.51	1.75	2.65	1.62	1.83	2.11	1.95	2.30333	1.85333	-0.100976	0.905772	0.271693	0.497808
115353	ENSG00000116212	'LRRC42'	mRNA	46.75	46.68	45.12	56.3	56.03	56.49	38.93	38.51	39.94	46.1833	56.2733	39.1267	-0.262597	0.000139	0.310126	5.27e-06
115361	ENSG00000162654	'GBP4'	mRNA	0.07	0.02	0.06	0.15	0.17	0.16	0.1	0.02	0.01	0.05	0.16	0.0433333	-0.221004	0.927909	1.69554	0.0337388
115362	ENSG00000154451	'GBP5'	mRNA	0.75	0.64	0.58	0.7	0.68	0.44	0.53	0.49	0.49	0.656667	0.606667	0.503333	-0.42641	0.409061	-0.104973	0.877855
115399	ENSG00000161328	'LRRC56'	mRNA	1.25	1.4	1.38	1.03	1.44	1.33	1.46	1.74	1.71	1.34333	1.26667	1.63667	0.257345	0.562806	-0.0644289	0.902343
1154	ENSG00000114737	'CISH'	mRNA	4.3	3.44	3.94	1.61	1.77	1.28	2.83	3.45	4.2	3.89333	1.55333	3.49333	-0.179831	0.650184	-1.31153	1.33e-06
115416	ENSG00000156928	'MALSU1'	mRNA	22	19.37	20.44	14.49	18.33	18	22.13	20.43	19.53	20.6033	16.94	20.6967	-0.0187811	0.927909	-0.26092	0.0113074
115426	ENSG00000147854	'UHRF2'	mRNA	4.54	4.88	4.78	5.77	5.74	6.4	4.97	5.12	4.75	4.73333	5.97	4.94667	0.0381369	0.927909	0.360103	0.0102287
1155	ENSG00000105254	'TBCB'	mRNA	117.5	110.86	115.03	106.96	101.99	98.6	110.37	127.09	126.01	114.463	102.517	121.157	0.0558057	0.669713	-0.134264	0.0852785
115509	ENSG00000156853	'ZNF689'	mRNA	8.95	8.6	9.49	6.25	6.79	6.49	9.41	9.59	9.54	9.01333	6.51	9.51333	0.0527338	0.815733	-0.447068	0.000109
115548	ENSG00000157107	'FCHO2'	mRNA	5.06	4.82	4.66	5.43	5.74	6.29	7.46	5.98	6	4.84667	5.82	6.48	0.394662	0.00100218	0.288557	0.0189984
115557	ENSG00000240771	'ARHGEF25'	mRNA	11.52	10.65	11.35	13.53	12.66	13.35	11.32	13.22	12.84	11.1733	13.18	12.46	0.105268	0.541024	0.264704	0.0212772
115560	ENSG00000186446	'ZNF501'	mRNA	0.07	0.02	0.04	0.11	0.08	0.07	0.14	0.08	0.07	0.0433333	0.0866667	0.0966667	1.08179	0.583254	0.844309	0.648511
115572	ENSG00000158246	'TENT5B'	mRNA	2.75	3.02	2.8	1.36	1.54	2.07	1.81	1.83	1.69	2.85667	1.65667	1.77667	-0.710856	0.0035872	-0.758631	0.0061414
115584	ENSG00000158865	'SLC5A11'	mRNA	0	0.03	0	0	0.06	0	0	0.13	0	0.01	0.02	0.0433333	1.87622	0.730317	0.847585	0.882779
115650	ENSG00000159958	'TNFRSF13C'	mRNA	2.46	2.7	2.01	1.05	2.23	1.73	2.73	2.63	1.76	2.39	1.67	2.37333	-0.0360809	0.975216	-0.504718	0.427432
115677	ENSG00000163072	'NOSTRIN'	mRNA	0.54	0.56	0.63	0.46	0.44	0.07	0.41	0.36	0.36	0.576667	0.323333	0.376667	-0.660376	0.531206	-0.840851	0.385193
115701	ENSG00000198796	'ALPK2'	mRNA	15.8	15.63	15.37	21.15	20.56	21.93	15.55	15.65	14.08	15.6	21.2133	15.0933	-0.0728922	0.40882	0.467601	7.94e-18
115703	ENSG00000004777	'ARHGAP33'	mRNA	0.94	0.83	0.45	1.13	1.09	1.14	0.84	0.85	0.92	0.74	1.12	0.87	0.20839	0.748237	0.606532	0.0772356
115704	ENSG00000142459	'EVI5L'	mRNA	3.61	4.11	4.58	3.03	4.07	2.38	4.19	4.79	4.19	4.1	3.16	4.39	0.0747579	0.825796	-0.359616	0.0747389
115708	ENSG00000166166	'TRMT61A'	mRNA	10.52	10.6	10.08	12.13	11.24	10.52	7.77	10.9	10.14	10.4	11.2967	9.60333	-0.140892	0.426524	0.142241	0.246491
115727	ENSG00000171777	'RASGRP4'	mRNA	0	0.02	0.07	0	0.05	0.04	0.05	0.07	0.02	0.03	0.03	0.0466667	0.567211	0.912187	-0.139519	0.988664
115752	ENSG00000166938	'DIS3L'	mRNA	11.62	10.71	10.12	12.04	11.73	11.94	10.24	10.37	11.18	10.8167	11.9033	10.5967	-0.0537039	0.793417	0.152296	0.158705
115795	ENSG00000163705	'FANCD2OS'	mRNA	0	0	0	0	0	0.12	0	0.15	0	0	0.04	0.05	1.83796	0.842201	1.80935	0.79098
1158	ENSG00000104879	'CKM'	mRNA	2.34	2.33	3.14	10.31	10.35	10.96	2.89	2.61	2.38	2.60333	10.54	2.62667	-0.0103443	0.996735	2.04378	4.12e-25
115811	ENSG00000166578	'IQCD'	mRNA	0.87	0.82	1.09	0.86	0.81	0.44	1.16	1.16	1.14	0.926667	0.703333	1.15333	0.266667	0.779429	-0.445309	0.551186
115817	ENSG00000157379	'DHRS1'	mRNA	2.4	1.84	1.74	1.8	1.46	2.39	2.56	2.45	3.15	1.99333	1.88333	2.72	0.422329	0.344384	-0.0499144	0.95259
115825	ENSG00000139668	'WDFY2'	mRNA	2.62	2.5	2.63	3.6	3.96	3.51	2.74	2.87	2.66	2.58333	3.69	2.75667	0.0685878	0.7622	0.536822	3.76e-07
115827	ENSG00000152932	'RAB3C'	mRNA	0.02	0.03	0.01	0.01	0.01	0.04	0	0.02	0.01	0.02	0.02	0.01	-0.869573	0.793417	0.236217	0.919997
1159	ENSG00000237289	'CKMT1B'	mRNA	0.26	0.12	0.18	0.08	0.09	0	0	0.18	0.09	0.186667	0.0566667	0.09	-1.02087	0.681516	-1.72295	0.399811
115908	ENSG00000164932	'CTHRC1'	mRNA	166.3	172.13	172.06	126.84	136.72	133.47	179.98	176.36	184.58	170.163	132.343	180.307	0.0572653	0.419485	-0.339659	5.77e-10
115939	ENSG00000007520	'TSR3'	mRNA	29.07	30.36	29.07	23.1	23.71	25.38	28.68	34.41	27.97	29.5	24.0633	30.3533	0.0146625	0.956773	-0.271872	0.0260514
115948	ENSG00000198003	'ODAD3'	mRNA	0.19	0.37	0.25	0.06	0.24	0.06	0.16	0.12	0.22	0.27	0.12	0.166667	-0.720121	0.621309	-1.24073	0.318491
115950	ENSG00000161914	'ZNF653'	mRNA	3.49	4.08	3.11	3.1	3.05	2.72	3.66	3.56	3.27	3.56	2.95667	3.49667	-0.0522729	0.927909	-0.248139	0.395767
115992	ENSG00000158717	'RNF166'	mRNA	8.4	8.58	8.07	9.64	9.31	8.16	9.23	9.65	8.92	8.35	9.03667	9.26667	0.12164	0.614708	0.129858	0.520547
116	ENSG00000141433	'ADCYAP1'	mRNA	0.1	0.08	0.06	0	0.04	0.1	0.14	0.19	0.1	0.08	0.0466667	0.143333	0.8558	0.582052	-0.7541	0.717266
1160	ENSG00000131730	'CKMT2'	mRNA	0.05	0.08	0	0	0.09	0	0	0	0	0.0433333	0.03	0	-2.4623	0.6729	-0.634028	0.882893
116028	ENSG00000175643	'RMI2'	mRNA	15.31	15.27	15.01	14.64	13.76	15.48	16.38	16.42	16.41	15.1967	14.6267	16.4033	0.0844557	0.727971	-0.0286726	0.900729
116039	ENSG00000164920	'OSR2'	mRNA	3	3.24	3.09	1.03	1.3	1.11	2.54	2.47	1.87	3.11	1.14667	2.29333	-0.454999	0.150013	-1.41235	1.76e-05
116064	ENSG00000163428	'LRRC58'	mRNA	10.76	12.24	11.65	8.68	9.93	10.1	12.25	10.99	11.02	11.55	9.57	11.42	-0.0417556	0.796525	-0.249978	0.00209617
116068	ENSG00000176018	'LYSMD3'	mRNA	6.3	6.99	6.83	8.64	9.29	9.76	9.25	8.47	7.93	6.70667	9.23	8.55	0.325952	0.0022891	0.484282	2.8e-06
116071	ENSG00000168062	'BATF2'	mRNA	1.1	0.82	1.35	3.03	3.57	2.43	0.83	0.62	0.64	1.09	3.01	0.696667	-0.670525	0.22098	1.52783	5.42e-07
116092	ENSG00000101457	'DNTTIP1'	mRNA	45.26	42.5	42.64	51.35	55.51	56.16	50.41	44.66	48.89	43.4667	54.34	47.9867	0.117178	0.309402	0.346114	5.11e-05
1161	ENSG00000049167	'ERCC8'	mRNA	8	10.51	9.01	9.36	10.99	11.3	10.19	9.13	8.86	9.17333	10.55	9.39333	-0.0449673	0.923365	0.178634	0.317389
116113	ENSG00000137166	'FOXP4'	mRNA	6	5.61	6.71	6.48	6.91	6.15	6.12	6.68	6.5	6.10667	6.51333	6.43333	0.0498632	0.826273	0.114458	0.378771
116115	ENSG00000167625	'ZNF526'	mRNA	4.16	3.97	4.35	3.79	2.36	2.11	3.78	4.33	3.9	4.16	2.75333	4.00333	-0.0827674	0.780027	-0.574285	0.00307305
116138	ENSG00000124702	'KLHDC3'	mRNA	46.76	47.57	48.57	51.25	50.38	46.65	49.75	52.56	52.12	47.6333	49.4267	51.4767	0.0863774	0.321747	0.076056	0.393718
116143	ENSG00000243667	'DNAAF10'	mRNA	13.76	13.7	15.8	12.25	14.11	10.93	15.72	14.64	14.3	14.42	12.43	14.8867	0.0668944	0.750259	-0.170764	0.1983
116150	ENSG00000153989	'NUS1'	mRNA	25.62	26.66	25.73	24.12	23.9	26.29	24.72	25.04	24.78	26.0033	24.77	24.8467	-0.0907511	0.1802	-0.0455229	0.610632
116151	ENSG00000124098	'FAM210B'	mRNA	16.73	15.69	16.86	12.44	12.11	12.78	17.91	15.91	16.32	16.4267	12.4433	16.7133	-0.000381	0.996815	-0.37594	6.34e-05
116154	ENSG00000087495	'PHACTR3'	mRNA	1.75	2.36	1.71	0.47	0.74	0.96	1.53	1.63	1.99	1.94	0.723333	1.71667	-0.196646	0.725506	-1.40216	0.000331
116159	ENSG00000166265	'CYYR1'	mRNA	0.04	0.16	0.1	0.17	0.04	0.1	0.08	0.04	0.08	0.1	0.103333	0.0666667	-0.603977	0.808002	0.087841	0.978465
116173	ENSG00000166091	'CMTM5'	mRNA	0	0.13	0	0	0	0	0	0	0	0.0433333	0	0	-0.980853	0.927909	-0.114209	0.991742
116211	ENSG00000145107	'TM4SF19'	mRNA	1.21	1.83	1.82	2.69	1.89	2.67	0.89	2.45	2.25	1.62	2.41667	1.86333	0.157129	0.923714	0.605351	0.275627
116224	ENSG00000187866	'PABIR1'	mRNA	3.61	3.4	3.76	2.6	2.14	2.66	4.11	3.49	3.4	3.59	2.46667	3.66667	0.0032119	0.996735	-0.512826	0.00057
116225	ENSG00000165724	'ZMYND19'	mRNA	40.81	44.12	42.57	36.01	36.54	34.57	36.38	38.98	39.47	42.5	35.7067	38.2767	-0.176729	0.0604257	-0.228241	0.0154943
116228	ENSG00000203667	'COX20'	mRNA	32.83	33.82	34.41	30.3	32.79	34.24	33.27	30.48	31.91	33.6867	32.4433	31.8867	-0.0998409	0.289102	-0.0217139	0.877183
116236	ENSG00000168792	'ABHD15'	mRNA	8.06	9.52	9.45	4.23	3.62	4.3	7.79	9.36	8.97	9.01	4.05	8.70667	-0.0756095	0.739095	-1.12644	1.12e-17
116238	ENSG00000160606	'TLCD1'	mRNA	5.85	6.54	5.94	3.99	4.55	5.64	5.59	5.54	4.95	6.11	4.72667	5.36	-0.212301	0.634268	-0.357845	0.288557
116254	ENSG00000055211	'GINM1'	mRNA	22.71	22.37	22.83	21.63	19.76	21.87	23.55	20.79	22.04	22.6367	21.0867	22.1267	-0.0582738	0.759164	-0.0764949	0.566024
1163	ENSG00000173207	'CKS1B'	mRNA	325.85	312.81	325.1	230.73	233.67	240.22	290.6	281.97	303.24	321.253	234.873	291.937	-0.164403	0.00130783	-0.426115	1.66e-15
116328	ENSG00000165084	'C8orf34'	mRNA	0.8	0.71	0.69	0.68	0.93	0.91	0.61	0.58	0.58	0.733333	0.84	0.59	-0.345229	0.659916	0.208895	0.753833
116337	ENSG00000154143	'PANX3'	mRNA	0.2	0.2	0.24	0.07	0.15	0.26	0.36	0.16	0.2	0.213333	0.16	0.24	0.152258	0.939364	-0.354915	0.844476
116362	ENSG00000162444	'RBP7'	mRNA	0.17	0	0.33	0.85	0.32	0.27	0.17	0.49	0.34	0.166667	0.48	0.333333	0.980111	0.816828	1.57419	0.486384
116372	ENSG00000150551	'LYPD1'	mRNA	0	0.04	0	0	0	0.06	0	0.02	0	0.0133333	0.02	0.00666667	-0.915587	0.927909	0.784952	0.871753
1164	ENSG00000123975	'CKS2'	mRNA	200.81	210.3	198.32	134.79	130.4	155.47	263.09	236.45	237.12	203.143	140.22	245.553	0.246784	0.000618	-0.505804	1.32e-09
116412	ENSG00000152475	'ZNF837'	mRNA	1.38	1.31	1.21	0.65	0.74	0.8	0.94	1.11	0.93	1.3	0.73	0.993333	-0.413025	0.465927	-0.806611	0.0955401
116441	ENSG00000163762	'TM4SF18'	mRNA	2.38	2.57	2.19	3.26	3.03	3.67	2.19	1.54	1.81	2.38	3.32	1.84667	-0.391825	0.103367	0.501156	0.0074887
116442	ENSG00000155961	'RAB39B'	mRNA	0.79	0.91	0.97	2.04	2.43	1.96	0.94	0.81	0.86	0.89	2.14333	0.87	-0.0589332	0.930163	1.28923	4.17e-07
116443	ENSG00000198785	'GRIN3A'	mRNA	4.13	4.13	3.56	2.15	1.82	2.19	4.06	4.03	4.34	3.94	2.05333	4.14333	0.0466931	0.846005	-0.913271	4.4e-13
116444	ENSG00000116032	'GRIN3B'	mRNA	0.02	0	0	0	0.11	0.03	0	0	0.02	0.00666667	0.0466667	0.00666667	-0.0190674	0.996735	2.80132	0.295032
116447	ENSG00000184428	'TOP1MT'	mRNA	36.4	37.38	37.19	45.36	41.66	36.58	34.89	33.77	34.98	36.99	41.2	34.5467	-0.124533	0.150944	0.177992	0.0471421
116449	ENSG00000109684	'CLNK'	mRNA	0	0.01	0	0	0	0	0	0	0	0.00333333	0	0	-0.980853	0.927909	-0.114209	0.991742
116461	ENSG00000198860	'TSEN15'	mRNA	55.89	57.35	57.98	53.54	57.07	67.39	57.25	51.77	50.65	57.0733	59.3333	53.2233	-0.123727	0.126674	0.0891229	0.371439
116496	ENSG00000135842	'NIBAN1'	mRNA	0.13	0.16	0.12	0.07	0.15	0.04	0.08	0.13	0.14	0.136667	0.0866667	0.116667	-0.252741	0.851989	-0.599038	0.500979
116534	ENSG00000184350	'MRGPRE'	mRNA	0.07	0.12	0.04	0	0.03	0.02	0	0.05	0.01	0.0766667	0.0166667	0.02	-2.02041	0.251915	-2.14793	0.234222
116535	ENSG00000172935	'MRGPRF'	mRNA	7.24	6.12	6.51	2.57	1.97	1.94	4.67	6.14	5.82	6.62333	2.16	5.54333	-0.29142	0.145031	-1.58718	3.4e-14
116540	ENSG00000204822	'MRPL53'	mRNA	151.62	136.77	143.4	122.1	97.66	114.99	148.23	132.25	157.64	143.93	111.583	146.04	-0.00776945	0.979556	-0.333834	0.00525346
116541	ENSG00000183617	'MRPL54'	mRNA	59.21	53.45	60.19	52.42	47.49	41.68	48.21	55.25	61.58	57.6167	47.1967	55.0133	-0.0940516	0.713022	-0.261872	0.0962503
116729	ENSG00000182676	'PPP1R27'	mRNA	0.11	0	0.22	0.56	0	0.73	0.11	0.22	0.11	0.11	0.43	0.146667	0.396239	0.927909	2.02068	0.310037
116835	ENSG00000132622	'HSPA12B'	mRNA	1.71	1.82	1.83	1.03	0.67	0.46	1.57	2	1.71	1.78667	0.72	1.76	-0.0523168	0.927909	-1.27425	9.98e-05
116840	ENSG00000170037	'CNTROB'	mRNA	11.31	10.46	12.32	14.86	14.5	13.56	11.86	11.41	11.88	11.3633	14.3067	11.7167	0.0257032	0.927909	0.344805	0.000114
116841	ENSG00000143740	'SNAP47'	mRNA	20.77	20.39	20.99	17.07	21.87	18.96	18.36	18.81	20.15	20.7167	19.3	19.1067	-0.147267	0.194124	-0.0949235	0.483062
116842	ENSG00000164406	'LEAP2'	mRNA	1.12	1.31	1.01	1.72	1.38	1.5	1.42	1.81	1.42	1.14667	1.53333	1.55	0.416952	0.717447	0.453927	0.606063
116843	ENSG00000146409	'SLC18B1'	mRNA	6.02	5.58	5.32	4.62	4.33	5.53	6	4.58	5.46	5.64	4.82667	5.34667	-0.102104	0.762429	-0.196979	0.35407
116844	ENSG00000171236	'LRG1'	mRNA	0.02	0	0.05	0	0.1	0.04	0.03	0.05	0.05	0.0233333	0.0466667	0.0433333	0.71701	0.885983	0.886075	0.786412
116931	ENSG00000144893	'MED12L'	mRNA	1.2	1.26	1.15	1.74	1.75	1.61	1.25	1.48	1.47	1.20333	1.7	1.4	0.191972	0.352631	0.515045	0.000449
116966	ENSG00000150627	'WDR17'	mRNA	0.43	0.5	0.42	0.43	0.36	0.46	0.48	0.51	0.37	0.45	0.416667	0.453333	-0.00139702	0.996815	-0.0761806	0.883857
116969	ENSG00000167311	'ART5'	mRNA	0.06	0.18	0.06	0	0	0	0	0.07	0.07	0.1	0	0.0466667	-1.34339	0.756669	-2.33247	0.477661
116983	ENSG00000131584	'ACAP3'	mRNA	8.17	7.4	8.62	10.68	12.32	9.47	7.32	9.03	8.42	8.06333	10.8233	8.25667	0.0085496	0.980262	0.444067	8.08e-05
116984	ENSG00000047365	'ARAP2'	mRNA	0.05	0	0.01	0.23	0.12	0.08	0.02	0.01	0.01	0.02	0.143333	0.0133333	-0.825178	0.837742	2.99041	0.00151352
116985	ENSG00000186635	'ARAP1'	mRNA	8.29	7.87	8.04	5.73	6.94	5.55	7.46	7.95	8.54	8.06667	6.07333	7.98333	-0.0378288	0.867039	-0.392999	0.000291
116986	ENSG00000135439	'AGAP2'	mRNA	2.47	2.67	2.9	4.24	4.08	3.35	2.81	3.08	3.55	2.68	3.89	3.14667	0.1973	0.315994	0.552286	0.000116
116987	ENSG00000157985	'AGAP1'	mRNA	13.94	12.7	12.89	12.78	12.57	11.99	12.07	12.73	10.8	13.1767	12.4467	11.8667	-0.107828	0.0966262	-0.0850904	0.219766
116988	ENSG00000133612	'AGAP3'	mRNA	34.62	33.84	33.93	29.31	29.46	26.04	31.21	34.65	31.93	34.13	28.27	32.5967	-0.0810542	0.37461	-0.244172	0.000722
117	ENSG00000078549	'ADCYAP1R1'	mRNA	0.06	0.07	0.09	0	0.04	0.02	0.05	0.1	0.08	0.0733333	0.02	0.0766667	-0.0199568	0.996735	-2.19582	0.111396
117143	ENSG00000152382	'TADA1'	mRNA	13.43	12.75	12.08	11.92	10.67	11.41	11.31	12.05	11.72	12.7533	11.3333	11.6933	-0.151085	0.331338	-0.144901	0.34048
117144	ENSG00000175294	'CATSPER1'	mRNA	0.07	0.05	0.05	0.04	0	0	0.1	0.1	0.07	0.0566667	0.0133333	0.09	0.633496	0.825796	-1.85573	0.487667
117145	ENSG00000159445	'THEM4'	mRNA	3.65	3.8	4.16	3.59	3.37	3.79	2.87	3.05	3.33	3.87	3.58333	3.08333	-0.354703	0.0154596	-0.0876478	0.670521
117155	ENSG00000166762	'CATSPER2'	mRNA	0.1	0.11	0.15	0.39	0.25	0.31	0.3	0.16	0.17	0.12	0.316667	0.21	0.767084	0.547643	1.20559	0.153954
117157	ENSG00000198574	'SH2D1B'	mRNA	0.31	0.3	0.2	0.13	0.15	0.29	0.15	0.18	0.2	0.27	0.19	0.176667	-0.627312	0.624869	-0.466167	0.688864
117166	ENSG00000127578	'WFIKKN1'	mRNA	0.24	0.13	0.2	0.12	0.2	0.17	0.17	0.1	0.3	0.19	0.163333	0.19	-0.0202252	0.996735	-0.237206	0.886773
117177	ENSG00000127328	'RAB3IP'	mRNA	0.34	0.45	0.33	0.71	0.74	0.71	0.46	0.44	0.39	0.373333	0.72	0.43	0.182064	0.755241	0.987273	0.000118
117178	ENSG00000117155	'SSX2IP'	mRNA	5.43	5.48	5.54	5.84	5.53	6.36	5.17	4.86	4.92	5.48333	5.91	4.98333	-0.163065	0.188405	0.131629	0.295873
117194	ENSG00000183695	'MRGPRX2'	mRNA	0	0	0.03	0	0	0	0	0	0	0.01	0	0	-0.980853	0.927909	-0.114209	0.991742
117195	ENSG00000179826	'MRGPRX3'	mRNA	0.04	0.04	0.04	0.13	0	0.14	0	0.09	0.04	0.04	0.09	0.0433333	0.563732	0.927909	1.38398	0.667203
117245	ENSG00000168004	'PLAAT5'	mRNA	0.12	0.06	0.02	0	0.08	0.14	0.11	0.02	0.17	0.0666667	0.0733333	0.1	0.464989	0.874233	0.101642	0.982392
117246	ENSG00000108592	'FTSJ3'	mRNA	36.37	38.47	36.93	36.68	33.89	34.67	36.46	35.62	35.58	37.2567	35.08	35.8867	-0.0794372	0.275076	-0.062779	0.42101
117247	ENSG00000112394	'SLC16A10'	mRNA	0.04	0.05	0.06	0.05	0.04	0.04	0.02	0.05	0.04	0.05	0.0433333	0.0366667	-0.382619	0.828939	-0.208614	0.882779
117248	ENSG00000131386	'GALNT15'	mRNA	0.17	0.29	0.48	0.05	0.04	0.04	0.17	0.13	0.18	0.313333	0.0433333	0.16	-0.876462	0.244846	-3.01469	0.00250802
117283	ENSG00000161896	'IP6K3'	mRNA	5.84	4.9	5.81	4.7	4.84	4.76	4.55	4.73	4.95	5.51667	4.76667	4.74333	-0.23884	0.222045	-0.180129	0.377296
117286	ENSG00000141977	'CIB3'	mRNA	0	0	0	0	0.26	0	0	0	0	0	0.0866667	0			1.80935	0.786412
1173	ENSG00000161203	'AP2M1'	mRNA	249.43	232.05	237.7	191.57	189.36	176.32	223.56	237.91	240.65	239.727	185.75	234.04	-0.0601466	0.305445	-0.344911	4.61e-14
1174	ENSG00000106367	'AP1S1'	mRNA	63.77	61.08	60.85	42.41	41.18	35.15	54.14	56.94	57.18	61.9	39.58	56.0867	-0.168001	0.0404126	-0.623132	1.27e-12
1175	ENSG00000042753	'AP2S1'	mRNA	195.95	189.99	198.1	161.11	164.87	162.5	181.82	177.41	195.2	194.68	162.827	184.81	-0.112683	0.107808	-0.228048	0.000287
117532	ENSG00000149488	'TMC2'	mRNA	0	0.02	0	0	0	0	0	0	0	0.00666667	0	0	-0.980853	0.927909	-0.114209	0.991742
117579	ENSG00000171136	'RLN3'	mRNA	0	0	0	0.12	0	0	0	0	0	0	0.04	0			1.80935	0.79098
117581	ENSG00000233608	'TWIST2'	mRNA	0.59	0.52	0.52	0.18	0.11	0.09	0.29	0.54	0.34	0.543333	0.126667	0.39	-0.485083	0.756106	-2.01518	0.0959088
117583	ENSG00000116117	'PARD3B'	mRNA	0.11	0.07	0.15	0.11	0.08	0.04	0.1	0.07	0.08	0.11	0.0766667	0.0833333	-0.454456	0.697275	-0.501702	0.602653
117584	ENSG00000092871	'RFFL'	mRNA	3.54	2.87	3.03	3.07	2.69	2.39	2.61	2.91	2.93	3.14667	2.71667	2.81667	-0.185297	0.25985	-0.192267	0.240328
1176	ENSG00000177879	'AP3S1'	mRNA	72.27	67.69	68.81	67.04	69.51	67.11	72.59	64.46	72.62	69.59	67.8867	69.89	-0.0226462	0.923714	-0.0127604	0.924614
117608	ENSG00000178338	'ZNF354B'	mRNA	2.23	2.62	2.71	3.43	4.27	5.06	3.2	2.45	2.61	2.52	4.25333	2.75333	0.106946	0.827668	0.779341	0.00015
117854	ENSG00000121236	'TRIM6'	mRNA	1.04	1.1	1.36	0.73	0.43	0.55	1	0.92	0.89	1.16667	0.57	0.936667	-0.316529	0.490252	-0.984168	0.0104636
118	ENSG00000087274	'ADD1'	mRNA	41.55	42.26	42.07	32.54	35.32	32.27	42.49	41.09	42.63	41.96	33.3767	42.07	-0.0164165	0.908771	-0.303217	5.21e-08
1180	ENSG00000188037	'CLCN1'	mRNA	0	0.02	0	0.03	0	0.03	0	0	0	0.00666667	0.02	0	-0.980853	0.927909	1.69809	0.673721
1181	ENSG00000114859	'CLCN2'	mRNA	2.16	2.15	2.36	1.89	2.13	1.72	1.41	1.93	1.9	2.22333	1.91333	1.74667	-0.370192	0.180468	-0.198693	0.512174
1182	ENSG00000109572	'CLCN3'	mRNA	8.83	8.4	8.09	7	6.64	7.3	9.41	9.21	8.66	8.44	6.98	9.09333	0.084326	0.478685	-0.246698	0.00655182
1183	ENSG00000073464	'CLCN4'	mRNA	2.8	2.31	2.53	1.69	1.69	1.75	2.61	2.79	2.52	2.54667	1.71	2.64	0.0254412	0.92957	-0.552024	0.000521
1184	ENSG00000171365	'CLCN5'	mRNA	28.38	27.31	28.57	25.61	26.31	26.41	26.54	27.27	26.64	28.0867	26.11	26.8167	-0.0735806	0.148747	-0.0783145	0.134461
118424	ENSG00000160087	'UBE2J2'	mRNA	32.05	33.69	31.94	34.69	31.44	31.5	26.86	28.43	30.34	32.56	32.5433	28.5433	-0.214724	0.00627833	0.0270547	0.832361
118426	ENSG00000165714	'BORCS5'	mRNA	1	0.77	0.84	0.83	0.64	0.89	0.91	1.15	1.25	0.87	0.786667	1.10333	0.322151	0.287336	-0.095659	0.817412
118427	ENSG00000118733	'OLFM3'	mRNA	0	0	0.02	0	0	0	0	0	0	0.00666667	0	0	-0.980853	0.927909	-0.114209	0.991742
118429	ENSG00000163297	'ANTXR2'	mRNA	31.42	30.83	29.76	27.67	26.97	26	28.11	29.86	29.62	30.67	26.88	29.1967	-0.133784	0.0186126	-0.241281	4.89e-05
118442	ENSG00000180929	'GPR62'	mRNA	0.06	0.09	0.06	0	0.06	0.15	0.03	0.22	0.09	0.07	0.07	0.113333	0.631585	0.832521	0.0214355	0.992388
118460	ENSG00000223496	'EXOSC6'	mRNA	9.39	9.03	8.82	5.36	5.61	4.78	7.13	7.41	7.41	9.08	5.25	7.31667	-0.336742	6.15e-05	-0.768962	5.65e-15
118461	ENSG00000177354	'C10orf71'	mRNA	2.42	2.7	2.65	2.12	1.91	2.7	2.49	2.41	2.57	2.59	2.24333	2.49	-0.0802432	0.813372	-0.177813	0.418742
118471	ENSG00000165828	'PRAP1'	mRNA	0.79	0.38	0.12	1.3	0.26	0.22	0.38	0.12	0.13	0.43	0.593333	0.21	-1.01733	0.716001	0.508339	0.79098
118472	ENSG00000198546	'ZNF511'	mRNA	49.14	44.79	46.67	42.86	40.04	35.84	39.09	44.35	43.25	46.8667	39.58	42.23	-0.175746	0.113229	-0.22129	0.0459331
118487	ENSG00000172586	'CHCHD1'	mRNA	69.49	67.53	68.89	59.01	55.21	58.8	61.32	60.28	63.85	68.6367	57.6733	61.8167	-0.177153	0.0787681	-0.224462	0.0282968
118490	ENSG00000166343	'MSS51'	mRNA	1.55	1.63	1.42	2.34	2.25	2.51	2.42	1.42	1.18	1.53333	2.36667	1.67333	0.103203	0.915917	0.653784	0.0208622
118491	ENSG00000156042	'CFAP70'	mRNA	0.05	0.05	0.3	0.34	0.17	0.2	0.15	0.21	0.25	0.133333	0.236667	0.203333	0.586181	0.698508	0.835707	0.413458
1185	ENSG00000011021	'CLCN6'	mRNA	5.64	5.44	6.3	8.85	9.06	8.08	6.66	6.97	7.44	5.79333	8.66333	7.02333	0.251649	0.0171412	0.602343	2.62e-10
1186	ENSG00000103249	'CLCN7'	mRNA	15.92	14.72	15.88	18.39	19.4	16.63	16.59	19.49	19.4	15.5067	18.14	18.4933	0.229145	0.00576781	0.247522	0.00242167
118611	ENSG00000154493	'C10orf90'	mRNA	0.11	0.13	0.11	0.07	0.3	0.1	0.17	0.08	0.11	0.116667	0.156667	0.12	0.0694288	0.980739	0.581632	0.666093
118663	ENSG00000138152	'BTBD16'	mRNA	0.04	0	0.04	0.06	0	0	0	0	0	0.0266667	0.02	0	-1.87645	0.825796	-0.0478825	0.991742
118672	ENSG00000179988	'PSTK'	mRNA	10.79	9.72	9.7	5.56	9.81	9.27	8.38	8.02	8.81	10.07	8.21333	8.40333	-0.269282	0.243251	-0.260897	0.317485
1187	ENSG00000186510	'CLCNKA'	mRNA	0	0	0	0.09	0	0	0.03	0	0	0	0.03	0.01	0.9427	0.927909	2.67025	0.555433
118738	ENSG00000265763	'ZNF488'	mRNA	9.64	9.6	10.87	4.01	3.46	3.17	9.56	10.12	10.68	10.0367	3.54667	10.12	-0.0116777	0.9614	-1.4744	8.8e-30
118788	ENSG00000155629	'PIK3AP1'	mRNA	1.88	2.23	2.46	2.61	2.6	2.63	1.4	1.4	1.76	2.19	2.61333	1.52	-0.548414	0.00681454	0.282271	0.156072
1188	ENSG00000184908	'CLCNKB'	mRNA	0.03	0	0.06	0.05	0	0.05	0.15	0.09	0.12	0.03	0.0333333	0.12	1.98183	0.350537	0.224735	0.970383
118812	ENSG00000171160	'MORN4'	mRNA	2.88	2.95	3.43	2.92	2.78	2.53	4.44	4.09	4.6	3.08667	2.74333	4.37667	0.479317	0.0206287	-0.146208	0.663347
118813	ENSG00000155256	'ZFYVE27'	mRNA	14.72	15.4	15.19	26.97	26.78	25.59	16.96	17.99	16.13	15.1033	26.4467	17.0267	0.138648	0.206398	0.828851	1.92e-27
118856	ENSG00000154485	'MMP21'	mRNA	0.18	0.07	0.07	0.12	0.07	0.12	0	0.14	0.04	0.106667	0.103333	0.06	-0.868494	0.795995	-0.0147098	0.994168
118881	ENSG00000165644	'COMTD1'	mRNA	2.6	2.59	2.83	1.42	2.31	2.24	2.32	3.55	3.43	2.67333	1.99	3.1	0.187369	0.790257	-0.407157	0.389138
118924	ENSG00000148690	'FRA10AC1'	mRNA	13.79	13.15	13.46	19.19	19.22	21.1	16.43	15.55	16.24	13.4667	19.8367	16.0733	0.230026	0.00931052	0.583656	2.97e-12
118932	ENSG00000152766	'ANKRD22'	mRNA	0.13	0.11	0.11	0.08	0.06	0.05	0.14	0.18	0.14	0.116667	0.0633333	0.153333	0.379447	0.825796	-0.807843	0.545814
118980	ENSG00000156398	'SFXN2'	mRNA	8.41	7.95	9.18	6.06	6.34	5.92	8.3	9.12	9.15	8.51333	6.10667	8.85667	-0.0358869	0.913448	-0.540824	1.96e-05
118987	ENSG00000165650	'PDZD8'	mRNA	9.84	10.23	10.28	10.27	10.49	10.33	10.12	9.94	9.2	10.1167	10.3633	9.75333	-0.0777152	0.391899	0.0574615	0.492819
119	ENSG00000075340	'ADD2'	mRNA	1.75	2.01	1.48	1.13	1.37	1.02	1.79	1.32	1.25	1.74667	1.17333	1.45333	-0.302898	0.222642	-0.644029	0.0028923
119016	ENSG00000188234	'AGAP4'	mRNA	7.92	7.62	8.36	8.28	8.51	7.52	8.25	7.73	8.15	7.96667	8.10333	8.04333	-0.0128861	0.968375	0.0499762	0.815749
119032	ENSG00000166275	'BORCS7'	mRNA	27.52	27.52	27.33	21.29	25.38	24.86	27.45	26.48	26.81	27.4567	23.8433	26.9133	-0.0472665	0.754442	-0.185605	0.0515851
1191	ENSG00000120885	'CLU'	mRNA	73.22	71.41	74.12	45.39	44.72	40.26	68.63	70.69	70	72.9167	43.4567	69.7733	-0.0889518	0.103	-0.724353	3.13e-38
1192	ENSG00000213719	'CLIC1'	mRNA	338.69	318.52	318.6	274.28	271.92	254.92	265.67	277.13	266.83	325.27	267.04	269.877	-0.296455	1.14e-13	-0.263991	2.14e-08
1193	ENSG00000155962	'CLIC2'	mRNA	0.34	0.41	0.42	0.17	0.1	0.32	0.37	0.25	0.27	0.39	0.196667	0.296667	-0.433468	0.69165	-0.950858	0.256442
119385	ENSG00000271880	'AGAP11'	mRNA	1.01	0.87	0.87	0.61	1.14	1.45	0.86	0.79	0.86	0.916667	1.06667	0.836667	-0.163976	0.816828	0.234281	0.62829
119391	ENSG00000065621	'GSTO2'	mRNA	0.16	0.1	0.2	0.1	0.2	0.25	0.25	0.22	0.1	0.153333	0.183333	0.19	0.112509	0.951648	-0.236681	0.882779
119392	ENSG00000156384	'SFR1'	mRNA	10.96	11.76	9.84	8.03	9.38	10.86	10.79	9.56	11.95	10.8533	9.42333	10.7667	-0.0433526	0.927909	-0.164596	0.465757
119395	ENSG00000183128	'CALHM3'	mRNA	0.04	0	0.04	0	0	0	0.04	0	0.04	0.0266667	0	0.0266667	-0.0185681	0.996735	-1.00958	0.882663
1195	ENSG00000013441	'CLK1'	mRNA	31.02	33.03	33.57	87.69	84.57	92.06	58.83	54.19	54.72	32.54	88.1067	55.9133	0.753312	2.23e-32	1.4593	1.07e-115
119504	ENSG00000166295	'ANAPC16'	mRNA	19.45	19.18	19.64	21.1	19.7	20.81	19.62	19.3	19.58	19.4233	20.5367	19.5	-0.0190662	0.927909	0.108343	0.224892
119548	ENSG00000203837	'PNLIPRP3'	mRNA	0	0	0	0	0.05	0	0	0	0	0	0.0166667	0			1.80935	0.786412
119559	ENSG00000183605	'SFXN4'	mRNA	32.19	31.18	31.82	28.48	26.84	26.8	27.82	27.14	29.85	31.73	27.3733	28.27	-0.192263	0.0515825	-0.18874	0.0664222
119587	ENSG00000121898	'CPXM2'	mRNA	0.02	0	0	0.03	0	0	0	0	0	0.00666667	0.01	0	-0.980853	0.927909	0.847584	0.882779
1196	ENSG00000176444	'CLK2'	mRNA	21.02	20.31	21.1	21.97	22.69	21.29	21.94	22.55	23.02	20.81	21.9833	22.5033	0.0881642	0.506296	0.0954161	0.412331
119710	ENSG00000166352	'IFTAP'	mRNA	18.56	19.47	18.32	22.32	19.56	27.18	20.67	22.25	19.05	18.7833	23.02	20.6567	0.0642794	0.860173	0.268021	0.152477
119774	ENSG00000181963	'OR52K2'	mRNA	0	0.07	0	0	0	0	0	0	0	0.0233333	0	0	-0.980853	0.927909	-0.114209	0.991742
1198	ENSG00000179335	'CLK3'	mRNA	11.42	12.87	11.55	17.51	19.16	15.62	12.73	14.1	14.17	11.9467	17.43	13.6667	0.211255	0.112524	0.583906	2.35e-07
120	ENSG00000148700	'ADD3'	mRNA	41.46	43.95	42.45	33.68	35.1	37.98	52.95	50.23	51.14	42.62	35.5867	51.44	0.24697	7.53e-08	-0.229702	0.000106
1200	ENSG00000166340	'TPP1'	mRNA	21.24	20.81	22.24	24.44	23.39	23.52	23.65	23.39	23.9	21.43	23.7833	23.6467	0.116395	0.148267	0.173914	0.0210053
120071	ENSG00000165905	'LARGE2'	mRNA	1.79	1.83	2.24	1.38	1.63	0.96	2.28	2.15	1.97	1.95333	1.32333	2.13333	0.100575	0.868318	-0.561596	0.0957299
1201	ENSG00000261832	'CLN3'	mRNA	13.17	11.66	11.24	11.21	10.6	8.91	12.1	15.3	13.39	12.0233	10.24	13.5967	0.133056	0.497266	-0.204883	0.203282
120103	ENSG00000180773	'SLC36A4'	mRNA	8.24	8.87	8.1	8.93	8.94	9.79	9.7	8.04	8.55	8.40333	9.22	8.76333	0.0354156	0.879347	0.158316	0.0981592
120114	ENSG00000165323	'FAT3'	mRNA	7.65	7.61	7.83	5.93	6	5.47	8.58	8.65	8.27	7.69667	5.8	8.5	0.118693	0.02845	-0.385279	1.33e-11
120224	ENSG00000151715	'TMEM45B'	mRNA	0	0	0	0.09	0.07	0	0	0	0.04	0	0.0533333	0.0133333	0.9427	0.927909	2.74086	0.492265
120227	ENSG00000186104	'CYP2R1'	mRNA	2.83	3.46	3.59	2.57	3.85	2.75	3.7	3.82	5.1	3.29333	3.05667	4.20667	0.328223	0.32693	-0.0917718	0.846522
1203	ENSG00000102805	'CLN5'	mRNA	2.83	2.81	2.74	2.63	2.21	2.23	2.85	2.58	2.69	2.79333	2.35667	2.70667	-0.0673866	0.837742	-0.220259	0.240234
120376	ENSG00000214290	'COLCA2'	mRNA	0	0.14	0	0	0	0	0	0	0	0.0466667	0	0	-1.87746	0.837742	-1.01125	0.882779
120379	ENSG00000150773	'PIH1D2'	mRNA	1.01	1.24	1.31	2.24	2.09	2.16	1.73	1.31	1.25	1.18667	2.16333	1.43	0.244671	0.819584	0.890202	0.0567982
120526	ENSG00000170946	'DNAJC24'	mRNA	6.03	5.46	6.45	7.06	6.07	6.92	7.19	6.6	6.62	5.98	6.68333	6.80333	0.15809	0.403179	0.184727	0.273465
120534	ENSG00000152219	'ARL14EP'	mRNA	11.97	11.79	11.81	13.77	13.95	14.54	12.89	12.83	12.29	11.8567	14.0867	12.67	0.0702421	0.738392	0.272732	0.016509
1207	ENSG00000074201	'CLNS1A'	mRNA	104.7	102.74	106.86	103.53	98.63	104.78	111.31	109.89	106.78	104.767	102.313	109.327	0.0181001	0.917087	-0.0231345	0.799818
120775	ENSG00000178358	'OR2D3'	mRNA	0	0	0.08	0	0	0	0.08	0	0	0.0266667	0	0.0266667	-0.0190674	0.996735	-0.114209	0.991742
120787	ENSG00000175485	'OR52W1'	mRNA	0.08	0	0.08	0	0	0	0.08	0	0	0.0533333	0	0.0266667	-0.914711	0.927885	-1.00958	0.882663
120863	ENSG00000166153	'DEPDC4'	mRNA	1.18	0.54	1.44	1.52	1.36	1.57	2.15	1.16	1.23	1.05333	1.48333	1.51333	0.349076	0.6716	0.380843	0.534769
1209	ENSG00000104853	'CLPTM1'	mRNA	36.75	38.31	37.35	41	37.75	34.04	36.87	37.51	38.68	37.47	37.5967	37.6867	-0.0171582	0.927909	0.0276941	0.820828
121006	ENSG00000185958	'FAM186A'	mRNA	0.01	0	0	0	0	0	0	0	0	0.00333333	0	0	-0.980853	0.927909	-0.114209	0.991742
121053	ENSG00000151131	'NOPCHAP1'	mRNA	1.04	1.04	1.18	1.12	1.2	1.16	0.98	1.01	1	1.08667	1.16	0.996667	-0.149268	0.320257	0.116267	0.427714
1211	ENSG00000122705	'CLTA'	mRNA	234.34	234.84	231.48	199.61	189.27	194.79	216.58	207.04	222.93	233.553	194.557	215.517	-0.140638	0.00467136	-0.23725	3.31e-06
1212	ENSG00000175416	'CLTB'	mRNA	30.8	25.74	33.96	33.69	36.76	28.5	24.62	26.12	29.02	30.1667	32.9833	26.5867	-0.207999	0.186171	0.154801	0.337525
121214	ENSG00000170426	'SDR9C7'	mRNA	0.08	0.04	0.08	0.07	0	0.06	0.04	0.11	0.04	0.0666667	0.0433333	0.0633333	-0.0191533	0.996735	-0.506498	0.882779
121227	ENSG00000139263	'LRIG3'	mRNA	11.72	10.98	11.21	11.53	11.96	13.06	14.71	16.08	14.09	11.3033	12.1833	14.96	0.363299	3.21e-06	0.122045	0.253326
121256	ENSG00000151952	'TMEM132D'	mRNA	0.05	0.06	0.03	0	0	0	0.02	0.08	0.02	0.0466667	0	0.04	-0.241852	0.927909	-3.81775	0.050125
121260	ENSG00000139370	'SLC15A4'	mRNA	8.23	6.87	9.1	6.61	7.56	8.83	8.42	8.71	9.29	8.06667	7.66667	8.80667	0.101243	0.6729	-0.0478891	0.850608
121268	ENSG00000167550	'RHEBL1'	mRNA	7.33	7.88	7.36	10.89	8.47	11.95	10.88	9.65	9.57	7.52333	10.4367	10.0333	0.405371	0.053029	0.507852	0.016724
121274	ENSG00000167528	'ZNF641'	mRNA	1.63	1.69	1.87	3.88	3.89	3.82	2.37	2.24	2.38	1.73	3.86333	2.33	0.402939	0.00667769	1.17731	1.97e-21
1213	ENSG00000141367	'CLTC'	mRNA	94.95	96.61	93.5	69.36	70.56	75.55	89.23	86.66	85.84	95.02	71.8233	87.2433	-0.148446	9.08e-06	-0.379244	1.97e-20
121441	ENSG00000139350	'NEDD1'	mRNA	10.07	11.06	10.79	12.32	13.65	14.78	13.14	11.06	11.32	10.64	13.5833	11.84	0.140224	0.255394	0.397639	2.19e-05
121457	ENSG00000166130	'IKBIP'	mRNA	32.98	31.61	34.01	19.15	17.8	22.49	33.11	28.35	30	32.8667	19.8133	30.4867	-0.146295	0.116519	-0.73205	3.42e-16
121504	ENSG00000197837	'H4-16'	mRNA	0.84	0.82	1.65	2.08	2.46	2.06	0.42	0.41	1.71	1.10333	2.2	0.846667	-0.436393	0.926952	1.01824	0.501429
121512	ENSG00000139132	'FGD4'	mRNA	5.41	5.36	5.77	6.73	6.48	7.88	6.43	6.12	5.9	5.51333	7.03	6.15	0.171634	0.0877822	0.00522388	0.991742
121536	ENSG00000139154	'AEBP2'	mRNA	10.27	11.54	11	16.19	15.76	16.42	13.31	12.14	11.83	10.9367	16.1233	12.4267	0.159885	0.0583937	0.573662	1.91e-16
121551	ENSG00000151136	'BTBD11'	mRNA	1.23	1.43	1.26	0.37	0.39	0.69	0.88	0.69	0.95	1.30667	0.483333	0.84	-0.64408	0.00835703	-1.39712	1.52e-06
121599	ENSG00000166211	'SPIC'	mRNA	0	0	0	0.1	0	0	0.06	0	0.06	0	0.0333333	0.04	1.83899	0.827668	1.80935	0.79098
121601	ENSG00000151572	'ANO4'	mRNA	0.05	0.12	0.07	0.19	0	0.03	0.07	0.17	0	0.08	0.0733333	0.08	-0.717064	0.789298	-1.29274	0.495567
121642	ENSG00000189046	'ALKBH2'	mRNA	14.71	11.68	13.77	14.55	12.4	11.31	14.66	14.29	13.02	13.3867	12.7533	13.99	0.0635245	0.887225	-0.0456719	0.883857
121643	ENSG00000139445	'FOXN4'	mRNA	0	0.02	0	0	0.04	0	0	0.02	0	0.00666667	0.0133333	0.00666667	-0.0190674	0.996735	0.847585	0.882779
121665	ENSG00000157837	'SPPL3'	mRNA	13.91	13.14	14.81	12.97	12.83	12.38	13.86	12.46	13.57	13.9533	12.7267	13.2967	-0.0946175	0.436165	-0.109585	0.286148
121793	ENSG00000153495	'TEX29'	mRNA	0.38	0.37	0.63	0.86	0.49	0.41	0.13	0	0.34	0.46	0.586667	0.156667	-1.48025	0.528896	0.382366	0.836362
122060	ENSG00000139737	'SLAIN1'	mRNA	0.06	0.04	0.09	0.12	0.29	0.23	0.11	0.09	0.08	0.0633333	0.213333	0.0933333	0.759241	0.770601	1.75543	0.154625
122402	ENSG00000156414	'TDRD9'	mRNA	0.13	0.05	0.05	0	0.07	0.02	0.03	0.04	0.01	0.0766667	0.03	0.0266667	-1.60355	0.312609	-1.28991	0.421085
122416	ENSG00000156381	'ANKRD9'	mRNA	4.97	4.68	5.42	4.12	4.01	3.51	4.25	4.95	4.74	5.02333	3.88	4.64667	-0.141408	0.318809	-0.351737	0.00273279
122481	ENSG00000140057	'AK7'	mRNA	0	0	0	0.07	0	0	0.06	0.04	0.04	0	0.0233333	0.0466667	3.64709	0.188265	2.67025	0.555433
122509	ENSG00000165948	'IFI27L1'	mRNA	7.38	6.35	5.74	5.49	3.66	8.22	7.05	7.75	8.95	6.49	5.79	7.91667	0.262596	0.652917	-0.115076	0.867623
122525	ENSG00000179476	'C14orf28'	mRNA	1.04	1.03	1.1	2.11	1.35	1.92	1.37	1.19	1.27	1.05667	1.79333	1.27667	0.249038	0.630842	0.79488	0.00852516
122553	ENSG00000182400	'TRAPPC6B'	mRNA	6.5	7.23	7.59	11.59	11.59	13.86	9.12	7.99	9.03	7.10667	12.3467	8.71333	0.266338	0.0389186	0.820397	2.05e-13
122616	ENSG00000140104	'CLBA1'	mRNA	3.09	2.73	3.77	3.43	2.83	1.76	3.36	3.08	3.4	3.19667	2.67333	3.28	0.00949289	0.996735	-0.239206	0.477661
122618	ENSG00000166428	'PLD4'	mRNA	0.03	0.02	0.01	0.03	0.04	0	0.02	0.02	0.01	0.02	0.0233333	0.0166667	-0.281275	0.934182	0.288209	0.917639
122622	ENSG00000185100	'ADSS1'	mRNA	4.6	4.8	5.66	4.64	6.25	4.06	6.31	5.79	6.08	5.02	4.98333	6.06	0.244099	0.334026	0.0100609	0.991742
122704	ENSG00000172590	'MRPL52'	mRNA	25.46	22.38	23.63	22.07	23.5	23.67	24.84	21.74	24.64	23.8233	23.08	23.74	-0.0325679	0.927909	-0.0109681	0.977233
122769	ENSG00000165501	'LRR1'	mRNA	31.21	28.9	29.65	26.19	25.75	25.85	25.46	27.14	25.73	29.92	25.93	26.11	-0.233375	0.034362	-0.177566	0.147288
122773	ENSG00000197776	'KLHDC1'	mRNA	0.41	0.45	0.48	0.33	0.42	0.51	0.48	0.55	0.6	0.446667	0.42	0.543333	0.260652	0.809233	-0.0584194	0.965826
122786	ENSG00000139926	'FRMD6'	mRNA	17.7	17.7	17.09	44	49.2	45.58	19.53	19.23	19.41	17.4967	46.26	19.39	0.122114	0.0887226	1.42185	6.23e-141
122809	ENSG00000180008	'SOCS4'	mRNA	12.62	11.64	12.74	15.06	16.19	16.07	12.34	11.96	11.45	12.3333	15.7733	11.9167	-0.0737089	0.472157	0.384326	4.98e-09
122830	ENSG00000139977	'NAA30'	mRNA	6.06	5.77	5.88	5.92	6.8	7.28	6.83	6.21	6.84	5.90333	6.66667	6.62667	0.141779	0.166071	0.19988	0.0487403
122945	ENSG00000165555	'NOXRED1'	mRNA	0.11	0.11	0.15	0.12	0.28	0.12	0.37	0.29	0.36	0.123333	0.173333	0.34	1.46647	0.192721	0.545081	0.763546
122953	ENSG00000140044	'JDP2'	mRNA	2.11	2.28	2.27	4.27	4.91	4.45	2.08	1.81	1.99	2.22	4.54333	1.96	-0.228191	0.346494	1.02987	1.06e-12
122961	ENSG00000165898	'ISCA2'	mRNA	9.89	10.18	8.57	8.65	6.9	9.37	9.71	9.01	10.59	9.54667	8.30667	9.77	-0.0345441	0.927909	-0.249104	0.134835
122970	ENSG00000177465	'ACOT4'	mRNA	0.55	0.25	0.17	0.65	0.17	0.07	0.47	0.21	0.34	0.323333	0.296667	0.34	0.0430316	0.993699	-0.101955	0.965826
123	ENSG00000147872	'PLIN2'	mRNA	30.78	29.31	30.47	34.4	35.98	33.83	28.48	26.27	28.78	30.1867	34.7367	27.8433	-0.141987	0.151794	0.225413	0.00740859
1230	ENSG00000163823	'CCR1'	mRNA	0	0.05	0	0	0	0	0	0.02	0.02	0.0166667	0	0.0133333	-0.0226621	0.996735	-1.01125	0.882779
123016	ENSG00000165533	'TTC8'	mRNA	9.16	10.96	9.05	9.08	9.09	8.97	11.55	12.06	12.53	9.72333	9.04667	12.0467	0.288021	0.0278433	-0.0553759	0.793404
123036	ENSG00000165929	'TC2N'	mRNA	0.07	0.09	0.05	0.04	0.1	0.11	0.01	0.01	0.06	0.07	0.0833333	0.0266667	-1.3842	0.398935	0.136943	0.94181
123041	ENSG00000140090	'SLC24A4'	mRNA	0.02	0.03	0.01	0.03	0	0.03	0.01	0.01	0.01	0.02	0.02	0.01	-1.01944	0.75078	0.391706	0.874359
123096	ENSG00000197119	'SLC25A29'	mRNA	10.8	10.39	11.06	7.16	7.9	5.26	8.58	10.16	8.5	10.75	6.77333	9.08	-0.246074	0.0829964	-0.627472	2.09e-05
123099	ENSG00000168350	'DEGS2'	mRNA	0.07	0.02	0.02	0.06	0.03	0	0.03	0.02	0.05	0.0366667	0.03	0.0333333	-0.0200003	0.996735	-0.14419	0.978363
123103	ENSG00000185271	'KLHL33'	mRNA	0.49	0.57	0.53	0.65	0.76	0.69	0.59	0.43	0.46	0.53	0.7	0.493333	-0.15603	0.842201	0.41685	0.278299
123169	ENSG00000166477	'LEO1'	mRNA	17.19	18.86	18.58	21.34	19.23	21.43	18.61	17.24	16.32	18.21	20.6667	17.39	-0.0943044	0.555261	0.207773	0.0501043
123207	ENSG00000169609	'C15orf40'	mRNA	10.66	9.01	9.57	11.14	10.42	9.39	9.69	10.96	11.82	9.74667	10.3167	10.8233	0.142384	0.0452587	0.185063	0.00864397
123228	ENSG00000166192	'SENP8'	mRNA	1.21	1.15	0.94	1.2	1.08	1.9	1.49	1.56	1.44	1.1	1.39333	1.49667	0.403298	0.27722	0.145224	0.786412
123263	ENSG00000103707	'MTFMT'	mRNA	6.91	6.94	6.35	6.92	6.12	6.21	7.41	7.49	7.95	6.73333	6.41667	7.61667	0.152723	0.400318	-0.0470748	0.844281
123264	ENSG00000186198	'SLC51B'	mRNA	0.54	0.35	0.8	0.46	0.17	0.44	0.18	0.27	0.71	0.563333	0.356667	0.386667	-0.568739	0.792996	-0.611445	0.693765
123283	ENSG00000185418	'TARS3'	mRNA	4.87	5.23	5.76	4.8	5.35	5.26	4.93	5	4.9	5.28667	5.13667	4.94333	-0.121818	0.587075	-0.0198737	0.94661
1233	ENSG00000183813	'CCR4'	mRNA	0.04	0.02	0	0.04	0.04	0.03	0	0	0.06	0.02	0.0366667	0.02	-0.0253158	0.996735	0.847647	0.788944
123346	ENSG00000175202	'HIGD2B'	mRNA	0.07	0	0	0	0	0	0	0	0	0.0233333	0	0	-0.980853	0.927909	-0.114209	0.991742
123355	ENSG00000168904	'LRRC28'	mRNA	1.93	1.57	1.61	1.68	1.76	1.68	1.89	1.79	1.59	1.70333	1.70667	1.75667	0.0245727	0.952327	0.0268026	0.943745
1235	ENSG00000112486	'CCR6'	mRNA	0.08	0.08	0.19	0.17	0.38	0.26	0.04	0.12	0.29	0.116667	0.27	0.15	0.331216	0.895823	1.21382	0.16673
123591	ENSG00000169758	'TMEM266'	mRNA	0.08	0.03	0	0	0	0.09	0.03	0.05	0	0.0366667	0.03	0.0266667	-0.432858	0.927909	-0.205827	0.974001
1236	ENSG00000126353	'CCR7'	mRNA	0	0	0.06	0	0	0.05	0.03	0.03	0.03	0.02	0.0166667	0.03	0.566608	0.927909	-0.0470801	0.991742
123606	ENSG00000170113	'NIPA1'	mRNA	4.41	3.9	4.31	4.27	4.83	4.71	4.07	4.56	4.11	4.20667	4.60333	4.24667	-0.0107731	0.970103	0.146812	0.276053
123688	ENSG00000188266	'HYKK'	mRNA	5.88	6.59	5.15	10.59	12.6	12.28	7.93	8.11	6.98	5.87333	11.8233	7.67333	0.687232	0.000882	1.27497	1.05e-11
1237	ENSG00000179934	'CCR8'	mRNA	0.05	0	0	0	0	0	0	0	0	0.0166667	0	0	-0.980853	0.927909	-0.114209	0.991742
123720	ENSG00000156232	'WHAMM'	mRNA	1.32	1.54	1.5	2.76	2.97	2.33	1.43	1.4	1.78	1.45333	2.68667	1.53667	0.0570689	0.927909	0.907001	3.57e-07
123722	ENSG00000186628	'FSD2'	mRNA	0.3	0.3	0.25	0.23	0.35	0.38	0.59	0.57	0.52	0.283333	0.32	0.56	0.964635	0.00554546	0.218966	0.735896
123745	ENSG00000188089	'PLA2G4E'	mRNA	0	0	0.04	0.02	0.02	0.02	0.01	0	0	0.0133333	0.02	0.00333333	-1.49898	0.825796	0.849373	0.79098
123775	ENSG00000166455	'C16orf46'	mRNA	1.04	0.76	0.83	1.88	2.11	1.32	1.19	0.91	1.05	0.876667	1.77	1.05	0.307474	0.7155	0.99497	0.0198464
1238	ENSG00000144648	'ACKR2'	mRNA	0.04	0.02	0	0.04	0	0	0.04	0.02	0.02	0.02	0.0133333	0.0266667	0.397184	0.927909	-0.633813	0.883857
123803	ENSG00000157045	'NTAN1'	mRNA	39.09	40.36	37.75	38.95	39.19	40.21	39.88	34.28	39.6	39.0667	39.45	37.92	-0.0665644	0.731949	0.0421498	0.789852
123811	ENSG00000133393	'CEP20'	mRNA	8.33	11.51	8.71	10.36	9.74	9.18	10.17	11.02	9.66	9.51667	9.76	10.2833	0.0835662	0.793645	0.0544139	0.824709
123872	ENSG00000154099	'DNAAF1'	mRNA	0	0	0	0.23	0	0	0.04	0.04	0	0	0.0766667	0.0266667	1.84219	0.827668	3.98363	0.482981
123879	ENSG00000188215	'DCUN1D3'	mRNA	1.88	1.98	1.85	3.8	4.24	4.37	2.83	2.77	2.78	1.90333	4.13667	2.79333	0.529217	0.000153	1.14427	1.73e-18
123904	ENSG00000188038	'NRN1L'	mRNA	0.33	0	0.16	0.56	0	0	0.33	0.49	0.5	0.163333	0.186667	0.44	1.3952	0.646361	0.236046	0.969983
123920	ENSG00000140931	'CMTM3'	mRNA	48.67	52.17	49.13	46.17	42.62	40.12	50.69	48.82	49.75	49.99	42.97	49.7533	-0.0315539	0.83381	-0.196706	0.0130398
1240	ENSG00000174600	'CMKLR1'	mRNA	0	0.02	0.02	0.02	0.02	0	0.01	0.02	0	0.0133333	0.0133333	0.01	-0.432372	0.927909	-0.127958	0.991463
124044	ENSG00000158792	'SPATA2L'	mRNA	2.52	1.98	2.04	2.93	3	1.94	1.66	1.46	2.15	2.18	2.62333	1.75667	-0.335349	0.385109	0.28507	0.389047
124045	ENSG00000167523	'SPATA33'	mRNA	4.44	4.65	3.42	3.3	4.48	2.46	3.54	4.31	4.21	4.17	3.41333	4.02	-0.0687596	0.927909	-0.278626	0.439153
124056	ENSG00000196408	'NOXO1'	mRNA	0.1	0	0.05	0.17	0	0	0.1	0.05	0.05	0.05	0.0566667	0.0666667	0.397571	0.927909	0.236046	0.969983
124093	ENSG00000162004	'CCDC78'	mRNA	0.35	0.44	0.09	0.6	0.69	0.29	0.31	0.26	0.22	0.293333	0.526667	0.263333	-0.170722	0.928689	0.859688	0.393274
1241	ENSG00000213903	'LTB4R'	mRNA	2.49	2.17	2.79	3.23	2.51	2.63	2.77	2.9	2.71	2.48333	2.79	2.79333	0.142539	0.630842	0.18936	0.421209
124152	ENSG00000174628	'IQCK'	mRNA	2.61	2.62	2.81	2.84	2.2	3.17	2.86	2.41	2.7	2.68	2.73667	2.65667	-0.0416301	0.927909	0.0564078	0.875978
124220	ENSG00000162078	'ZG16B'	mRNA	0.1	0.1	0.1	0	0	0	0	0	0.11	0.1	0	0.0366667	-1.49995	0.799402	-1.59508	0.731454
124222	ENSG00000162073	'PAQR4'	mRNA	14.8	15.38	16.41	11.41	10.21	9.86	11.81	12.6	12.61	15.53	10.4933	12.34	-0.340326	0.000291	-0.540597	2.99e-07
124245	ENSG00000158545	'ZC3H18'	mRNA	23.6	23.01	22.85	28.69	25.74	23.36	25.14	25.12	26.04	23.1533	25.93	25.4333	0.109255	0.144072	0.18769	0.018813
124359	ENSG00000166446	'CDYL2'	mRNA	0.1	0.09	0.14	0.18	0.22	0.15	0.15	0.14	0.08	0.11	0.183333	0.123333	0.127996	0.927909	0.757392	0.197687
1244	ENSG00000023839	'ABCC2'	mRNA	0.46	0.33	0.31	0.32	0.32	0.32	0.32	0.31	0.48	0.366667	0.32	0.37	-0.00634037	0.996735	-0.156039	0.809101
124401	ENSG00000168096	'ANKS3'	mRNA	5.5	5.51	6.36	7.39	7.19	6.92	4.81	6.74	6.04	5.79	7.16667	5.86333	0.020906	0.95899	0.388423	0.0155893
124402	ENSG00000153443	'UBALD1'	mRNA	9.21	9.29	9.91	16.6	16.34	13.54	10.48	10.48	10.58	9.47	15.4933	10.5133	0.123284	0.6729	0.730252	1.69e-06
124411	ENSG00000197302	'ZNF720'	mRNA	1.38	1.58	1.95	2.45	1.61	1.82	2.24	1.87	1.95	1.63667	1.96	2.02	0.278763	0.46568	0.287192	0.412512
124446	ENSG00000149932	'TMEM219'	mRNA	23.42	24.75	23.22	17.25	19.4	19.88	21.48	23.31	23.54	23.7967	18.8433	22.7767	-0.0254101	0.927909	-0.178968	0.287688
124454	ENSG00000103356	'EARS2'	mRNA	9.27	10.95	12.5	8.97	10.19	9.21	10.11	12.47	11.83	10.9067	9.45667	11.47	0.000789	0.996735	-0.272111	0.0105454
124460	ENSG00000167208	'SNX20'	mRNA	0.02	0	0	0	0	0	0	0	0	0.00666667	0	0	-0.980853	0.927909	-0.114209	0.991742
124491	ENSG00000166822	'TMEM170A'	mRNA	6.25	6.69	6.58	7.65	8.3	8.79	7.24	7.06	7.38	6.50667	8.24667	7.22667	0.124866	0.338894	0.366375	0.000273
124512	ENSG00000181038	'METTL23'	mRNA	17.09	14.93	15.62	16.56	15.57	16.79	15.51	15.2	17.33	15.88	16.3067	16.0133	-0.0146607	0.972351	0.0426517	0.882779
124535	ENSG00000176160	'HSF5'	mRNA	0	0	0	0	0	0.05	0	0	0	0	0.0166667	0			2.6328	0.569673
124540	ENSG00000153944	'MSI2'	mRNA	23.49	22.74	23.53	20.48	20.28	20.02	21.63	22.32	22.9	23.2533	20.26	22.2833	-0.101823	0.115235	-0.297372	3.33e-07
124565	ENSG00000157637	'SLC38A10'	mRNA	19.1	18.51	17.28	19.08	18.22	17.87	17.78	19.67	18.3	18.2967	18.39	18.5833	0.0121798	0.93851	0.0213423	0.881729
124583	ENSG00000171302	'CANT1'	mRNA	29.32	31.02	30.98	20.2	21.24	19.16	26.97	26.17	25.95	30.44	20.2	26.3633	-0.237067	0.000111	-0.574174	1.23e-16
124590	ENSG00000182040	'USH1G'	mRNA	0	0	0.02	0	0	0	0	0	0	0.00666667	0	0	-0.980853	0.927909	-0.114209	0.991742
124599	ENSG00000178789	'CD300LB'	mRNA	0	0	0	0.05	0	0.05	0	0	0	0	0.0333333	0			2.65423	0.524538
124602	ENSG00000196169	'KIF19'	mRNA	0.02	0.02	0.05	0	0.03	0.06	0.05	0.02	0.02	0.03	0.03	0.03	-0.0164523	0.996735	0.102753	0.991742
124637	ENSG00000182224	'CYB5D1'	mRNA	16.28	16.41	16.73	15.04	16.45	17.89	15.86	16.17	16.33	16.4733	16.46	16.12	-0.0566948	0.689554	0.0234301	0.882663
124641	ENSG00000262664	'OVCA2'	mRNA	39.89	30.04	30.36	31.6	28.45	29.38	25.41	28.46	27.96	33.43	29.81	27.2767	-0.318107	0.0262252	-0.141348	0.410277
124739	ENSG00000154914	'USP43'	mRNA	0.01	0.1	0.04	0.18	0.03	0.12	0.07	0.06	0.09	0.05	0.11	0.0733333	0.427928	0.874699	1.05642	0.433686
124751	ENSG00000184619	'KRBA2'	mRNA	0.42	0.86	0.48	1.02	0.66	0.38	0.84	1.36	1.11	0.586667	0.686667	1.10333	0.900517	0.0587908	0.181912	0.832015
124773	ENSG00000141371	'C17orf64'	mRNA	0.08	0	0	0	0	0	0	0	0	0.0266667	0	0	-0.980853	0.927909	-0.114209	0.991742
124783	ENSG00000184361	'SPATA32'	mRNA	0.06	0	0	0.2	0.11	0.38	0.06	0.06	0.06	0.02	0.23	0.06	1.46183	0.808002	3.51954	0.0890073
124790	ENSG00000168517	'HEXIM2'	mRNA	4.72	4.61	5.84	4.31	3.84	4.17	6.69	8.51	7.04	5.05667	4.10667	7.41333	0.492042	0.0184043	-0.190076	0.542374
124801	ENSG00000161654	'LSM12'	mRNA	37.09	34.13	34.68	41.03	42.99	39.15	31.23	31.91	30.82	35.3	41.0567	31.32	-0.202155	0.00401177	0.235481	0.000969
124808	ENSG00000180329	'CCDC43'	mRNA	18.21	18.04	16.72	23.3	21.94	24.54	18.29	18.08	18.78	17.6567	23.26	18.3833	0.0335444	0.898118	0.423469	9.56e-06
124817	ENSG00000176563	'CNTD1'	mRNA	0.46	0.28	0.3	0.55	0.63	0.5	0.31	0.27	0.47	0.346667	0.56	0.35	-0.0497369	0.97328	0.694023	0.245843
124857	ENSG00000173714	'WFIKKN2'	mRNA	0.11	0.06	0.09	0.16	0.07	0.06	0.02	0.13	0	0.0866667	0.0966667	0.05	-0.826058	0.7463	0.202238	0.910516
124872	ENSG00000167080	'B4GALNT2'	mRNA	0.79	0.81	0.77	0.69	0.63	0.59	0.88	0.99	0.74	0.79	0.636667	0.87	0.124385	0.775334	-0.282389	0.309263
124923	ENSG00000167524	'RSKR'	mRNA	1.44	1.46	1.39	2.37	2.47	2.95	1.88	2.04	1.85	1.43	2.59667	1.92333	0.40284	0.110061	0.884231	2.52e-05
124925	ENSG00000063015	'SEZ6'	mRNA	0	0	0	0	0.06	0	0	0.03	0.05	0	0.02	0.0266667	3.15599	0.406247	2.81179	0.502658
124930	ENSG00000198720	'ANKRD13B'	mRNA	8.39	8.6	9.95	7.68	7.12	6.7	8.95	10.92	10.17	8.98	7.16667	10.0133	0.131838	0.405326	-0.302442	0.0155039
124935	ENSG00000167703	'SLC43A2'	mRNA	0.57	0.66	0.52	1	0.97	0.97	0.68	0.7	0.76	0.583333	0.98	0.713333	0.254371	0.492116	0.764515	0.00114461
124936	ENSG00000167740	'CYB5D2'	mRNA	8.37	9.21	10.54	7.91	8.26	6.9	10.52	10.01	10.42	9.37333	7.69	10.3167	0.159313	0.497957	-0.25794	0.206323
124944	ENSG00000258315	'C17orf49'	mRNA	22.08	23.07	23.33	21.95	22.79	20.41	23.46	25.58	22.84	22.8267	21.7167	23.96	0.0471192	0.916771	-0.0505675	0.854006
124961	ENSG00000180787	'ZFP3'	mRNA	0.97	1	1.11	2.22	2.4	2.21	1.53	1.57	1.53	1.02667	2.27667	1.54333	0.564012	0.0122991	1.1716	1.72e-09
124975	ENSG00000167741	'GGT6'	mRNA	0	0	0.03	0	0.05	0.06	0.03	0	0.06	0.01	0.0366667	0.03	1.45989	0.819584	1.75964	0.652386
124976	ENSG00000183018	'SPNS2'	mRNA	0.39	0.59	0.57	0.72	0.75	0.73	0.44	0.59	0.44	0.516667	0.733333	0.49	-0.0894683	0.927909	0.540057	0.251966
124989	ENSG00000178852	'EFCAB13'	mRNA	0.58	0.62	0.55	0.71	1.03	0.97	0.94	1.06	0.93	0.583333	0.903333	0.976667	0.732041	0.0420795	0.66582	0.0873358
124995	ENSG00000159111	'MRPL10'	mRNA	31.09	28.48	28.42	38.18	37.05	34.09	29.04	33.22	32.25	29.33	36.44	31.5033	0.0781386	0.602087	0.336416	0.00012
124997	ENSG00000167716	'WDR81'	mRNA	9.1	8.61	9.59	7.48	8.38	6.97	8.5	10.13	9.45	9.1	7.61	9.36	0.0132678	0.944988	-0.351737	6.31e-05
125058	ENSG00000167291	'TBC1D16'	mRNA	16.95	16.75	16.64	11.18	10.91	10	14.75	15.94	15.8	16.78	10.6967	15.4967	-0.136158	0.0160093	-0.675571	5.13e-31
125061	ENSG00000183077	'AFMID'	mRNA	8.84	8.9	10.52	9.78	9.22	9.32	8.18	8.17	8.63	9.42	9.44	8.32667	-0.206636	0.306568	0.0200591	0.953265
125111	ENSG00000183153	'GJD3'	mRNA	0.18	0.15	0.17	0.08	0.06	0.12	0.26	0.08	0.21	0.166667	0.0866667	0.183333	0.107137	0.943083	-0.889278	0.390838
125113	ENSG00000213424	'KRT222'	mRNA	0	0.02	0.05	0	0	0	0	0.02	0.02	0.0233333	0	0.0133333	-0.606325	0.927909	-1.59449	0.753833
125115	ENSG00000204889	'KRT40'	mRNA	0.03	0	0.03	0.06	0.07	0	0.07	0.07	0.03	0.02	0.0433333	0.0566667	1.30425	0.765114	0.875545	0.821752
125150	ENSG00000214941	'ZSWIM7'	mRNA	7.5	6.51	7.14	9.24	6.44	6.53	7.72	8.61	6.99	7.05	7.40333	7.77333	0.123481	0.669362	0.0947236	0.730154
125170	ENSG00000177427	'MIEF2'	mRNA	0.68	0.66	0.74	0.45	0.47	0.48	1.23	1.14	0.95	0.693333	0.466667	1.10667	0.76174	0.055674	-0.524206	0.379483
125206	ENSG00000154025	'SLC5A10'	mRNA	0	0	0	0.06	0	0	0	0	0	0	0.02	0			1.80935	0.79098
125228	ENSG00000177150	'FAM210A'	mRNA	8.6	8.66	9.19	11.12	10.78	11.03	8.23	7.4	7.94	8.81667	10.9767	7.85667	-0.1967	0.0731057	0.343992	0.000198
125336	ENSG00000167210	'LOXHD1'	mRNA	0	0	0.03	0	0	0	0	0	0	0.01	0	0	-1.87572	0.837742	-1.00865	0.882779
125476	ENSG00000153391	'INO80C'	mRNA	15.32	13.72	14.23	18.37	20.08	18.93	13.36	15.99	16.08	14.4233	19.1267	15.1433	0.0521795	0.923714	0.433635	0.0117419
125488	ENSG00000168234	'TTC39C'	mRNA	5.08	6.13	5.05	4.08	2.59	3.2	5.55	4.17	4.51	5.42	3.29	4.74333	-0.0928144	0.779304	-0.299794	0.0997777
1258	ENSG00000070729	'CNGB1'	mRNA	0	0	0	0	0.02	0	0	0	0	0	0.00666667	0			1.80935	0.786412
125875	ENSG00000160318	'CLDND2'	mRNA	0	0	0	0.14	0	0.14	0.08	0.17	0	0	0.0933333	0.0833333	2.42578	0.680614	2.65423	0.524538
125893	ENSG00000180257	'ZNF816'	mRNA	6.69	6.76	6.11	9.56	10.19	11.29	8.78	8.81	8.94	6.52	10.3467	8.84333	0.413826	0.00124529	0.692457	7.7e-08
125919	ENSG00000178229	'ZNF543'	mRNA	1.67	1.28	1.25	4.47	3.67	4.44	1.84	2.43	1.92	1.4	4.19333	2.06333	0.53251	0.0361349	1.60958	6.56e-18
125950	ENSG00000161847	'RAVER1'	mRNA	34.27	34.91	34.13	28.16	30.21	26.19	30.26	33.65	33.1	34.4367	28.1867	32.3367	-0.117862	0.0904481	-0.269704	5.15e-05
125965	ENSG00000160471	'COX6B2'	mRNA	0.09	0.08	0.13	0.23	0.22	0.28	0.13	0.26	0.15	0.1	0.243333	0.18	1.20342	0.542045	1.5798	0.263532
125972	ENSG00000269058	'CALR3'	mRNA	0.06	0.12	0.06	0.3	0.34	0.29	0	0.12	0.06	0.08	0.31	0.06	-0.436171	0.927909	2.01818	0.186332
125988	ENSG00000174917	'MICOS13'	mRNA	50.77	43.44	49.67	40.16	43.8	37.38	39.48	51.26	51.37	47.96	40.4467	47.37	-0.050212	0.868288	-0.226629	0.0836059
126	ENSG00000248144	'ADH1C'	mRNA	0.05	0	0	0	0	0	0	0	0	0.0166667	0	0	-0.980853	0.927909	-0.114209	0.991742
126003	ENSG00000181029	'TRAPPC5'	mRNA	3.84	3.38	3.62	3.39	2.84	2.67	3.2	4.44	3.95	3.61333	2.96667	3.86333	0.0669107	0.833413	-0.257532	0.103584
126006	ENSG00000174788	'PCP2'	mRNA	0	0	0	0	0	0.2	0	0.12	0	0	0.0666667	0.04	0.9427	0.927909	1.80935	0.79098
126014	ENSG00000170909	'OSCAR'	mRNA	0.03	0	0	0.16	0.13	0	0.03	0	0	0.01	0.0966667	0.01	-0.0190674	0.996735	2.77701	0.297494
126017	ENSG00000198346	'ZNF813'	mRNA	2.74	3.28	2.9	3.58	3.12	3.84	2.99	2.88	3.18	2.97333	3.51333	3.01667	-0.0019261	0.996735	0.266584	0.0773946
126068	ENSG00000197044	'ZNF441'	mRNA	1.21	1.48	1.35	6.05	6.82	6.69	3.33	2.78	2.54	1.34667	6.52	2.88333	1.07421	2.18e-09	2.29865	8.66e-57
126069	ENSG00000177599	'ZNF491'	mRNA	0.33	0.24	0.42	0.53	0.3	0.14	0.51	0.46	0.48	0.33	0.323333	0.483333	0.53369	0.498693	-0.000779	0.999295
126070	ENSG00000171295	'ZNF440'	mRNA	5.42	4.65	4.49	8.29	7.74	9.25	6.2	5.84	5.88	4.85333	8.42667	5.97333	0.276428	0.0391027	0.822251	1.82e-12
126074	ENSG00000173928	'SWSAP1'	mRNA	4.84	4.62	4.54	2.6	1.75	2.65	2.52	3.84	4.22	4.66667	2.33333	3.52667	-0.431939	0.343916	-0.965801	0.0171564
126075	ENSG00000183401	'CCDC159'	mRNA	0.22	0.07	0.07	0.13	0.29	0	0.22	0.15	0	0.12	0.14	0.123333	-0.0157769	0.996735	0.151846	0.976837
126119	ENSG00000161677	'JOSD2'	mRNA	11.16	11.39	14.24	13.42	11.14	9.9	10.67	13.69	12.94	12.2633	11.4867	12.4333	0.010526	0.992839	-0.0511643	0.883392
126129	ENSG00000169169	'CPT1C'	mRNA	9.52	10.14	10.52	10.84	9.55	9.28	9.29	9.26	9	10.06	9.89	9.18333	-0.159419	0.261869	-0.00802317	0.987312
126133	ENSG00000161618	'ALDH16A1'	mRNA	7.07	7.75	7.36	4.95	4.94	4.37	8.12	9.91	9.31	7.39333	4.75333	9.11333	0.276629	0.0317513	-0.624709	7.12e-06
126147	ENSG00000142233	'NTN5'	mRNA	0.07	0.04	0.07	0	0	0.06	0.04	0.07	0.04	0.06	0.02	0.05	-0.340999	0.927909	-1.37006	0.673721
1262	ENSG00000132259	'CNGA4'	mRNA	0.07	0.03	0.03	0	0	0	0	0.04	0.04	0.0433333	0	0.0266667	-1.02145	0.840816	-2.0102	0.594143
126208	ENSG00000142409	'ZNF787'	mRNA	25.8	22.89	25.86	18.4	17.63	14.66	17.42	19.61	18.95	24.85	16.8967	18.66	-0.439384	1.61e-06	-0.537193	5.26e-07
126231	ENSG00000189144	'ZNF573'	mRNA	1.68	1.2	1.01	1.61	2.27	1.47	1.9	2.32	2.07	1.29667	1.78333	2.09667	0.661316	0.0424492	0.48225	0.203428
126248	ENSG00000166359	'WDR88'	mRNA	0.04	0.04	0	0.07	0.16	0.07	0.08	0.12	0.04	0.0266667	0.1	0.08	1.56657	0.6729	1.86959	0.459393
126259	ENSG00000167664	'TMIGD2'	mRNA	3.09	4.39	3.47	2	2.68	3.39	3.09	2.49	3.44	3.65	2.69	3.00667	-0.32946	0.514747	-0.460222	0.289816
126272	ENSG00000176401	'EID2B'	mRNA	3.29	3.21	2.89	1.86	0.85	1.37	2.4	2.47	3	3.13	1.36	2.62333	-0.280315	0.442698	-1.16536	0.000338
126282	ENSG00000185361	'TNFAIP8L1'	mRNA	8.09	8.66	8.28	3.02	2.94	3.37	8.57	8.64	9.28	8.34333	3.11	8.83	0.0553371	0.80406	-1.39897	4.35e-27
126295	ENSG00000171970	'ZNF57'	mRNA	2.82	3.01	2.44	3.61	4.18	3.36	2.7	2.11	2.31	2.75667	3.71667	2.37333	-0.242166	0.564127	0.449597	0.0886653
126298	ENSG00000167378	'IRGQ'	mRNA	3.93	3.31	3.62	5.12	4.6	4.2	4.36	4.4	4.41	3.62	4.64	4.39	0.253765	0.00982098	0.382035	0.00024
126299	ENSG00000131116	'ZNF428'	mRNA	38.07	35.76	35.51	30.45	32.61	27.62	34.8	39.2	39.85	36.4467	30.2267	37.95	0.0328409	0.90871	-0.25119	0.0304665
1263	ENSG00000173846	'PLK3'	mRNA	2.95	3.55	2.78	10.17	11.79	9.22	3.27	4.3	3.34	3.09333	10.3933	3.63667	0.20812	0.541936	1.76848	3.38e-29
126306	ENSG00000167476	'JSRP1'	mRNA	68.32	67.53	72.33	69.36	64.84	58.67	55.39	64.68	62.47	69.3933	64.29	60.8467	-0.215455	0.0122048	-0.0866742	0.420515
126308	ENSG00000172081	'MOB3A'	mRNA	10.31	10.93	10.54	8.65	7.74	7.57	10.06	10.41	11.2	10.5933	7.98667	10.5567	-0.0301993	0.920022	-0.383331	0.000507
126321	ENSG00000161091	'MFSD12'	mRNA	23.28	23.13	23.33	23.77	23.68	18.06	21.88	24.4	25.41	23.2467	21.8367	23.8967	0.0140202	0.942177	-0.0696186	0.644023
126326	ENSG00000179855	'GIPC3'	mRNA	1.37	1.4	1.61	2.31	2.52	1.99	1.45	1.38	1.27	1.46	2.27333	1.36667	-0.118004	0.812906	0.658995	0.00144978
126328	ENSG00000174886	'NDUFA11'	mRNA	229.89	211.89	207.66	219.35	196.48	180.02	188.7	250.93	222.68	216.48	198.617	220.77	-0.0132611	0.973585	-0.103715	0.31629
126353	ENSG00000099812	'MISP'	mRNA	0.24	0.11	0.11	0.38	0.3	0.15	0.22	0.13	0.26	0.153333	0.276667	0.203333	0.395572	0.827668	0.85233	0.371646
126364	ENSG00000175489	'LRRC25'	mRNA	0.21	0.13	0.08	0	0.05	0.04	0.08	0.13	0.03	0.14	0.03	0.08	-0.848342	0.680614	-2.1478	0.234242
126374	ENSG00000142279	'WTIP'	mRNA	0.4	0.46	0.34	0.79	0.78	0.53	0.51	0.6	0.62	0.4	0.7	0.576667	0.498129	0.0358253	0.824585	0.00025
126375	ENSG00000180884	'ZNF792'	mRNA	0.42	0.53	0.56	0.13	0.27	0.42	0.78	0.62	0.66	0.503333	0.273333	0.686667	0.424914	0.395221	-0.850966	0.125998
126382	ENSG00000184162	'NR2C2AP'	mRNA	6	8.1	6.27	8.74	9.68	9.41	7.75	9.07	9.3	6.79	9.27667	8.70667	0.272995	0.313149	0.440078	0.042516
126393	ENSG00000004776	'HSPB6'	mRNA	0.19	0.24	0.29	0.25	0.38	0.24	0.44	0.24	0.34	0.24	0.29	0.34	0.467065	0.819584	0.270137	0.879878
1264	ENSG00000130176	'CNN1'	mRNA	0.94	1.12	0.75	0.4	0.55	0.62	0.57	0.8	0.8	0.936667	0.523333	0.723333	-0.403071	0.677244	-0.815285	0.259144
126410	ENSG00000171954	'CYP4F22'	mRNA	0	0.02	0.02	0	0	0	0	0	0	0.0133333	0	0	-1.8766	0.825796	-1.00996	0.882663
126432	ENSG00000187994	'RINL'	mRNA	0.56	0.39	0.49	0.67	0.69	0.79	0.66	0.56	0.58	0.48	0.716667	0.6	0.294911	0.724912	0.595127	0.236966
126433	ENSG00000161243	'FBXO27'	mRNA	0.7	0.7	0.7	0.72	1.15	1.07	0.99	0.93	1.01	0.7	0.98	0.976667	0.452522	0.435069	0.476606	0.364856
1265	ENSG00000064666	'CNN2'	mRNA	45.36	49.28	43.44	44.53	46.39	43.65	44.18	46.17	43.74	46.0267	44.8567	44.6967	-0.0689937	0.528356	-0.0187112	0.882779
126526	ENSG00000160392	'C19orf47'	mRNA	10.62	9.6	10.05	10	10.68	10.02	8.15	8.75	8.78	10.09	10.2333	8.56	-0.285323	0.0322732	0.026889	0.896433
126549	ENSG00000160117	'ANKLE1'	mRNA	4.63	5.63	5.33	4.48	3.37	4.01	5.87	5.52	5.63	5.19667	3.95333	5.67333	0.109919	0.681825	-0.37045	0.046082
126567	ENSG00000183186	'C2CD4C'	mRNA	2.7	3.2	2.84	2.44	2.34	2.08	2.35	2.78	2.99	2.91333	2.28667	2.70667	-0.134463	0.720529	-0.328666	0.171429
1266	ENSG00000117519	'CNN3'	mRNA	166.2	168.19	161.86	217.15	224.28	228.63	174.79	154.83	163.43	165.417	223.353	164.35	-0.0347297	0.733842	0.457013	7.23e-28
126626	ENSG00000143458	'GABPB2'	mRNA	1.44	1.24	1.45	1.45	1.43	1.44	1.57	1.44	1.84	1.37667	1.44	1.61667	0.134462	0.701176	-0.0387365	0.911903
126637	ENSG00000182898	'TCHHL1'	mRNA	0	0.02	0.02	0	0	0	0.02	0	0	0.0133333	0	0.00666667	-0.914837	0.927885	-1.00996	0.882663
126638	ENSG00000215853	'RPTN'	mRNA	0	0.02	0	0	0	0	0	0	0	0.00666667	0	0	-0.980853	0.927909	-0.114209	0.991742
126661	ENSG00000280670	'CCDC163'	mRNA	1.91	2.06	1.67	2.29	1.92	1.93	2.09	2.49	2.29	1.88	2.04667	2.29	0.252895	0.565289	0.147127	0.749933
1267	ENSG00000173786	'CNP'	mRNA	27.61	26.48	27.9	25.59	26.53	26.65	26.99	26.27	27.76	27.33	26.2567	27.0067	-0.0419507	0.6729	-0.0341606	0.690049
126731	ENSG00000154429	'CCSAP'	mRNA	4.73	5.69	4.51	4.53	4.35	4.92	6.89	5.51	6.47	4.97667	4.6	6.29	0.311942	0.0183416	-0.0887796	0.631667
126789	ENSG00000169972	'PUSL1'	mRNA	11.56	9.2	10.68	9.84	9.39	10.59	10.14	9.98	10.44	10.48	9.94	10.1867	-0.0680014	0.870568	-0.0553401	0.861216
126792	ENSG00000176022	'B3GALT6'	mRNA	17.53	16.57	17.21	9.24	9.31	8.99	14.8	17.83	16.34	17.1033	9.18	16.3233	-0.0931894	0.516979	-0.8753	4.94e-19
1268	ENSG00000118432	'CNR1'	mRNA	0	0.01	0	0.02	0	0	0	0	0	0.00333333	0.00666667	0	-0.980853	0.927909	0.847584	0.882779
126820	ENSG00000162643	'DNAI3'	mRNA	0.13	0.27	0.24	0.15	0.09	0.07	0.22	0.47	0.36	0.213333	0.103333	0.35	0.687772	0.472503	-1.06468	0.339907
126823	ENSG00000162755	'KLHDC9'	mRNA	0.05	0	0.16	0	0	0	0.05	0.16	0.37	0.07	0	0.193333	1.43712	0.572128	-2.00912	0.626991
126859	ENSG00000162779	'AXDND1'	mRNA	0.06	0.02	0.02	0.13	0	0.06	0.02	0.04	0.09	0.0333333	0.0633333	0.05	0.65592	0.856263	1.07201	0.616623
126868	ENSG00000173212	'MAB21L3'	mRNA	0.25	0.23	0.21	0.23	0.17	0.29	0.29	0.25	0.04	0.23	0.23	0.193333	-0.238935	0.911054	0.0245995	0.991742
1269	ENSG00000188822	'CNR2'	mRNA	0.07	0.01	0.06	0.04	0.12	0.08	0.01	0.02	0.05	0.0466667	0.08	0.0266667	-0.758322	0.810746	0.998757	0.47399
126917	ENSG00000169991	'IFFO2'	mRNA	3.76	3.85	3.75	2.81	2.9	2.4	4.01	3.76	4.14	3.78667	2.70333	3.97	0.0436082	0.879554	-0.46559	0.000511
126961	ENSG00000203811	'H3C14'	mRNA	0.51	0.25	0.87	1.27	1.48	0.83	0.38	0.62	0.38	0.543333	1.19333	0.46	-0.603909	0.893209	1.27043	0.432078
126969	ENSG00000143036	'SLC44A3'	mRNA	0.29	0.48	0.35	0.41	0.35	0.4	0.28	0.3	0.38	0.373333	0.386667	0.32	-0.212336	0.902888	0.040798	0.989072
127	ENSG00000198099	'ADH4'	mRNA	0	0	0	0	0	0.05	0	0	0	0	0.0166667	0			1.80935	0.79098
1270	ENSG00000242689	'CNTF'	mRNA	2.02	2.57	1.76	2.3	2.69	2.86	1.6	1.52	1.1	2.11667	2.61667	1.40667	-0.615563	0.10494	0.3293	0.360286
127002	ENSG00000162650	'ATXN7L2'	mRNA	11.59	11.76	12.09	11.14	10.79	8.87	10.84	10.18	11.02	11.8133	10.2667	10.68	-0.167389	0.212781	-0.1845	0.182007
127018	ENSG00000143353	'LYPLAL1'	mRNA	4.1	4.48	4.3	5.59	6.24	6.7	5.67	5.22	4.8	4.29333	6.17667	5.23	0.257065	0.325688	0.547587	0.00623207
1271	ENSG00000122756	'CNTFR'	mRNA	4.68	4.3	4.34	4.42	4.14	2.63	4.08	3.79	4.38	4.44	3.73	4.08333	-0.152805	0.666374	-0.248802	0.372393
127124	ENSG00000151418	'ATP6V1G3'	mRNA	0.21	0	0.21	0	0	0	0	0	0	0.14	0	0	-1.87645	0.825796	-1.00958	0.882663
127253	ENSG00000162623	'TYW3'	mRNA	19.95	19.74	19.35	19.24	19.48	21.34	21.86	20.38	20.35	19.68	20.02	20.8633	0.0589483	0.648308	0.0474648	0.68034
127254	ENSG00000178965	'ERICH3'	mRNA	0.02	0	0	0	0	0	0	0	0	0.00666667	0	0	-1.87715	0.837742	-1.01047	0.882779
127255	ENSG00000162620	'LRRIQ3'	mRNA	0.03	0.08	0.03	0.05	0	0	0.17	0.08	0.16	0.0466667	0.0166667	0.136667	1.56588	0.386863	-1.37065	0.676316
127262	ENSG00000158109	'TPRG1L'	mRNA	14.3	13.66	14.06	10.48	10.02	10.02	15.08	15.16	15.53	14.0067	10.1733	15.2567	0.0982805	0.51261	-0.436679	0.000113
127281	ENSG00000157870	'PRXL2B'	mRNA	12.95	11.43	12.78	6.77	6.58	6.52	9.85	11.76	11.04	12.3867	6.62333	10.8833	-0.207652	0.0989956	-0.873423	2.41e-13
127294	ENSG00000142661	'MYOM3'	mRNA	0.19	0.16	0.14	0.54	0.47	0.69	0.27	0.3	0.36	0.163333	0.566667	0.31	0.932526	0.0830486	1.85077	6.29e-06
127343	ENSG00000197587	'DMBX1'	mRNA	0	0.04	0	0.02	0.02	0	0.05	0.04	0.01	0.0133333	0.0133333	0.0333333	1.39809	0.6729	0.29004	0.956277
127396	ENSG00000117010	'ZNF684'	mRNA	3.69	3.88	4.38	6.17	5.41	5.76	6.1	4.7	4.98	3.98333	5.78	5.26	0.375466	0.097434	0.562087	0.00443479
127428	ENSG00000116205	'TCEANC2'	mRNA	2.02	1.84	1.94	1.9	2.03	2.08	2.91	2.53	2.41	1.93333	2.00333	2.61667	0.413856	0.000524	0.0758514	0.689324
127435	ENSG00000174348	'PODN'	mRNA	0.02	0.06	0.04	0	0.08	0	0.06	0.15	0.02	0.04	0.0266667	0.0766667	0.856281	0.761845	-0.67349	0.830478
127495	ENSG00000122477	'LRRC39'	mRNA	0.5	0.41	0.56	0.76	1.7	1.21	0.47	0.51	0.6	0.49	1.22333	0.526667	0.0901109	0.946606	1.39364	0.00945193
127544	ENSG00000116514	'RNF19B'	mRNA	4.8	5.04	4.46	6.63	6.05	5.76	5.94	5.9	5.7	4.76667	6.14667	5.84667	0.271806	0.120344	0.393256	0.0161095
127550	ENSG00000184389	'A3GALT2'	mRNA	0.08	0	0	0.26	0	0	0	0	0.15	0.0266667	0.0866667	0.05	0.870399	0.927909	1.71212	0.690049
127579	ENSG00000163354	'DCST2'	mRNA	0.03	0	0.03	0.05	0	0	0.03	0.11	0.11	0.02	0.0166667	0.0833333	2.14867	0.42156	-0.0478825	0.991742
127602	ENSG00000185842	'DNAH14'	mRNA	17.73	17.36	17.11	26.09	27.7	27.7	18.35	17.69	15.6	17.4	27.1633	17.2133	-0.0437777	0.902661	0.648069	8.66e-10
127665	ENSG00000179930	'ZNF648'	mRNA	0	0	0	0.03	0	0	0	0	0	0	0.01	0			1.80935	0.79098
127670	ENSG00000203730	'TEDDM1'	mRNA	0.03	0	0	0	0	0.04	0	0.03	0	0.01	0.0133333	0.01	-0.0190674	0.996735	0.847584	0.882779
127687	ENSG00000197982	'C1orf122'	mRNA	33.51	32.43	34.23	32.71	29.57	28.35	29.11	35.89	31.46	33.39	30.21	32.1533	-0.0675487	0.757612	-0.104254	0.456331
1277	ENSG00000108821	'COL1A1'	mRNA	68.76	64.01	66.09	20.46	20.3	17.04	59.13	69.38	67.83	66.2867	19.2667	65.4467	-0.0439442	0.6729	-1.76131	2.93e-204
127700	ENSG00000116885	'OSCP1'	mRNA	3.16	2.72	3.21	3.77	3.03	3.79	4.99	4.24	3.64	3.03	3.53	4.29	0.662429	0.0405926	0.304293	0.461903
127703	ENSG00000142686	'C1orf216'	mRNA	25.14	24.95	26.43	17.26	18.14	15.62	22.95	26.31	25.83	25.5067	17.0067	25.03	-0.0512664	0.744989	-0.559914	3.29e-11
127731	ENSG00000158816	'VWA5B1'	mRNA	0.03	0.05	0.04	0.01	0	0.02	0.02	0.05	0.01	0.04	0.01	0.0266667	-0.681418	0.735058	-1.84179	0.236285
1278	ENSG00000164692	'COL1A2'	mRNA	1.98	2.06	2.18	0.88	0.86	0.65	1.68	1.56	1.55	2.07333	0.796667	1.59667	-0.400187	0.0399542	-1.35783	1.3e-09
127829	ENSG00000143862	'ARL8A'	mRNA	14.09	14.32	13.17	13.63	14.71	13.87	15.13	13.81	14.17	13.86	14.07	14.37	0.0277691	0.927909	0.0447352	0.82485
127833	ENSG00000143858	'SYT2'	mRNA	0.22	0.19	0.21	0.23	0.14	0.16	0.2	0.15	0.2	0.206667	0.176667	0.183333	-0.214257	0.830105	-0.216826	0.780482
127845	ENSG00000174567	'GOLT1A'	mRNA	0.12	0.11	0.46	1.38	0.68	0.95	0.23	0.23	0.35	0.23	1.00333	0.27	0.202923	0.95319	2.1545	0.0698953
127933	ENSG00000152332	'UHMK1'	mRNA	21.6	21.9	22.79	23.71	24.11	26.07	25.52	24.24	22.59	22.0967	24.63	24.1167	0.101617	0.120494	0.181421	0.00112583
127943	ENSG00000162746	'FCRLB'	mRNA	0.26	0.15	0.34	0	0.22	0.07	0.22	0.19	0.22	0.25	0.0966667	0.21	-0.267125	0.927885	-1.36916	0.371771
128	ENSG00000197894	'ADH5'	mRNA	49.61	50.65	48.94	41.91	41.01	45.67	52.26	50.26	49.18	49.7333	42.8633	50.5667	-0.00130626	0.996735	-0.189319	0.00411957
1280	ENSG00000139219	'COL2A1'	mRNA	10.08	9.86	10.02	11.7	12.94	10.64	10.49	11.81	11.75	9.98667	11.76	11.35	0.159179	0.0871234	0.257539	0.00428448
128061	ENSG00000143633	'C1orf131'	mRNA	13.78	14.4	15.08	16.74	17.83	19.73	16.94	17.84	19.28	14.42	18.1	18.02	0.295633	0.0301501	0.353117	0.0108291
128077	ENSG00000271601	'LIX1L'	mRNA	16.96	17.94	16.58	12.31	14.37	12.39	18.57	18.26	18.79	17.16	13.0233	18.54	0.0867583	0.381677	-0.379096	8.46e-06
1281	ENSG00000168542	'COL3A1'	mRNA	1613.97	1634.04	1638.94	542.42	577.71	550.66	1709.88	1712.65	1713.81	1628.98	556.93	1712.11	0.0465326	0.116519	-1.52519	0
128153	ENSG00000162814	'SPATA17'	mRNA	0.04	0.04	0.1	0.1	0.14	0.1	0.14	0.1	0.09	0.06	0.113333	0.11	0.856622	0.46384	0.930957	0.344697
128178	ENSG00000186197	'EDARADD'	mRNA	0.06	0.04	0.04	0	0.08	0.03	0.06	0.1	0.08	0.0466667	0.0366667	0.08	0.757958	0.767607	-0.345634	0.899024
1282	ENSG00000187498	'COL4A1'	mRNA	155.04	165.26	162.87	137	143.46	140.48	170.5	165.93	168.51	161.057	140.313	168.313	0.038411	0.488177	-0.177516	5.95e-06
128229	ENSG00000163467	'TSACC'	mRNA	1.07	1.59	1.61	0.32	1.38	0	1.21	1.26	2.11	1.42333	0.566667	1.52667	0.172128	0.927909	-1.51135	0.295039
128239	ENSG00000183856	'IQGAP3'	mRNA	12.41	10.66	11.46	10.36	12.18	10.11	14.07	15.21	14.28	11.51	10.8833	14.52	0.309974	1.33e-05	-0.0605473	0.635044
128240	ENSG00000163382	'NAXE'	mRNA	51.61	44.4	49.03	48.36	46.75	42.51	48.24	48.84	54.42	48.3467	45.8733	50.5	0.0370971	0.872753	-0.0522043	0.736468
128272	ENSG00000142632	'ARHGEF19'	mRNA	2.32	2.55	2.47	1.71	1.91	1.4	1.8	1.87	2.07	2.44667	1.67333	1.91333	-0.378717	0.113093	-0.529164	0.0293801
128308	ENSG00000162910	'MRPL55'	mRNA	24.48	23.57	26.48	23.27	21.51	22.75	21.71	29.17	26.56	24.8433	22.51	25.8133	0.051464	0.927909	-0.166522	0.49785
128312	ENSG00000196890	'H2BU1'	mRNA	0.33	0	0.32	0.55	0	1.08	0	0.64	1.67	0.216667	0.543333	0.77	1.78357	0.610879	1.38422	0.667203
128338	ENSG00000156171	'DRAM2'	mRNA	10.01	10.2	8.59	13.82	11.84	11.64	11.43	10.28	11.92	9.6	12.4333	11.21	0.200429	0.205626	0.397085	0.00280128
128344	ENSG00000173947	'PIFO'	mRNA	0.03	0.09	0.09	0.2	0.11	0.1	0.14	0.11	0.09	0.07	0.136667	0.113333	0.759623	0.770449	1.03406	0.533754
128346	ENSG00000143110	'C1orf162'	mRNA	0.21	0.11	0.11	0.7	0.21	0.67	0.43	0.36	0.21	0.143333	0.526667	0.333333	1.30402	0.604665	1.98833	0.207784
128387	ENSG00000203705	'TATDN3'	mRNA	7.73	6.72	7.56	8.4	6.76	7.98	8.08	7.47	8.7	7.33667	7.71333	8.08333	0.113639	0.621309	0.0952693	0.644445
1284	ENSG00000134871	'COL4A2'	mRNA	161.72	174.6	169.45	142.6	151.43	139.53	174.27	173.63	175.52	168.59	144.52	174.473	0.0241908	0.743289	-0.199388	3.27e-06
128414	ENSG00000101198	'NKAIN4'	mRNA	8.21	8.98	8.42	27.1	24.39	24.39	9.44	8.66	9.82	8.53667	25.2933	9.30667	0.0981871	0.793092	1.58941	8.38e-35
[truncated: 14,354 more rows]
