# Supplementary material for: Fibrillarin-mediated 2’-O-methylation serves as a translation brake on uncapped enterovirus RNA
Source: PLoS Pathog. 2026 Jul 20;22(7):e1014455. doi: 10.1371/journal.ppat.1014455 (PMC13405287; doi:10.1371/journal.ppat.1014455)
Supplement: S4 Table — (XLSX) [file ppat.1014455.s010.xlsx]

## Sheet: Table S4
Gene ID	Ensembl Gene ID	Gene Symbol	Type	SI_FBL1_1 FPKM	SI_FBL1_2 FPKM	SI_FBL1_3 FPKM	SI_FBL2_1 FPKM	SI_FBL2_2 FPKM	SI_FBL2_3 FPKM	SI_NC_1 FPKM	SI_NC_2 FPKM	SI_NC_3 FPKM	si_FBL1 Average FPKM	si_FBL2 Average FPKM	con Average FPKM	log2 (si_FBL1 / con)	Qvalue (si_FBL1 / con)	log2 (si_FBL2 / con)	Qvalue (si_FBL2 / con)
1	ENSG00000121410	'A1BG'	mRNA	0.84	0.93	0.75	1.11	1.24	1.18	1.09	1.3	1.16	0.84	1.17667	1.18333	-0.487258	0.412058	-0.0164532	0.99228
10	ENSG00000156006	'NAT2'	mRNA	0.09	0	0	0	0.18	0	0	0	0	0.03	0.06	0	0.939984	0.95412	1.92613	0.820121
100	ENSG00000196839	'ADA'	mRNA	41.1	38.96	46.04	33.34	33.88	29.51	44.96	41.16	45.18	42.0333	32.2433	43.7667	-0.058711	0.875563	-0.450302	3.53e-06
1000	ENSG00000170558	'CDH2'	mRNA	110.86	111.13	112.88	96.18	101.27	101.43	94.55	94.36	94.46	111.623	99.6267	94.4567	0.250801	3.62e-12	0.0703678	0.186994
10000	ENSG00000117020	'AKT3'	mRNA	20.68	19.97	16.23	19.73	22.82	20.81	17.46	15.83	15.09	18.96	21.12	16.1267	0.156122	0.160812	0.287752	0.000418
100008586	ENSG00000236362	'GAGE12F'	mRNA	99.94	111.43	118.34	69.36	51.96	127.97	120.45	101.91	99.87	109.903	83.0967	107.41	0.010808	0.988171	-0.391574	0.603594
10001	ENSG00000133997	'MED6'	mRNA	18.89	17.23	15.62	16.42	15.13	17.17	16.3	17.83	17.53	17.2467	16.24	17.22	0.00866545	0.993897	-0.0922124	0.627439
10002	ENSG00000278570	'NR2E3'	mRNA	0.24	0.19	0.1	0	0.05	0.15	0.05	0.3	0.09	0.176667	0.0666667	0.146667	0.265705	0.95412	-1.12836	0.69145
10003	ENSG00000077616	'NAALAD2'	mRNA	0.24	0.27	0.31	0.57	0.26	0.25	0.19	0.17	0.44	0.273333	0.36	0.266667	0.0777249	0.979213	0.448582	0.734712
100037417	ENSG00000099974	'DDTL'	mRNA	0.29	0.28	0	0	0.23	0.39	0.06	0.17	0.07	0.19	0.206667	0.1	1.39702	0.786062	1.46106	0.620733
10004	ENSG00000168060	'NAALADL1'	mRNA	0	0	0	0	0.08	0	0	0.04	0	0	0.0266667	0.0133333	-0.983569	0.95412	0.962476	0.922753
10005	ENSG00000101473	'ACOT8'	mRNA	20.69	19.5	21.22	17.41	18.91	15.26	22.69	17.58	21.69	20.47	17.1933	20.6533	-0.0116842	0.994561	-0.273497	0.187113
10006	ENSG00000136754	'ABI1'	mRNA	7.9	8.59	7.24	6.31	7.54	7.66	7.17	8.13	7.69	7.91	7.17	7.66333	0.0563127	0.933951	-0.0987093	0.686216
10007	ENSG00000113552	'GNPDA1'	mRNA	45.03	45.34	42.94	45.38	44.49	47.78	37.28	37.98	38.42	44.4367	45.8833	37.8933	0.236981	0.00215337	0.268683	0.000232
10008	ENSG00000175538	'KCNE3'	mRNA	0	0	0	0	0	0.06	0.03	0.06	0	0	0.02	0.03	-2.47637	0.779657	-0.552589	0.926971
10009	ENSG00000177485	'ZBTB33'	mRNA	9.12	8.15	9.53	9.88	9.94	9.36	8.73	8.77	10.4	8.93333	9.72667	9.3	-0.0488109	0.924743	0.0584991	0.79023
1001	ENSG00000062038	'CDH3'	mRNA	0	0.02	0	0	0.03	0	0.02	0.02	0	0.00666667	0.01	0.0133333	-0.925227	0.95412	-0.849431	0.926971
10010	ENSG00000136560	'TANK'	mRNA	13.45	13.04	14.03	14.43	15.26	15.53	15.24	13.81	14.42	13.5067	15.0733	14.49	-0.151768	0.694209	0.00595588	0.99228
100101267	ENSG00000272391	'POM121C'	mRNA	35.81	37.52	37.12	36.72	36.87	35	32.94	32.51	34.62	36.8167	36.1967	33.3567	0.153344	0.00753882	0.1117	0.0708726
100101467	ENSG00000186814	'ZSCAN30'	mRNA	3.57	3.88	3.35	5.28	5.29	4.73	3.74	3.5	3.15	3.6	5.1	3.46333	0.0812597	0.917455	0.561147	0.000424
100101629		'GAGE8'	mRNA	0.67	42.7	28.71	34.51	48.13	54.51	50.67	52.13	39.65	24.0267	45.7167	47.4833	-1.03203	0.855186	-0.0808603	0.894058
10011	ENSG00000213523	'SRA1'	mRNA	22.25	24.62	21.7	24.34	20.36	23.48	18.06	23.03	24.09	22.8567	22.7267	21.7267	0.0724276	0.882135	0.0132806	0.969472
100113407	ENSG00000205269	'TMEM170B'	mRNA	0.83	0.89	0.65	0.86	0.84	0.83	0.89	0.88	1.01	0.79	0.843333	0.926667	-0.221134	0.703624	-0.146444	0.744
100125288	ENSG00000220201	'ZGLP1'	mRNA	2.1	1.85	1.78	2.25	2.75	1.8	2.56	2.27	1.57	1.91	2.26667	2.13333	-0.155442	0.927352	0.0768334	0.926971
100127983	ENSG00000253250	'C8orf88'	mRNA	7.42	8.46	7.67	8.69	7.93	7.91	7.06	7.85	5.64	7.85	8.17667	6.85	0.194165	0.824674	0.241973	0.58534
100128071	ENSG00000225828	'FAM229A'	mRNA	2.14	1.04	1.9	2.23	1.57	1.99	1.92	2.73	2.14	1.69333	1.93	2.26333	-0.437062	0.870139	-0.247779	0.892071
100128108	ENSG00000259658	'LOC100128108'	mRNA	1.95	0.81	1.39	1.45	1.34	1.6	0.96	1.24	1.12	1.38333	1.46333	1.10667	0.428265	0.940267	0.40088	0.875693
100128327	ENSG00000173626	'TRAPPC3L'	mRNA	0.04	0.14	0.07	0.04	0.08	0.11	0.04	0.07	0.04	0.0833333	0.0766667	0.05	0.779422	0.912992	0.63366	0.877991
100128569	ENSG00000183397	'C19orf71'	mRNA	0	0	0.45	0.24	0.24	0	0.23	0.22	0	0.15	0.16	0.15	-0.0414014	0.998509	0.0534187	0.99228
100128731	ENSG00000228474	'OST4'	mRNA	584.85	603.55	666.15	705.9	672.04	638.9	665.24	560.79	639.1	618.183	672.28	621.71	-0.0564499	0.793414	0.0919674	0.383806
100128927	ENSG00000179627	'ZBTB42'	mRNA	2.37	2.46	2.28	2.42	1.36	1.97	2.25	2.27	1.83	2.37	1.91667	2.11667	0.180271	0.788428	-0.150377	0.792553
100129250	ENSG00000235453	'SMIM27'	mRNA	2.96	2.6	2.68	1.23	3.08	3.38	2.37	1.15	2.67	2.74667	2.56333	2.06333	0.351066	0.909962	0.329505	0.84388
100129307		'LOC100129307'	mRNA	0	0	0	0.08	0	0	0	0	0	0	0.0266667	0			1.01547	0.926971
100129361	ENSG00000256537	'SMIM10L1'	mRNA	7.86	7.03	6.6	7.86	6.85	7.8	6.23	5.93	6.28	7.16333	7.50333	6.14667	0.23063	0.148758	0.282045	0.0277344
100129396	ENSG00000288235	'FAM106C'	mRNA	1.12	0.69	1.08	1.26	0.44	1.48	0.65	0.95	0.79	0.963333	1.06	0.796667	0.240726	0.934944	0.39908	0.7192
100129480	ENSG00000225526	'MKRN2OS'	mRNA	0	0	0	0.11	0	0	0	0	0	0	0.0366667	0			1.01547	0.926971
100129484	ENSG00000234432	'LOC100129484'	mRNA	1.58	1.4	0.99	1.38	1.63	1.25	1.36	1.37	1.38	1.32333	1.42	1.37	-0.0458732	0.97365	0.0417644	0.959426
100129543	ENSG00000183850	'ZNF730'	mRNA	3.06	2.32	2.17	2.48	2.37	2.06	1.87	1.84	2.19	2.51667	2.30333	1.96667	0.361643	0.524885	0.221456	0.682766
100129583	ENSG00000189157	'FAM47E'	mRNA	0.06	0.06	0.06	0	0	0	0	0.07	0.21	0.06	0	0.0933333	-0.429972	0.95412	-2.79551	0.516019
100129654	ENSG00000261787	'TCF24'	mRNA	0	0	0.04	0	0	0.08	0	0	0.04	0.0133333	0.0266667	0.0133333	-0.0217833	0.998509	0.935113	0.926971
100129697		'LOC100129697'	mRNA	0.14	0	0.07	0	0.14	0.14	0	0.07	0.07	0.07	0.0933333	0.0466667	0.569831	0.95412	1.05299	0.833253
100129792	ENSG00000198865	'CCDC152'	mRNA	0	0	0	0	0	0	0	0.03	0	0	0	0.01	-0.983569	0.95412	-0.908083	0.926971
100129836	ENSG00000224821	'COL4A2-AS2'	mRNA	0	0	0	0	0	0	0	0.14	0	0	0	0.0466667	-1.89815	0.909962	-1.82148	0.834856
100129842	ENSG00000237440	'ZNF737'	mRNA	2.47	2.34	2.43	2.99	2.85	3.09	2.54	2.49	2.66	2.41333	2.97667	2.56333	-0.0767835	0.9034	0.209908	0.212784
100129924	ENSG00000274386	'TMEM269'	mRNA	0.23	0.19	0.27	0.27	0.24	0.26	0.37	0.26	0.5	0.23	0.256667	0.376667	-0.697373	0.62587	-0.565115	0.598338
10013	ENSG00000094631	'HDAC6'	mRNA	11	11.14	11.59	9.82	9.52	10.66	12.05	12.04	11.7	11.2433	10	11.93	-0.0738755	0.80563	-0.264837	0.015644
100130086	ENSG00000268738	'HSFX2'	mRNA	0	0	0	1.84	0	0	0	0	0	0	0.613333	0			6.00111	0.334579
100130302	ENSG00000223731	'SUPT20HL1'	mRNA	0	0	0	0	0	0.02	0	0	0	0	0.00666667	0			1.01547	0.926971
100130311	ENSG00000205710	'C17orf107'	mRNA	0.68	0.78	0.66	0.28	0.47	0.4	0.53	0.66	0.59	0.706667	0.383333	0.593333	0.260567	0.88985	-0.643827	0.388743
100130361	ENSG00000215115	'CXorf49'	mRNA	27.93	26.84	27.22	24.79	24.12	24.48	28.89	28.49	29.76	27.33	24.4633	29.0467	-0.0824377	0.749232	-0.256199	0.0151159
100130519	ENSG00000188051	'TMEM221'	mRNA	0.1	0.05	0.14	0.1	0.05	0.15	0.05	0.15	0.1	0.0966667	0.1	0.1	-0.0254146	0.998509	0.0479922	0.99228
100130613	ENSG00000183631	'PRR32'	mRNA	6.96	6.62	6.85	8.29	7.89	7.84	8.83	8.58	7.81	6.81	8.00667	8.40667	-0.302659	0.452077	-0.0801052	0.89461
100130705	ENSG00000272899	'ATP6V1FNB'	mRNA	0.55	0.45	0.35	0.4	0.46	0.62	0.63	0.54	0.45	0.45	0.493333	0.54	-0.25372	0.905474	-0.131758	0.926971
100130733	ENSG00000186105	'LRRC70'	mRNA	0.55	0.5	0.49	0.43	0.78	0.52	0.69	0.37	0.55	0.513333	0.576667	0.536667	-0.0616123	0.984099	0.0972306	0.943001
100130742	ENSG00000214954	'LRRC69'	mRNA	0	0	0	0	0	0	0	0	0.08	0	0	0.0266667	-0.983569	0.95412	-0.908083	0.926971
100130827	ENSG00000231274	'SBK3'	mRNA	3.36	4.32	2.75	4.16	3.72	4.39	4.16	4.35	4.31	3.47667	4.09	4.27333	-0.29454	0.722996	-0.071565	0.926971
100130890	ENSG00000279170	'TSTD3'	mRNA	1.96	1.34	1.68	2.1	1.73	1.42	1	1.49	1.26	1.66	1.75	1.25	0.39871	0.685734	0.473942	0.420133
100130958	ENSG00000205078	'SYCE1L'	mRNA	0.14	0.26	0	0.28	0.14	0.14	0.4	0.4	0	0.133333	0.186667	0.266667	-1.02692	0.902782	-0.537844	0.916832
100131017	ENSG00000205903	'ZNF316'	mRNA	12.75	12.43	11.94	11.83	11.11	12.44	12.43	12.54	11.85	12.3733	11.7933	12.2733	0.0228246	0.95412	-0.0636699	0.623862
100131107		'LOC100131107'	mRNA	0	0.07	0.14	0	0	0	0.07	0	0	0.07	0	0.0233333	1.44807	0.905474	-0.908083	0.926971
100131187	ENSG00000215845	'TSTD1'	mRNA	0	0	0.48	0.25	0	0.5	0.24	0.47	2.14	0.16	0.25	0.95	-2.1921	0.549326	-1.53022	0.564782
100131211	ENSG00000189362	'NEMP2'	mRNA	3.28	3.31	3.67	3.21	3.82	3.56	3.95	3.45	3.41	3.42	3.53	3.60333	-0.0641349	0.92571	-0.037119	0.926971
100131244	ENSG00000230778	'ANKRD63'	mRNA	0.29	0.24	0.23	0.32	0.21	0.3	0.24	0.25	0.22	0.253333	0.276667	0.236667	0.107989	0.960665	0.222118	0.897135
100131303	ENSG00000263201	'DPEP2NB'	mRNA	0	0	0	0	0.1	0	0	0	0	0	0.0333333	0			1.01547	0.926971
100131378	ENSG00000205177	'C11orf91'	mRNA	0	0.14	0.28	0.15	0.3	0	0	0.14	0.14	0.14	0.15	0.0933333	0.553132	0.95412	0.646869	0.926971
100131390	ENSG00000217236	'SP9'	mRNA	3.82	4.81	3.98	5.86	5.96	5.99	3.82	5.4	4.58	4.20333	5.93667	4.6	-0.122444	0.892753	0.3612	0.107694
100131539		'ZNF705E'	mRNA	0	0.03	0.03	0	0	0	0.03	0.06	0.03	0.02	0	0.04	-1.03147	0.914823	-2.80813	0.471483
100131755	ENSG00000196440	'ARMCX4'	mRNA	0.02	0.01	0	0.03	0.01	0.02	0.07	0.02	0.01	0.01	0.02	0.0333333	-1.60166	0.686767	-0.797733	0.797834
100131801	ENSG00000229833	'PET100'	mRNA	29.35	34.77	29.05	33.72	33.87	31.6	26.67	24.78	33.9	31.0567	33.0633	28.45	0.114703	0.89223	0.204861	0.477127
100131827	ENSG00000227124	'ZNF717'	mRNA	5.02	4.92	2.9	4.37	3.66	5.02	4.36	4.71	3.45	4.28	4.35	4.17333	0.0406096	0.956179	0.0933448	0.839497
100131897	ENSG00000204767	'INSYN2B'	mRNA	0.54	0.45	0.43	0.63	0.55	0.61	0.29	0.32	0.28	0.473333	0.596667	0.296667	0.679331	0.30172	1.0005	0.0230676
100131980	ENSG00000215372	'ZNF705G'	mRNA	0	0	0	0	0.08	0	0	0	0.05	0	0.0266667	0.0166667	-1.86116	0.913868	0.674344	0.946483
100132074		'FOXO6'	mRNA	11.25	9.88	9.96	9.84	8.35	8.97	12.09	12.59	11.64	10.3633	9.05333	12.1067	-0.216871	0.196327	-0.425937	0.000709
100132247	ENSG00000243716	'NPIPB5'	mRNA	11.06	10.68	11.82	13.04	10.24	11.43	12.6	9.74	10.45	11.1867	11.57	10.93	0.0426212	0.95412	0.0761681	0.769557
100132399	ENSG00000227488	'GAGE12D'	mRNA	292.88	248.41	211.56	218.42	242.17	223.78	245.09	237.81	163.66	250.95	228.123	215.52	0.193411	0.860743	0.0593211	0.926971
100132406	ENSG00000271425	'NBPF10'	mRNA	14.4	14.74	16	13.31	13.61	14.79	15.15	15.16	15.25	15.0467	13.9033	15.1867	3.61e-05	0.999577	-0.134987	0.0280885
100132463	ENSG00000185758	'CLDN24'	mRNA	0.23	0.23	0	0.24	0	0.49	0	0	0	0.153333	0.243333	0	1.84406	0.907856	2.48631	0.633143
100132476	ENSG00000240871	'KRTAP4-7'	mRNA	0	0	0	0	0	0.14	0	0	0	0	0.0466667	0			1.01547	0.926971
100132565	ENSG00000153684	'GOLGA8F'	mRNA	0	0	0	0.02	0	0	0	0	0.02	0	0.00666667	0.00666667			1.01547	0.926971
100132911		'DPH3P1'	mRNA	0.78	0.63	0.57	0.75	0.61	0.33	0.45	0.67	0.84	0.66	0.563333	0.653333	0.0771386	0.978685	-0.157045	0.926971
100132994	ENSG00000215113	'CXorf49B'	mRNA	27.93	26.84	27.22	24.79	24.12	24.48	28.89	28.49	29.76	27.33	24.4633	29.0467	-0.0824377	0.749232	-0.256199	0.0151159
100133204		'HSDL2-AS1'	mRNA	0.23	0.14	0.19	0.35	0.06	0.12	0.11	0.26	0.22	0.186667	0.176667	0.196667	-0.0917827	0.979213	-0.169986	0.926971
100133220	ENSG00000188388	'GOLGA6L3'	mRNA	0	0.05	0.1	0	0	0	0.06	0	0	0.05	0	0.02	-0.0217832	0.998509	-0.908083	0.926971
100133315	ENSG00000254469	'LOC100133315'	mRNA	2.65	2.01	3.17	2.49	1.12	2.26	2.85	2.41	2.09	2.61	1.95667	2.45	-0.00521346	0.998509	-0.428073	0.30211
100133941	ENSG00000272398	'CD24'	mRNA	0.12	0.15	0.25	0.19	0.2	0.1	0.19	0.21	0.14	0.173333	0.163333	0.18	0.088592	0.989503	-0.209213	0.926971
100134934	ENSG00000257949	'TEN1'	mRNA	19.96	18.6	20.61	21.62	20.29	22.87	22.85	21.01	18.49	19.7233	21.5933	20.7833	-0.0793299	0.922838	0.0438191	0.926971
100134938	ENSG00000267368	'UPK3BL1'	mRNA	25.6	23.42	24.2	24.1	25.83	22.14	25.56	25.18	19.76	24.4067	24.0233	23.5	0.0561452	0.945555	0.0225102	0.9422
100137047	ENSG00000243789	'JMJD7'	mRNA	4.75	4.83	5.57	4.54	5.34	5.25	6.18	5.48	5.58	5.05	5.04333	5.74667	-0.180993	0.826194	-0.194989	0.667838
100137049	ENSG00000243708	'PLA2G4B'	mRNA	2.23	3.07	2.81	1.4	0.65	1.35	2.4	4.52	1.84	2.70333	1.13333	2.92	-0.109087	0.95412	-1.4005	0.036151
10014	ENSG00000108840	'HDAC5'	mRNA	13.46	12.88	12.9	11.91	11.73	11.85	13.14	13.07	12.74	13.08	11.83	12.9833	0.0215441	0.95412	-0.140342	0.159978
100141515	ENSG00000187997	'C17orf99'	mRNA	0	0	0	0	0	0	0	0.11	0	0	0	0.0366667	-0.983569	0.95412	-0.908083	0.926971
100142659	ENSG00000244693	'CTAGE8'	mRNA	0	0	0	0	0.11	0	0.03	0	0	0	0.0366667	0.01	-0.983569	0.95412	1.54812	0.804289
100144748	ENSG00000227268	'KLLN'	mRNA	0.28	0.15	0.19	0.18	0.16	0.25	0.3	0.42	0.11	0.206667	0.196667	0.276667	-0.414883	0.878018	-0.500889	0.690979
10015	ENSG00000170248	'PDCD6IP'	mRNA	27.64	26.5	25.6	27.35	26.21	31.16	27.44	26.49	28.21	26.58	28.24	27.38	-0.0238338	0.946903	0.0703186	0.472017
10016	ENSG00000249915	'PDCD6'	mRNA	82.51	76.83	78.32	75.54	82.25	80.29	78.54	81.64	71.69	79.22	79.36	77.29	0.0267254	0.95412	0.036894	0.866624
10017	ENSG00000137875	'BCL2L10'	mRNA	0	0.18	0.09	0.09	0	0.09	0.17	0.18	0	0.09	0.06	0.116667	-0.449968	0.95412	-0.957979	0.853775
100170229	ENSG00000226763	'SRRM5'	mRNA	0.53	0.52	0.55	0.51	0.26	0.51	0.69	0.54	0.4	0.533333	0.426667	0.543333	-0.0230133	0.998509	-0.364383	0.787536
100170841	ENSG00000273604	'EPOP'	mRNA	5.42	4.47	4.28	3.47	3.08	2.8	5.49	4.9	4.88	4.72333	3.11667	5.09	-0.099997	0.889289	-0.714507	9.61e-05
10018	ENSG00000153094	'BCL2L11'	mRNA	19.87	17.57	18.92	20.69	19.16	19.89	17.16	18.19	20.17	18.7867	19.9133	18.5067	0.0145778	0.95412	0.0565902	0.662318
100188893	ENSG00000214736	'TOMM6'	mRNA	46.34	52.87	48.89	45.73	47.8	42.17	47.49	44.84	46.25	49.3667	45.2333	46.1933	0.0902542	0.819551	-0.0417572	0.913991
10019	ENSG00000111252	'SH2B3'	mRNA	50.27	50.68	51.98	49.67	50.74	48.18	44.43	45.7	45.79	50.9767	49.53	45.3067	0.184086	8.7e-05	0.117031	0.0270621
1002	ENSG00000179242	'CDH4'	mRNA	10.49	10.9	11.07	9.48	9.08	9.43	10.1	10.06	9.21	10.82	9.33	9.79	0.161233	0.1492	-0.07279	0.62293
10020	ENSG00000159921	'GNE'	mRNA	13.64	13.12	13.53	14.26	13.99	15.15	15.33	14.04	16.08	13.43	14.4667	15.15	-0.160921	0.131227	-0.070013	0.613997
10021	ENSG00000138622	'HCN4'	mRNA	0	0	0	0	0	0	0	0	0.04	0	0	0.0133333	-2.44594	0.812208	-2.37126	0.699721
10023	ENSG00000165879	'FRAT1'	mRNA	1.54	1.4	1.74	1.15	1.28	1.36	1.1	1.37	1.53	1.56	1.26333	1.33333	0.232386	0.841041	-0.0849307	0.926971
10024	ENSG00000135451	'TROAP'	mRNA	40.89	40.34	43.61	39.98	35.06	37.06	32.67	39.65	37.85	41.6133	37.3667	36.7233	0.225867	0.0946975	0.118486	0.451077
10025	ENSG00000175221	'MED16'	mRNA	32.64	30.24	31.12	37.69	35.13	36.3	32.31	33.43	31.46	31.3333	36.3733	32.4	-0.0488322	0.882511	0.131178	0.181006
10026	ENSG00000142892	'PIGK'	mRNA	10.51	10.48	11.6	11.22	9.66	9.8	10.62	9.63	10.69	10.8633	10.2267	10.3133	0.0853839	0.748189	-0.0186404	0.931684
100271715	ENSG00000214694	'ARHGEF33'	mRNA	0.04	0	0	0.04	0.02	0	0.02	0	0	0.0133333	0.02	0.00666667	0.892748	0.95412	1.53996	0.787536
100271846	ENSG00000268964	'ERVV-2'	mRNA	0	0.09	0.06	0.03	0.03	0	0.03	0.03	0.06	0.05	0.02	0.04	0.296139	0.961487	-0.938131	0.850881
100271849	ENSG00000213999	'MEF2B'	mRNA	0.66	0.65	0.25	0.68	0.67	0	0.91	0	0.79	0.52	0.45	0.566667	-0.232391	0.95412	-0.31911	0.949658
100271927	ENSG00000170667	'RASA4B'	mRNA	5.33	4.66	4.56	5.2	4.99	4.61	5.57	4.12	4.71	4.85	4.93333	4.8	0.0284382	0.95412	0.0335181	0.926971
100272147	ENSG00000182712	'CMC4'	mRNA	4.2	8.43	9.79	5.75	6.47	7.47	7.12	6.81	8.09	7.47333	6.56333	7.34	0.0226582	0.997449	-0.178454	0.78972
100287036		'LOC100287036'	mRNA	0.45	0.15	0.44	0.16	0.47	0.31	0.23	0.6	0.22	0.346667	0.313333	0.35	-0.025736	0.998509	-0.171887	0.93842
100287045	ENSG00000229924	'FAM90A26'	mRNA	0.55	0.99	0.23	0.41	0.33	0.16	0.63	0.47	0.68	0.59	0.3	0.593333	0.112781	0.971818	-0.875314	0.557018
100287171	ENSG00000181404	'WASHC1'	mRNA	28.74	32.49	29.2	23.47	22.81	21.51	31.49	27.99	30.91	30.1433	22.5967	30.13	0.0068984	0.996495	-0.42303	2.45e-05
100287441	ENSG00000250745	'USP17L20'	mRNA	0	0	0	0.14	0.04	0	0	0.11	0	0	0.06	0.0366667	-0.983569	0.95412	0.95127	0.924307
100287482	ENSG00000240204	'SMKR1'	mRNA	0.13	0.5	0.5	0.27	0.13	0.53	0.38	0.13	0.13	0.376667	0.31	0.213333	0.820663	0.894028	0.533905	0.898612
100287896	ENSG00000254837	'LOC100287896'	mRNA	0.87	0.93	0.65	0.83	0.71	0.57	0.99	0.6	0.94	0.816667	0.703333	0.843333	-0.0417153	0.988295	-0.271255	0.799857
100287898	ENSG00000215912	'TTC34'	mRNA	0.15	0.26	0.06	0.14	0.11	0.17	0.03	0.11	0.06	0.156667	0.14	0.0666667	1.20132	0.677958	1.05002	0.614675
100287932	ENSG00000265354	'TIMM23'	mRNA	117.34	114.44	114.74	109.52	112.42	123.16	110.68	97.53	110.75	115.507	115.033	106.32	0.121161	0.231852	0.104786	0.29373
100288142	ENSG00000162825	'NBPF20'	mRNA	15.39	15.81	16.68	9.66	10.45	11.54	16.56	18.22	17.51	15.96	10.55	17.43	-0.114405	0.0762211	-0.72994	3e-17
100288332	ENSG00000183793	'NPIPA5'	mRNA	28.36	25.19	28.49	22.71	19.79	19.76	30.06	25.86	26.48	27.3467	20.7533	27.4667	-0.0107238	0.993046	-0.416962	0.00656731
100288413	ENSG00000226887	'ERVMER34-1'	mRNA	0.39	0.19	0.19	0.17	0.36	0.23	0.22	0.31	0.35	0.256667	0.253333	0.293333	-0.224688	0.95412	-0.328	0.840342
100288687	ENSG00000260596	'DUX4'	mRNA	0.2	0.21	0.75	0.07	0.72	0.72	0.15	0.14	0.43	0.386667	0.503333	0.24	-0.338821	0.95412	0.823451	0.666357
100288695	ENSG00000256671	'LIMS4'	mRNA	13.3	12.1	16.57	18.83	17.95	14.3	9.99	11.77	14.1	13.99	17.0267	11.9533	0.307315	0.107014	0.463057	0.00311361
100288797	ENSG00000198326	'TMEM239'	mRNA	0.14	0.33	0.2	0.03	0.28	0.21	0.2	0.14	0.2	0.223333	0.173333	0.18	0.391431	0.95412	0.883643	0.639237
100288814	ENSG00000234469	'CLDN34'	mRNA	0	0.12	0.12	0.13	0	0	0	0	0.12	0.08	0.0433333	0.04	0.865359	0.95412	0.0537035	0.99228
100289187	ENSG00000244219	'TMEM225B'	mRNA	0.17	0.24	0.08	0.17	0.17	0.17	0.5	0.25	0.49	0.163333	0.17	0.413333	-1.33963	0.580264	-1.26543	0.467011
100289561		'LOC100289561'	mRNA	28.78	24.3	24.13	25.9	25.7	23.95	23.5	28.75	26.33	25.7367	25.1833	26.1933	-0.0250725	0.960665	-0.0645868	0.841933
100289635	ENSG00000196458	'ZNF605'	mRNA	2.06	2.1	1.9	1.82	2.18	1.89	1.93	2.07	1.98	2.02	1.96333	1.99333	0.0350242	0.95412	-0.0244757	0.941417
100289678	ENSG00000204946	'ZNF783'	mRNA	4.86	5.45	4.99	5.42	5.11	4.72	5.04	5.06	5.44	5.1	5.08333	5.18	-0.0120653	0.988754	-0.0336852	0.926971
100293516	ENSG00000269343	'ZNF587B'	mRNA	4.64	3.92	3.78	3.64	4.32	4.27	3.53	3.35	3.68	4.11333	4.07667	3.52	0.232287	0.504279	0.201832	0.469834
100293534		'C4B_2'	mRNA	0.36	0.44	0.59	0.2	0.01	0.11	0.62	0.27	0.42	0.463333	0.106667	0.436667	0.121887	0.95412	-2.10873	0.157121
100302736	ENSG00000251201	'TMED7-TICAM2'	mRNA	1.1	0.71	1.27	1.53	0.9	1.22	0.94	0.99	0.9	1.02667	1.21667	0.943333	0.147412	0.940776	0.364119	0.468591
100303755	ENSG00000232838	'PET117'	mRNA	8.49	9.74	8.85	8.15	8.3	6.21	7.42	7.72	7.83	9.02667	7.55333	7.65667	0.245128	0.629856	-0.0238823	0.972883
100310812	ENSG00000173678	'SPDYE2B'	mRNA	0.17	0.07	0.17	0.16	0.08	0.07	0.06	0.1	0.1	0.136667	0.103333	0.0866667	0.789343	0.909962	0.379072	0.926971
100310846	ENSG00000157999	'ANKRD61'	mRNA	0.38	0.15	0.3	0	0.16	0.32	0.23	0.23	0.23	0.276667	0.16	0.23	0.269756	0.95412	-0.535395	0.87951
100316904	ENSG00000205307	'SAP25'	mRNA	5.5	5.03	6.19	3.96	4.22	3.78	4.81	6.03	4.3	5.57333	3.98667	5.04667	0.145367	0.907856	-0.359631	0.408593
10036	ENSG00000167670	'CHAF1A'	mRNA	46.03	46.71	43.38	35.54	32.88	33.22	39.25	44.13	40.33	45.3733	33.88	41.2367	0.146999	0.0733593	-0.290267	2.45e-05
10038	ENSG00000129484	'PARP2'	mRNA	24.07	25.77	23.54	23.97	22.37	21.76	21.34	20.26	20.45	24.46	22.7	20.6833	0.248696	0.0560057	0.126095	0.431568
100381270	ENSG00000257315	'ZBED6'	mRNA	25.79	26.72	25.11	29.02	30.43	31.18	32.1	30.32	29.26	25.8733	30.21	30.56	-0.23091	0.00255031	-0.0233216	0.914743
10039	ENSG00000041880	'PARP3'	mRNA	11.64	11.94	12.79	12.45	13.33	12.76	11.38	11.58	11.81	12.1233	12.8467	11.59	0.0820008	0.856061	0.151868	0.383607
1004	ENSG00000113361	'CDH6'	mRNA	0.13	0.2	0.06	0.13	0.08	0.11	0.27	0.23	0.13	0.13	0.106667	0.21	-0.646442	0.688316	-0.571266	0.602645
10040	ENSG00000141198	'TOM1L1'	mRNA	9.16	8.37	7.86	9.15	9.77	10.27	8.96	8.36	10.44	8.46333	9.73	9.25333	-0.12001	0.810014	0.0765004	0.826944
100419008	ENSG00000239620	'PRR20G'	mRNA	0	0	0	0.11	0	0.23	0	0.11	0.11	0	0.113333	0.0733333	-1.87976	0.905474	0.630493	0.926971
10042	ENSG00000100281	'HMGXB4'	mRNA	13.49	13.6	13.15	12.07	12.01	12.43	11.51	13.24	11.36	13.4133	12.17	12.0367	0.165916	0.242038	0.0101175	0.970027
100423062	ENSG00000254709	'IGLL5'	mRNA	2.75	2.26	2.75	2.51	3.16	2.22	2.49	2.24	1.45	2.58667	2.63	2.06	0.330364	0.786062	0.343017	0.633865
10043	ENSG00000100284	'TOM1'	mRNA	14.55	14.71	13.44	16	15.07	14.84	18.13	16.52	15.98	14.2333	15.3033	16.8767	-0.235566	0.118245	-0.143342	0.370502
10044	ENSG00000095370	'SH2D3C'	mRNA	1.65	1.33	1.48	1.46	1.39	1.29	4.04	4.16	3.54	1.48667	1.38	3.91333	-1.34842	2.98e-08	-1.45049	3.26e-09
10046	ENSG00000013619	'MAMLD1'	mRNA	0.45	0.46	0.37	0.86	0.58	0.57	0.41	0.37	0.38	0.426667	0.67	0.386667	0.14608	0.95412	0.775829	0.129848
100463285		'MTRNR2L4'	mRNA	0.12	0	0	0	0	0.06	0	0.06	0	0.04	0.02	0.02	0.892717	0.95412	0.0537035	0.99228
100463289		'MTRNR2L5'	mRNA	0	0.12	0	0	0	0	0	0.12	0	0.04	0	0.04	0.870205	0.95412	-0.908083	0.926971
10048	ENSG00000010017	'RANBP9'	mRNA	10.41	9.57	9.58	9.89	9.69	9.6	9.13	9.41	9.84	9.85333	9.72667	9.46	0.0669262	0.893523	0.0325035	0.926971
10049	ENSG00000105993	'DNAJB6'	mRNA	92.11	89.2	90.13	104.29	103.45	105.79	94.38	92.1	97.46	90.48	104.51	94.6467	-0.0529006	0.664267	0.16363	0.00158844
100499483	ENSG00000197816	'CCDC180'	mRNA	2.97	2.74	2.64	1.69	1.96	2.34	3.8	3.49	2.65	2.78333	1.99667	3.31333	-0.319933	0.128897	-0.78658	1.99e-06
1005	ENSG00000081138	'CDH7'	mRNA	1.06	1.32	0.96	2.25	2.44	1.84	1.41	1.23	1.1	1.11333	2.17667	1.24667	-0.243255	0.726547	0.682832	0.00374083
100505385	ENSG00000283154	'IQCJ-SCHIP1'	mRNA	5.88	5.46	5.24	4.2	3.93	5.77	4.84	7.19	4.44	5.52667	4.63333	5.49	0.0155745	0.995385	-0.252925	0.470576
100505502		'LOC100505502'	mRNA	0.04	0	0.03	0	0.04	0.04	0	0.07	0.1	0.0233333	0.0266667	0.0566667	-1.33952	0.865449	-1.26583	0.773736
100505573	ENSG00000259330	'INAFM2'	mRNA	5.43	5.34	5.24	5.02	4.73	5.25	4.52	5.05	5.32	5.33667	5	4.96333	0.112983	0.844343	0.0036989	0.99228
100505741	ENSG00000122432	'SPATA1'	mRNA	0.05	0.14	0.05	0	0.05	0	0.05	0	0	0.08	0.0166667	0.0166667	2.19452	0.691262	0.0537036	0.99228
100505767	ENSG00000205482	'SPDYE18'	mRNA	0.36	0.44	0.42	0	0.39	0.09	0.36	0.21	0.09	0.406667	0.16	0.22	1.23547	0.710366	0.0548996	0.99228
100505876	ENSG00000218739	'CEBPZOS'	mRNA	12.42	11.36	11.6	12.79	15.61	12	14.84	12.9	12.89	11.7933	13.4667	13.5433	-0.11506	0.688255	-0.0422855	0.902153
100505989	ENSG00000248771	'SMIM31'	mRNA	0.09	0.12	0	0.03	0.03	0.07	0.12	0.06	0.03	0.07	0.0433333	0.07	-0.24314	0.964118	-0.758148	0.831838
100506012		'PPP5D1P'	mRNA	1.88	0.59	1.72	0.44	1.32	0.44	0.73	2.08	0.54	1.39667	0.733333	1.11667	-0.128995	0.97365	-1.43181	0.432261
100506084	ENSG00000228696	'ARL17B'	mRNA	14.17	14.78	18.93	13.94	16.5	17.17	16.13	16.56	12.71	15.96	15.87	15.1333	0.0865611	0.917455	0.0502972	0.926971
100506115	ENSG00000224397	'PELATON'	mRNA	0	0	0	0	0	0	0	0.05	0	0	0	0.0166667	-0.983569	0.95412	-0.908083	0.926971
100506127	ENSG00000179240	'GVQW3'	mRNA	1.87	1.98	1.99	2.17	1.94	1.89	2.36	2.45	1.96	1.94667	2	2.25667	-0.16694	0.637986	-0.128724	0.646167
100506144	ENSG00000243749	'TMEM35B'	mRNA	24.94	26.06	24.79	23.44	25.46	24.09	26.41	23.42	27.87	25.2633	24.33	25.9	-0.039019	0.95412	-0.10054	0.756271
100506164	ENSG00000171116	'HSFX1'	mRNA	1.87	1.57	1.96	0	1.75	1.12	2.49	2.77	2.01	1.8	0.956667	2.42333	-0.424736	0.494099	-1.34699	0.60898
100506540	ENSG00000247595	'SPTY2D1OS'	mRNA	0	0.51	0	0	0	0	0	0	0.53	0.17	0	0.176667	-0.0217832	0.998509	-0.908083	0.926971
100506564	ENSG00000249693	'THEGL'	mRNA	0.06	0.25	0.12	0.2	0.33	0.07	0.06	0.06	0	0.143333	0.2	0.04	1.77771	0.707325	2.22609	0.367888
100506581	ENSG00000260456	'C16orf95'	mRNA	2.14	2.86	2.09	2.05	1.71	2.12	2.4	2.11	2.81	2.36333	1.96	2.44	0.00362314	0.998509	-0.368881	0.688819
100506658	ENSG00000197822	'OCLN'	mRNA	0.25	0.21	0.23	0.46	0.25	0.39	0.2	0.43	0.25	0.23	0.366667	0.293333	-0.219849	0.939652	0.418486	0.610179
100506888	ENSG00000288616	'ELOA3DP'	mRNA	0	0	0.14	0	0	0	0	0	0.27	0.0466667	0	0.09	-1.34035	0.95412	-3.10531	0.728548
100507003	ENSG00000261949	'GFY'	mRNA	0.07	0	0.07	0.07	0.07	0	0	0	0.07	0.0466667	0.0466667	0.0233333	0.876076	0.95412	0.9565	0.916543
100507027	ENSG00000227877	'MRLN'	mRNA	17.09	20.19	19.7	24.43	27.51	22.32	23.85	21.82	21.81	18.9933	24.7533	22.4933	-0.229281	0.537521	0.164163	0.590577
100507050	ENSG00000261594	'TPBGL'	mRNA	0.39	0.22	0.19	0.21	0.14	0.14	0.2	0.26	0.06	0.266667	0.163333	0.173333	0.621485	0.817387	-0.143667	0.945818
100507055	ENSG00000204583	'LRCOL1'	mRNA	0	0	0	0	0.13	0	0.24	0.12	0	0	0.0433333	0.12	-2.47026	0.780998	-1.43227	0.806567
100507290	ENSG00000261221	'ZNF865'	mRNA	5.37	4.61	5.44	5.02	4.65	5.11	4.86	5.11	4.64	5.14	4.92667	4.87	0.0889126	0.854345	0.0101784	0.983532
100507421	ENSG00000261115	'TMEM178B'	mRNA	0	0.01	0.01	0.03	0	0	0	0.03	0.02	0.00666667	0.01	0.0166667	-1.61805	0.786139	-0.950218	0.827908
100507436	ENSG00000204520	'MICA'	mRNA	18.42	22.38	17.4	28.75	27.45	27.52	23.37	23.76	24.84	19.4	27.9067	23.99	-0.305452	0.0762894	0.203643	0.163633
100507588	ENSG00000260001	'TGFBR3L'	mRNA	0.36	0.26	0.17	0.09	0.47	0.19	0.27	0.45	0.27	0.263333	0.25	0.33	-0.310943	0.95412	-0.404607	0.909179
100507607	ENSG00000196993	'NPIPB9'	mRNA	0.17	0.22	0.27	0.08	0.15	0.31	0.41	0.29	0.23	0.22	0.18	0.31	-0.609528	0.905474	-0.728168	0.770605
100507650	ENSG00000215277	'RNF212B'	mRNA	0	0	0.13	0	0	0.07	0	0	0	0.0433333	0.0233333	0	1.819	0.917455	1.01547	0.926971
100507747	ENSG00000283199	'C13orf46'	mRNA	0.84	1.11	1.21	0.88	1.09	0.99	0.69	0.78	1	1.05333	0.986667	0.823333	0.367047	0.638509	0.256806	0.693291
10051	ENSG00000113810	'SMC4'	mRNA	45.02	45.7	47.6	41.87	40.67	44.98	42.13	41.72	43.2	46.1067	42.5067	42.35	0.133987	0.0182818	-0.000951	0.99228
10052	ENSG00000182963	'GJC1'	mRNA	11.81	12.02	10.93	10.51	10.8	12.12	10.9	10.63	9.99	11.5867	11.1433	10.5067	0.151383	0.134056	0.0783039	0.54296
100526664	ENSG00000248672	'LY75-CD302'	mRNA	0	0	0	0	0	0	0.02	0.02	0	0	0	0.0133333	-1.88827	0.905474	-1.81242	0.820121
100526693	ENSG00000250151	'ARPC4-TTLL3'	mRNA	0.22	0.24	0.35	0.37	0.41	0.5	0.39	0.51	0.67	0.27	0.426667	0.523333	-0.957048	0.216251	-0.295736	0.770356
100526694		'MSANTD3-TMEFF1'	mRNA	1.77	1.48	1.64	1.3	3.51	2.04	1.5	2.12	1.93	1.63	2.28333	1.85	-0.189248	0.892032	0.279832	0.665584
100526737	ENSG00000248643	'RBM14-RBM4'	mRNA	6.75	10.12	10.69	10.04	8.22	8.73	7.56	9.28	10.76	9.18667	8.99667	9.2	0.0486854	0.956799	-0.0648943	0.926971
100526739	ENSG00000251503	'CENPS-CORT'	mRNA	5.54	5.56	5.79	4.41	4.11	3.45	5.41	3.79	4.44	5.63	3.99	4.54667	0.282201	0.603746	-0.214119	0.677071
100526740	ENSG00000248919	'ATP5MF-PTCD1'	mRNA	0	0	0.35	0	0.21	0	0	0	0	0.116667	0.07	0	5.20715	0.59266	4.38879	0.547101
100526760	ENSG00000114786	'ABHD14A-ACY1'	mRNA	0.52	0.18	0.36	0.28	0	0	0.28	0	0.27	0.353333	0.0933333	0.183333	0.987397	0.722265	-1.10537	0.883802
100526761	ENSG00000250709	'CCDC169-SOHLH2'	mRNA	0	0	0	0.31	0	0	0.33	0.18	0.18	0	0.103333	0.23	-4.87946	0.0154327	-0.944402	0.838856
100526767	ENSG00000249884	'RNF103-CHMP3'	mRNA	0.18	0.15	0.16	0	0.18	0.47	0	0	0	0.163333	0.216667	0	4.92372	0.0121153	5.36093	0.386875
100526772	ENSG00000248592	'STIMATE-MUSTN1'	mRNA	1.02	3.03	3.99	2.6	1.03	3.3	3.84	3.49	1.55	2.68	2.31	2.96	-0.152608	0.95412	-0.392388	0.80363
100526783	ENSG00000250021	'ARPIN-AP3S2'	mRNA	2.07	1.73	1.43	2.01	0.79	1.97	2.17	0.93	2	1.74333	1.59	1.7	0.0421102	0.987598	-0.107465	0.936293
100526832	ENSG00000213160	'PHOSPHO2-KLHL23'	mRNA	0	0.18	0	0	0	0	0	0	0.16	0.06	0	0.0533333	0.187525	0.998509	-3.59039	0.658772
100526842	ENSG00000215472	'RPL17-C18orf32'	mRNA	2.17	2.43	2.35	2.32	2.35	2.32	2.53	2.22	3.12	2.31667	2.33	2.62333	-0.167184	0.905474	-0.182076	0.789715
100527943	ENSG00000259399	'TGIF2-RAB5IF'	mRNA	1.68	1.06	0.71	0.46	0.26	0.34	0.49	0.54	0.75	1.15	0.353333	0.593333	1.02846	0.454392	-0.775556	0.677481
100527963	ENSG00000260238	'PMF1-BGLAP'	mRNA	9.04	5.37	8.03	8.19	9.83	8.73	11.78	8.53	9.45	7.48	8.91667	9.92	-0.405411	0.371472	-0.166974	0.736498
100527978	ENSG00000271092	'TLCD4-RWDD3'	mRNA	0.81	0.57	0.42	0.28	0.52	0.68	0.45	0.19	0.42	0.6	0.493333	0.353333	0.869325	0.679831	0.523546	0.803008
100528021	ENSG00000259332	'ST20-MTHFS'	mRNA	0.15	0	0	0.18	0	0.13	0	0.19	0.31	0.05	0.103333	0.166667	-1.86943	0.860288	-0.819648	0.789577
100528030	ENSG00000259075	'POC1B-GALNT4'	mRNA	1.03	1.45	0.57	1.6	1.35	1.61	1.35	1.25	1.66	1.01667	1.52	1.42	-0.499435	0.285703	0.0720908	0.926577
100528032		'KLRC4-KLRK1'	mRNA	0	0	0	0	0.37	0	0	0	0	0	0.123333	0			3.51394	0.668256
100528062	ENSG00000286237	'ARMCX5-GPRASP2'	mRNA	4.11	3.93	4.19	4.19	4.61	3.92	4.94	5.01	5.69	4.07667	4.24	5.21333	-0.326239	0.0333624	-0.264114	0.0835624
100528064	ENSG00000255526	'NEDD8-MDP1'	mRNA	0.87	0.57	0.29	0.64	0.82	0	0.58	0.92	0	0.576667	0.486667	0.5	-0.0253164	0.998509	-0.140661	0.972374
100529063	ENSG00000258643	'BCL2L2-PABPN1'	mRNA	17.79	11.59	13.01	15.48	13.12	11.54	15.36	13.32	17.86	14.13	13.38	15.5133	-0.128722	0.912992	-0.224224	0.238089
100529097	ENSG00000257529	'RPL36A-HNRNPH2'	mRNA	0.81	0	0.39	1.47	2.66	1.09	0.4	1.12	1.23	0.4	1.74	0.916667	-1.19135	0.809201	0.938425	0.365975
100529144	ENSG00000103426	'CORO7-PAM16'	mRNA	0.62	0.32	0	0	0	1.03	0.65	0.35	0.69	0.313333	0.343333	0.563333	-0.860575	0.897732	-0.73276	0.926971
100529215	ENSG00000270011	'ZNF559-ZNF177'	mRNA	0.33	0.15	0.35	0	0.46	0.42	0	0.56	0.08	0.276667	0.293333	0.213333	0.250578	0.969717	0.327744	0.955961
100529239	ENSG00000270800	'RPS10-NUDT3'	mRNA	8.3	7.18	8.28	7.89	9.37	7.49	6.42	7.84	7.58	7.92	8.25	7.28	0.128855	0.779657	0.172509	0.477922
100529240	ENSG00000221874	'ZNF816-ZNF321P'	mRNA	2.96	2.77	2.21	2.77	2.57	2.1	2.15	2.38	2.71	2.64667	2.48	2.41333	0.137749	0.905474	0.0331686	0.95754
100529241	ENSG00000270757	'HSPE1-MOB4'	mRNA	0.38	0.39	0	0.23	0.44	0.48	0	0.21	0.3	0.256667	0.383333	0.17	0.624464	0.95412	1.22604	0.540985
100529251	ENSG00000254788	'CKLF-CMTM1'	mRNA	0.57	0	0.26	0	0.33	0.37	0.34	0.67	0.28	0.276667	0.233333	0.43	-0.759216	0.945555	-1.27446	0.758317
100529257	ENSG00000258644	'SYNJ2BP-COX16'	mRNA	0	0	0	0	0	0	0.32	0.1	0	0	0	0.14	-3.46779	0.779657	-3.39241	0.63662
100529261	ENSG00000125954	'CHURC1-FNTB'	mRNA	0	0	0	0	0	0	1.21	0.63	0	0	0	0.613333	-6.64184	0.393183	-6.56607	0.270418
10053	ENSG00000129354	'AP1M2'	mRNA	0.42	0.46	0.4	0.43	0.19	0.43	0.59	0.24	0.53	0.426667	0.35	0.453333	-0.0831188	0.981313	-0.381844	0.841417
100532726	ENSG00000259112	'NDUFC2-KCTD14'	mRNA	0.49	0	0.3	0.16	0.85	0.17	0.41	0.16	0.22	0.263333	0.393333	0.263333	-0.0156909	0.998509	0.547231	0.789498
100532731	ENSG00000269897	'COMMD3-BMI1'	mRNA	0	0.47	0.38	0	0	0.54	0.31	0.5	0	0.283333	0.18	0.27	0.098936	0.998509	-0.617156	0.940525
100532736	ENSG00000158747	'MICOS10-NBL1'	mRNA	0.15	0.16	0.29	0.42	0.33	0.67	0.61	0.68	0.35	0.2	0.473333	0.546667	-1.52972	0.178628	-0.284603	0.862338
100533105	ENSG00000288602	'C8orf44-SGK3'	mRNA	0	0.34	0.21	0.09	0.43	0.4	0.18	0.29	0	0.183333	0.306667	0.156667	0.248324	0.983392	0.973422	0.761183
100533106	ENSG00000259305	'ZHX1-C8orf76'	mRNA	0.89	1.31	0.97	1.31	1.44	1.91	1.28	1.02	1.04	1.05667	1.55333	1.11333	-0.0985402	0.96296	0.467257	0.608039
100533181	ENSG00000255245	'FXYD6-FXYD2'	mRNA	0.9	2.62	1.97	3.17	2.39	2.72	1.91	2.16	2.6	1.83	2.76	2.22333	-0.317756	0.912963	0.26549	0.83743
100533467	ENSG00000270181	'BIVM-ERCC5'	mRNA	0	0	0	0.81	0	0.9	0	0	0.4	0	0.57	0.133333	-5.31599	0.575758	2.12941	0.811713
100533496	ENSG00000259024	'TVP23C-CDRT4'	mRNA	4.05	4.19	3.91	3.93	3.2	3.55	4.76	5.26	5.33	4.05	3.56	5.11667	-0.333761	0.199083	-0.533134	0.00979987
100533952	ENSG00000272968	'RBAK-RBAKDN'	mRNA	0	0.34	0.17	0.19	0.92	0.36	0.18	0.18	0.17	0.17	0.49	0.176667	-0.0278258	0.998509	1.47316	0.582388
100533997		'MAGEA10-MAGEA5'	mRNA	0.55	0.25	0.79	0.86	0	0.56	0.71	0.99	0.76	0.53	0.473333	0.82	-0.708611	0.593807	-0.802153	0.764772
100534012	ENSG00000163156	'TNFAIP8L2-SCNM1'	mRNA	2.07	1.82	0.68	1.36	1.95	1.13	1.41	0.96	1.12	1.52333	1.48	1.16333	0.426684	0.731867	0.342023	0.665893
100534592	ENSG00000270617	'URGCP-MRPS24'	mRNA	0.8	1.67	0.51	1.72	1.44	0.59	0.33	1.02	1.72	0.993333	1.25	1.02333	-0.0189219	0.998509	0.294825	0.916832
100534599	ENSG00000261796	'ISY1-RAB43'	mRNA	3.12	2.66	2.86	3.02	3.28	3.02	3.39	3.83	3.58	2.88	3.10667	3.6	-0.31358	0.146772	-0.220484	0.294643
10054	ENSG00000126261	'UBA2'	mRNA	33.71	33.45	32.21	28.06	26.78	27.59	29.98	26.76	30.01	33.1233	27.4767	28.9167	0.20549	0.00454962	-0.080358	0.435067
10055	ENSG00000142230	'SAE1'	mRNA	94.65	95.49	91.59	87.68	92.23	85.76	90.59	90.73	87.42	93.91	88.5567	89.58	0.0745273	0.36822	-0.0239535	0.852117
10056	ENSG00000116120	'FARSB'	mRNA	20.09	21.22	21.46	18.21	18.49	19.45	18.93	20.06	18.87	20.9233	18.7167	19.2867	0.12882	0.108828	-0.0493299	0.663551
10057	ENSG00000114770	'ABCC5'	mRNA	17.89	19.13	17.28	17.37	18.01	17.95	20.19	19.36	20.96	18.1	17.7767	20.17	-0.159241	0.0705285	-0.225276	0.00241824
10058	ENSG00000115657	'ABCB6'	mRNA	26.69	26.83	26.43	31.5	29.67	28.68	30.05	29.17	30.04	26.65	29.95	29.7533	-0.151858	0.11375	0.000999	0.993051
10059	ENSG00000087470	'DNM1L'	mRNA	24.13	26.16	23.42	25.96	24.32	26.64	23.35	21.92	25.53	24.57	25.64	23.6	0.0689822	0.718994	0.113762	0.227261
10060	ENSG00000069431	'ABCC9'	mRNA	6.7	6.25	5.81	7.83	7.32	6.9	6.05	6.93	6.72	6.25333	7.35	6.56667	-0.0604532	0.870369	0.156629	0.176167
10061	ENSG00000033050	'ABCF2'	mRNA	27.12	28.04	29.6	21.11	18.18	20.81	27.44	27.35	27.37	28.2533	20.0333	27.3867	0.0551576	0.749232	-0.457533	1.46e-11
10062	ENSG00000025434	'NR1H3'	mRNA	4.05	3.92	5.91	5.25	4.95	6	5.1	5.43	6.65	4.62667	5.4	5.72667	-0.323466	0.454358	-0.13043	0.790039
10063	ENSG00000138495	'COX17'	mRNA	38.91	35.17	42.78	38.79	48.54	36.35	33.93	38.81	44.61	38.9533	41.2267	39.1167	-0.0613741	0.95412	0.0550117	0.926971
100631383	ENSG00000272414	'FAM47E-STBD1'	mRNA	0.09	0.32	0	0	0.18	0.15	0.2	0	0.1	0.136667	0.11	0.1	0.517379	0.95412	0.0592018	0.99228
100652748	ENSG00000204152	'TIMM23B'	mRNA	15.11	14.49	14.06	11.73	12.45	14.04	12.33	13.06	12.92	14.5533	12.74	12.77	0.19343	0.249601	-0.0118087	0.972883
100652824	ENSG00000182329	'KIAA2012'	mRNA	0.02	0	0.02	0	0.02	0	0	0	0	0.0133333	0.00666667	0	1.83821	0.907856	1.01547	0.926971
100653515	ENSG00000178404	'CEP295NL'	mRNA	1.58	1.45	1.35	2.66	2.07	1.59	1.15	1.45	1.15	1.46	2.10667	1.25	0.225836	0.893523	0.732005	0.0902287
10066	ENSG00000140497	'SCAMP2'	mRNA	18.86	18.69	18.99	21.17	23.96	20.92	22.14	22.61	21.9	18.8467	22.0167	22.2167	-0.230207	0.0410449	-0.0204937	0.926971
10067	ENSG00000116521	'SCAMP3'	mRNA	54.39	52.89	55.37	59.42	63.83	54.51	56.61	54.5	58.05	54.2167	59.2533	56.3867	-0.0579849	0.813287	0.0552492	0.738567
10068	ENSG00000137496	'IL18BP'	mRNA	2.75	3.74	3.1	3.35	3.42	2.96	3.03	3.02	3.04	3.19667	3.24333	3.03	0.024531	0.983265	0.0544014	0.926971
10069	ENSG00000156253	'RWDD2B'	mRNA	9.84	8.35	11.18	10.3	9.42	11.89	9.96	9.36	8.97	9.79	10.5367	9.43	0.118822	0.795312	0.177238	0.404464
10071	ENSG00000205277	'MUC12'	mRNA	0.01	0.01	0.05	0.03	0.02	0.03	0.02	0.02	0.03	0.0233333	0.0266667	0.0233333	-0.0300251	0.998509	0.259571	0.926971
10072	ENSG00000254986	'DPP3'	mRNA	22.5	21.56	22.08	23.72	25.41	22.69	28.24	24.35	26.73	22.0467	23.94	26.44	-0.254439	0.0100418	-0.149929	0.186696
10073	ENSG00000169371	'SNUPN'	mRNA	13.24	12.72	14.52	16.35	15.36	16.75	12.32	13.91	12.11	13.4933	16.1533	12.78	0.0644731	0.951421	0.310098	0.0896209
10075	ENSG00000086758	'HUWE1'	mRNA	53.11	51.92	53.66	54.8	55.82	55.51	52.34	52.64	52.17	52.8967	55.3767	52.3833	0.0261046	0.795318	0.0743268	0.0466475
10076	ENSG00000060656	'PTPRU'	mRNA	14.36	15.77	17.38	11.36	10.76	10.7	11.99	12.04	10.39	15.8367	10.94	11.4733	0.476089	8.22e-08	-0.0746427	0.636788
10077	ENSG00000064201	'TSPAN32'	mRNA	0	0	0	0.08	0	0	0.08	0	0	0	0.0266667	0.0266667	-0.983569	0.95412	0.0537035	0.99228
10078	ENSG00000184281	'TSSC4'	mRNA	40.97	40.77	40.83	39.07	33.92	37.67	37.75	42.55	39.79	40.8567	36.8867	40.03	0.0272458	0.95412	-0.134904	0.31581
10079	ENSG00000054793	'ATP9A'	mRNA	0.54	0.39	0.45	0.43	0.43	0.34	0.46	0.46	0.56	0.46	0.4	0.493333	-0.0997045	0.95412	-0.308664	0.581629
10081	ENSG00000090470	'PDCD7'	mRNA	10.57	10.99	9.19	8.63	8.17	7.82	10.51	11.59	10.24	10.25	8.20667	10.78	-0.0652206	0.909206	-0.401357	0.00326617
10082	ENSG00000183098	'GPC6'	mRNA	0.01	0	0.01	0.03	0	0	0.01	0.03	0	0.00666667	0.01	0.0133333	-0.614844	0.95412	-0.539531	0.926971
100820829	ENSG00000263155	'MYZAP'	mRNA	1.36	1.33	2.14	1.2	1	1.65	2.22	1.76	1.83	1.61	1.28333	1.93667	-0.268344	0.786442	-0.595627	0.167793
10083	ENSG00000006611	'USH1C'	mRNA	0.09	0.04	0.09	0.14	0.1	0.09	0.03	0.05	0.09	0.0733333	0.11	0.0566667	0.303769	0.958583	0.86386	0.797834
10084	ENSG00000102103	'PQBP1'	mRNA	77.53	85.66	77.49	84.88	86.68	79.15	77.61	80.57	68.43	80.2267	83.57	75.5367	0.0847523	0.78565	0.120857	0.420133
100861412	ENSG00000265817	'FSBP'	mRNA	0.64	1.19	1.01	1.55	1.69	1.84	1.01	1.61	1.31	0.946667	1.69333	1.31	-0.453033	0.326421	0.366697	0.235458
100861540	ENSG00000282301	'CYP3A7-CYP3A51P'	mRNA	0	0	0	0	0	0	0.04	0	0	0	0	0.0133333	-0.983569	0.95412	-0.908083	0.926971
100862671	ENSG00000281991	'TMEM265'	mRNA	2.36	2.36	1.79	1.86	3.15	2.43	2.42	2.18	2.59	2.17	2.48	2.39667	-0.139818	0.949541	0.0425584	0.959728
10087	ENSG00000113163	'CERT1'	mRNA	10.09	9.61	9.65	11.51	12.44	11.91	10.37	9.85	10.21	9.78333	11.9533	10.1433	-0.0237486	0.95412	0.249204	0.00369898
100873985		'MED14OS'	mRNA	0.28	0.41	0.42	0.59	0.45	0.44	0.42	0.42	0.14	0.37	0.493333	0.326667	0.16545	0.97541	0.56525	0.841933
100885848	ENSG00000267060	'PTGES3L'	mRNA	1.25	1.97	1.34	1.35	2.35	1.96	2.05	2.05	1.74	1.52	1.88667	1.94667	-0.353796	0.776571	-0.0735128	0.934136
100885850	ENSG00000108825	'PTGES3L-AARSD1'	mRNA	0.95	0.93	0.84	0.83	0.59	0.77	0.47	0.58	0.45	0.906667	0.73	0.5	0.925652	0.284727	0.549328	0.599068
10089	ENSG00000173338	'KCNK7'	mRNA	0	0	0.43	0.36	0.25	0.1	0.1	0.42	0.1	0.143333	0.236667	0.206667	-0.305873	0.959761	0.466192	0.911907
1009	ENSG00000140937	'CDH11'	mRNA	10.7	12.34	11.15	12.98	13.71	12.25	11.69	11.61	12.15	11.3967	12.98	11.8167	-0.0406726	0.909962	0.129032	0.175602
10090	ENSG00000111962	'UST'	mRNA	1.44	1.12	1.21	0.92	1.02	0.76	1.42	1.75	1.32	1.25667	0.9	1.49667	-0.243485	0.717593	-0.737555	0.0175833
10092	ENSG00000162704	'ARPC5'	mRNA	8.33	7.8	7.8	7.51	7.23	8.21	8.79	8.45	9.03	7.97667	7.65	8.75667	-0.123374	0.378102	-0.201096	0.0429953
10093	ENSG00000241553	'ARPC4'	mRNA	124.71	122.24	134.87	131.74	140.33	135.93	130.7	123.39	121.1	127.273	136	125.063	0.0282849	0.912992	0.100626	0.130763
10094	ENSG00000111229	'ARPC3'	mRNA	82.18	79	83.68	93.88	94.37	88.13	75.99	75.28	81.4	81.62	92.1267	77.5567	0.0704487	0.786629	0.237883	0.0113744
10095	ENSG00000130429	'ARPC1B'	mRNA	114.47	112.78	103.18	98.69	94.49	87.29	97.61	96.62	94.27	110.143	93.49	96.1667	0.199646	0.00455929	-0.0492944	0.698144
10096	ENSG00000115091	'ACTR3'	mRNA	26.76	25.93	24.1	33.54	33.14	35.48	27.97	25.67	27.98	25.5967	34.0533	27.2067	-0.0758134	0.505325	0.318936	1.62e-09
10097	ENSG00000138071	'ACTR2'	mRNA	78.8	79.68	72.5	93.59	92.39	100.95	79.97	79.48	79.86	76.9933	95.6433	79.77	-0.0415018	0.757655	0.255303	1.03e-08
10098	ENSG00000168785	'TSPAN5'	mRNA	20.81	20.55	18.83	25.49	23.1	25.9	20.22	20.89	21.02	20.0633	24.83	20.71	-0.0365663	0.933947	0.255261	0.00229664
10099	ENSG00000140391	'TSPAN3'	mRNA	38.6	37.55	37.22	35.91	36.03	33.94	37.54	35.63	37.84	37.79	35.2933	37.0033	0.0411013	0.766609	-0.0745478	0.281679
100996259		'FAM106B'	mRNA	0.17	0.25	0.15	0.7	0.16	0.09	0.14	0.47	0.31	0.19	0.316667	0.306667	-0.677039	0.905474	0.17875	0.944914
100996492	ENSG00000259417	'CTXND1'	mRNA	0	0	0	0	0	0	0	0.01	0	0	0	0.00333333	-0.983569	0.95412	-0.908083	0.926971
100996693	ENSG00000286095	'SPEGNB'	mRNA	1.83	1.94	1.79	2.77	3.48	1.2	3.48	3.78	3.15	1.85333	2.48333	3.47	-0.912621	0.234233	-0.494831	0.558734
100996717	ENSG00000286219	'NOTCH2NLC'	mRNA	6.74	7.67	7.68	8.99	8.16	9.05	7.82	7.03	9.06	7.36333	8.73333	7.97	0.00278505	0.998509	0.142084	0.424685
100996763	ENSG00000286019	'NOTCH2NLB'	mRNA	3.85	3.92	3.97	4.44	4.21	4.62	4.65	3.92	4.69	3.91333	4.42333	4.42	-0.154564	0.435013	-0.00243386	0.99228
100996842	ENSG00000233223	'LOC100996842'	mRNA	0.78	0.47	0.66	0.41	0.41	0.7	0.49	0.39	0.39	0.636667	0.506667	0.423333	0.600911	0.850727	0.257765	0.926971
100996928	ENSG00000269955	'FMC1-LUC7L2'	mRNA	3.15	6.44	2.97	3.83	4.26	3.79	2.48	3.44	2.16	4.18667	3.96	2.69333	0.650879	0.482701	0.556509	0.0329741
100996939	ENSG00000145337	'PYURF'	mRNA	10.2	8.8	7.41	12.83	23.32	14.6	20.13	10.81	16.02	8.80333	16.9167	15.6533	-0.823978	0.0469572	0.107768	0.926971
101	ENSG00000151651	'ADAM8'	mRNA	0.82	0.96	0.96	1.43	1.19	1.15	1.24	1.2	1.53	0.913333	1.25667	1.32333	-0.506713	0.366663	-0.081458	0.926971
1010	ENSG00000154162	'CDH12'	mRNA	0	0	0	0	0	0	0	0	0.03	0	0	0.01	-0.983569	0.95412	-0.908083	0.926971
10101	ENSG00000095906	'NUBP2'	mRNA	45.48	47.68	42.7	35.32	33.05	36.26	45.87	47.26	44.97	45.2867	34.8767	46.0333	-0.0316986	0.95412	-0.408214	3.73e-05
10102	ENSG00000123297	'TSFM'	mRNA	23.66	22.61	22.15	20.36	24.64	21.71	23.63	21.38	22.27	22.8067	22.2367	22.4267	-0.0174839	0.968597	-0.0282689	0.926971
10103	ENSG00000117472	'TSPAN1'	mRNA	0.07	0.06	0.19	0	0	0.07	0.07	0.13	0.13	0.106667	0.0233333	0.11	-0.0265001	0.998509	-2.16419	0.541505
10105	ENSG00000108179	'PPIF'	mRNA	107.5	107.72	106.74	116.49	114.97	111.05	107.53	107.06	106.77	107.32	114.17	107.12	0.00981093	0.95412	0.084523	0.174754
101059938	ENSG00000214967	'NPIPA7'	mRNA	12.87	12.89	16.51	11.45	10.15	9.12	15.75	13.44	17.46	14.09	10.24	15.55	-0.141109	0.803881	-0.614115	0.00244356
101059953	ENSG00000214940	'NPIPA8'	mRNA	4.04	4.44	4.06	4.45	4.46	3.89	4	3.69	4.28	4.18	4.26667	3.99	0.0721417	0.95412	0.0814598	0.892835
10106	ENSG00000175215	'CTDSP2'	mRNA	54.94	53.74	53.72	46.56	45.9	47.44	55.37	54.98	55.81	54.1333	46.6333	55.3867	-0.0228088	0.909962	-0.254603	1.59e-08
101060200	ENSG00000214029	'ZNF891'	mRNA	4.38	2.6	3.49	2.74	3.44	3.95	3.39	2.91	2.56	3.49	3.37667	2.95333	0.247096	0.712901	0.186105	0.698708
101060226	ENSG00000271383	'NBPF19'	mRNA	19.08	19.11	19.78	16.35	17.41	17.5	20.14	21.66	20.99	19.3233	17.0867	20.93	-0.102827	0.097854	-0.298311	7.48e-10
101060321	ENSG00000260287	'TBC1D3G'	mRNA	0.47	0	0.8	0	0.15	0.28	0.63	0.41	0.25	0.423333	0.143333	0.43	-0.0281425	0.998509	-1.84524	0.142208
101060351	ENSG00000273513	'TBC1D3K'	mRNA	0.15	0	0.25	0	0	0.14	0	0	0.33	0.133333	0.0466667	0.11	0.214786	0.99741	-1.52852	0.910423
101060376	ENSG00000274512	'TBC1D3L'	mRNA	3.74	4.9	4.92	4.56	4.99	3.96	5.19	5.38	4.53	4.52	4.50333	5.03333	-0.105488	0.87694	-0.0989845	0.789958
101060389	ENSG00000274419	'TBC1D3D'	mRNA	1.04	0.97	0.87	0.62	0.51	0.39	1.81	1.37	0.86	0.96	0.506667	1.34667	-0.480113	0.638766	-1.47995	0.011295
101060684	ENSG00000273136	'NBPF26'	mRNA	7.73	9.4	9.17	7.42	7.49	8.11	8.54	8.99	9.77	8.76667	7.67333	9.1	-0.0429576	0.943699	-0.25271	0.019133
10109	ENSG00000163466	'ARPC2'	mRNA	274.07	279.6	292.3	291.44	293.35	301.85	264.4	267.63	269.14	281.99	295.547	267.057	0.0818099	0.188262	0.137505	0.00191053
10111	ENSG00000113522	'RAD50'	mRNA	7.36	8.09	7.52	8.4	7.84	8.55	7.09	8.08	8.07	7.65667	8.26333	7.74667	-0.00535797	0.998509	0.0872701	0.522142
10112	ENSG00000112984	'KIF20A'	mRNA	46.07	45.87	43.01	43.31	41.95	46.32	37.51	39.98	37.36	44.9833	43.86	38.2833	0.241493	0.00031	0.189362	0.00786281
10113	ENSG00000138073	'PREB'	mRNA	53.59	46.79	53.89	51.89	48.1	51.16	52.19	51.13	53.54	51.4233	50.3833	52.2867	-0.0184239	0.95412	-0.06292	0.588433
10114	ENSG00000110422	'HIPK3'	mRNA	23.73	24.17	23.84	26.66	26.23	27.44	28.86	27.03	29.68	23.9133	26.7767	28.5233	-0.243616	3.72e-06	-0.0982407	0.136493
10116	ENSG00000169018	'FEM1B'	mRNA	9.12	9.63	8.99	8.87	9.14	9.14	9.36	9.36	9.84	9.24667	9.05	9.52	-0.0305129	0.95412	-0.0788684	0.540985
10117	ENSG00000132464	'ENAM'	mRNA	0	0	0	0	0.02	0	0	0	0	0	0.00666667	0			1.01547	0.926971
1012	ENSG00000140945	'CDH13'	mRNA	32.36	30.63	38.41	43.32	39.84	39.73	34.52	33.12	34.02	33.8	40.9633	33.8867	-0.126307	0.132473	0.0833595	0.323919
10120	ENSG00000115073	'ACTR1B'	mRNA	22.54	20.9	24.01	26.06	24.9	23.47	24.22	23.04	22.04	22.4833	24.81	23.1	-0.0317145	0.95412	0.0955244	0.538437
10121	ENSG00000138107	'ACTR1A'	mRNA	97.63	97.27	95.38	118.57	121.86	112.01	109.71	106.27	111.42	96.76	117.48	109.133	-0.165082	0.000392	0.099448	0.0818799
10123	ENSG00000188042	'ARL4C'	mRNA	37.36	35.24	34.84	20.68	18.35	18.69	28.89	28.92	27.55	35.8133	19.24	28.4533	0.341999	1.49e-08	-0.570077	1.3e-16
10124	ENSG00000122644	'ARL4A'	mRNA	6.8	5.82	6.76	7.56	7.5	8.38	6.3	5.76	5.61	6.46	7.81333	5.89	0.140148	0.72923	0.392317	0.0141675
10125	ENSG00000172575	'RASGRP1'	mRNA	0	0	0	0.02	0	0.02	0	0.02	0	0	0.0133333	0.00666667	-0.983569	0.95412	0.943584	0.916832
10126	ENSG00000100246	'DNAL4'	mRNA	5.93	8.21	5.89	5.27	6.62	6.43	7.75	7.28	6.83	6.67667	6.10667	7.28667	-0.1224	0.905474	-0.26368	0.416315
10127	ENSG00000006194	'ZNF263'	mRNA	10.59	11.16	12.17	8.94	10.23	11.21	10.43	11.4	10.99	11.3067	10.1267	10.94	0.0576466	0.908226	-0.118146	0.536692
10128	ENSG00000138095	'LRPPRC'	mRNA	70.21	72.51	71.22	64.94	64.4	68.7	65.67	63.37	64.99	71.3133	66.0133	64.6767	0.151947	0.000115	0.023277	0.804716
10129	ENSG00000073910	'FRY'	mRNA	0.36	0.35	0.37	0.54	0.46	0.48	0.44	0.36	0.51	0.36	0.493333	0.436667	-0.27722	0.680308	0.164782	0.762732
1013	ENSG00000129910	'CDH15'	mRNA	77.38	79.27	76.91	73.09	75.83	73.32	89.41	90.57	82.03	77.8533	74.08	87.3367	-0.157263	0.0103369	-0.244501	8.63e-06
10130	ENSG00000143870	'PDIA6'	mRNA	157.99	157.27	150.3	158.8	157.5	165.16	160.18	162.67	158.36	155.187	160.487	160.403	-0.0409186	0.716253	-0.00721943	0.940655
10131	ENSG00000126602	'TRAP1'	mRNA	52.79	48.82	47.94	38.75	39.79	39.64	50.08	44.08	44.7	49.85	39.3933	46.2867	0.114095	0.350302	-0.239728	0.00282689
10133	ENSG00000123240	'OPTN'	mRNA	4.73	3.92	4.33	5.76	6.02	6.26	4.94	5.16	6.37	4.32667	6.01333	5.49	-0.330608	0.144817	0.130154	0.626653
10134	ENSG00000185825	'BCAP31'	mRNA	110.15	113.15	116.24	112.33	120.84	115.03	107.41	107.18	107.38	113.18	116.067	107.323	0.0875464	0.4111	0.106623	0.185053
10135	ENSG00000105835	'NAMPT'	mRNA	15.84	15.66	15.57	15.81	16.47	18.83	14.9	14.28	15.94	15.69	17.0367	15.04	0.0708051	0.75591	0.17338	0.102913
10137	ENSG00000244462	'RBM12'	mRNA	37.99	37.69	36.51	36.08	35.47	36.35	36.52	37.54	38.86	37.3967	35.9667	37.64	0.00132314	0.998509	-0.0720549	0.258166
10138	ENSG00000015153	'YAF2'	mRNA	4.66	4.79	4.95	4.77	4.97	5.05	4.51	5.12	4.47	4.8	4.93	4.7	0.0479048	0.95412	0.0741741	0.814615
10139	ENSG00000101246	'ARFRP1'	mRNA	19.57	21.01	20.25	18.14	18.42	17.72	15.97	16.84	17.53	20.2767	18.0933	16.78	0.283946	0.0106262	0.0997268	0.540141
10140	ENSG00000141232	'TOB1'	mRNA	11.56	10.81	11.9	13.7	14.07	14.92	14.98	15.4	14.3	11.4233	14.23	14.8933	-0.379337	0.00554981	-0.068887	0.790039
101410538	ENSG00000126005	'MMP24OS'	mRNA	9.27	7.3	6.94	11.08	9.94	10.08	8.23	8.54	8.94	7.83667	10.3667	8.57	-0.122438	0.865545	0.263615	0.235541
10142	ENSG00000127914	'AKAP9'	mRNA	13.65	13.99	13.82	13.95	16.31	15.9	14.22	14.53	15.69	13.82	15.3867	14.8133	-0.0884989	0.306755	0.0487012	0.691443
10144	ENSG00000138640	'FAM13A'	mRNA	10.63	10.9	11.09	12.23	12.29	13.27	10.51	10.21	10.54	10.8733	12.5967	10.42	0.0665659	0.796729	0.25775	0.00401329
10146	ENSG00000145907	'G3BP1'	mRNA	35.09	36.05	34.42	33.21	32.08	33.38	36.33	34.65	37.67	35.1867	32.89	36.2167	-0.0300967	0.851087	-0.145025	0.00227527
10147	ENSG00000064607	'SUGP2'	mRNA	31.14	31.51	32.15	33.88	32.58	31.53	33.93	32.23	34.69	31.6	32.6633	33.6167	-0.0389141	0.855487	-0.0308648	0.820121
10148	ENSG00000105246	'EBI3'	mRNA	0.5	0.1	0.1	0.73	0.53	0.41	0.3	0.7	0.5	0.233333	0.556667	0.5	-1.11616	0.698105	0.14611	0.9422
10149	ENSG00000173698	'ADGRG2'	mRNA	0	0	0	0	0.02	0	0.02	0	0	0	0.00666667	0.00666667	-0.983569	0.95412	0.0537036	0.99228
1015	ENSG00000079112	'CDH17'	mRNA	0.08	0.05	0.05	0	0.05	0.05	0.05	0.03	0.13	0.06	0.0333333	0.07	-0.205586	0.967438	-0.939659	0.775744
10150	ENSG00000139793	'MBNL2'	mRNA	2.73	2.8	2.58	3.7	3.54	4.33	3.41	3.28	3.48	2.70333	3.85667	3.39	-0.318768	0.173934	0.185508	0.43037
10152	ENSG00000138443	'ABI2'	mRNA	41.42	40.71	41.5	32.54	33.49	30.71	36.39	34.74	35.38	41.21	32.2467	35.5033	0.188694	0.000146	-0.189033	0.000506
10153	ENSG00000115816	'CEBPZ'	mRNA	38.52	37.01	36.84	36.94	34.8	37.95	35.08	32.58	36.91	37.4567	36.5633	34.8567	0.112783	0.25566	0.0621327	0.597286
10154	ENSG00000136040	'PLXNC1'	mRNA	0.11	0.12	0.08	0.05	0.08	0.04	0.08	0.11	0.11	0.103333	0.0566667	0.1	0.0355757	0.998509	-0.887642	0.490087
10155	ENSG00000130726	'TRIM28'	mRNA	154.45	155.12	149.82	138.42	129.22	131.76	157.26	158.34	141.18	153.13	133.133	152.26	0.0172715	0.95412	-0.200538	0.000121
10156	ENSG00000105808	'RASA4'	mRNA	10.88	11.09	10.82	11.64	11.57	12.01	10.8	12.98	10.58	10.93	11.74	11.4533	-0.0583246	0.878654	0.0290255	0.924436
10157	ENSG00000008311	'AASS'	mRNA	8.43	8.59	8.15	9.99	9.66	10.28	9.49	8.55	9.48	8.39	9.97667	9.17333	-0.117732	0.498848	0.114069	0.370574
10159	ENSG00000182220	'ATP6AP2'	mRNA	28.92	30.22	28.34	33.19	30.4	31.52	31.77	29.7	33.91	29.16	31.7033	31.7933	-0.117461	0.435281	-0.0115903	0.953684
1016	ENSG00000145526	'CDH18'	mRNA	0	0	0	0	0	0.02	0	0	0	0	0.00666667	0			1.01547	0.926971
10160	ENSG00000152767	'FARP1'	mRNA	5.28	5.86	6.15	5.38	6.08	5.95	5.67	6.35	5.21	5.76333	5.80333	5.74333	0.0924921	0.691262	0.106457	0.440647
10161	ENSG00000139679	'LPAR6'	mRNA	1.6	2.09	1.22	2.44	2.2	2.61	1.27	1.87	1.45	1.63667	2.41667	1.53	0.108107	0.95412	0.642023	0.107278
10162	ENSG00000111684	'LPCAT3'	mRNA	19.78	17.71	20.32	23.97	25.44	25.53	20.19	20.02	21.2	19.27	24.98	20.47	-0.0802228	0.800585	0.279729	0.00574783
10163	ENSG00000158195	'WASF2'	mRNA	67.63	68.44	67.41	73.23	74.91	75.11	63.89	66.4	67.33	67.8267	74.4167	65.8733	0.0527199	0.492779	0.169489	4.26e-05
10164	ENSG00000140835	'CHST4'	mRNA	0	0	0	0.05	0.05	0.1	0.05	0.05	0.05	0	0.0666667	0.05	-2.46452	0.752879	0.465773	0.926971
10165	ENSG00000004864	'SLC25A13'	mRNA	40.81	43.12	41.97	44.19	43.17	47.42	38.29	37.17	36.83	41.9667	44.9267	37.43	0.174151	0.0150854	0.256587	6.82e-05
10166	ENSG00000102743	'SLC25A15'	mRNA	3.72	4.02	4.17	3.22	3.35	3.48	3.3	3.66	4.26	3.97	3.35	3.74	0.099373	0.898626	-0.163396	0.589309
10168	ENSG00000186448	'ZNF197'	mRNA	5.98	5.46	5.44	5.1	4.45	5.05	5.48	4.21	5.25	5.62667	4.86667	4.98	0.17059	0.430071	-0.00268976	0.99228
10169	ENSG00000140264	'SERF2'	mRNA	68.84	72.76	70.42	81.35	81.6	71.75	64.3	67.94	78.18	70.6733	78.2333	70.14	0.0206249	0.95412	0.151128	0.33764
1017	ENSG00000123374	'CDK2'	mRNA	31.37	28.37	28.81	29.73	25.86	26.99	28.58	28.67	27.18	29.5167	27.5267	28.1433	0.0766998	0.749663	-0.03663	0.876549
10171	ENSG00000120158	'RCL1'	mRNA	9.52	8.98	8.8	8.3	7.31	8.85	8.11	8.29	7.71	9.1	8.15333	8.03667	0.178839	0.593055	0.0107128	0.988181
10172	ENSG00000152454	'ZNF256'	mRNA	8.14	8.05	8.43	7.8	8.44	8.48	8.77	8.37	8.29	8.20667	8.24	8.47667	-0.043051	0.95412	-0.0517369	0.915515
10174	ENSG00000120896	'SORBS3'	mRNA	40.59	42.43	43.24	10.59	10.38	11.12	43.97	45.28	47.38	42.0867	10.6967	45.5433	-0.141336	0.132443	-2.1078	8.97e-139
10175	ENSG00000100528	'CNIH1'	mRNA	12.35	11.79	11.64	13.7	12.36	12.33	13.37	11.94	14.23	11.9267	12.7967	13.18	-0.134226	0.373143	-0.0489885	0.817629
10178	ENSG00000009694	'TENM1'	mRNA	0	0	0	0.01	0	0	0	0.01	0	0	0.00333333	0.00333333	-0.983569	0.95412	0.0537036	0.99228
10179	ENSG00000076053	'RBM7'	mRNA	6.84	7.34	7.4	7.7	9.06	8.81	7.5	6.08	6.1	7.19333	8.52333	6.56	0.143996	0.631963	0.372036	0.00958793
1018	ENSG00000250506	'CDK3'	mRNA	4.53	4.36	3.41	4.24	4.56	5.31	3.72	4.49	4.9	4.1	4.70333	4.37	-0.0888169	0.95412	0.0973477	0.892319
10180	ENSG00000004534	'RBM6'	mRNA	28.14	28.64	28.59	32.69	28.34	31.07	27.98	25.86	27.5	28.4567	30.7	27.1133	0.0631477	0.748703	0.179359	0.03377
10181	ENSG00000003756	'RBM5'	mRNA	36.25	37.21	38.44	36.87	38.22	38.77	37.49	34.44	40.02	37.3	37.9533	37.3167	0.00878199	0.975749	0.0176504	0.926971
10184	ENSG00000145685	'LHFPL2'	mRNA	11.65	11.69	10.98	9.3	9.54	10.38	11.5	11.97	12.49	11.44	9.74	11.9867	-0.0573559	0.857523	-0.305841	0.00125186
10186	ENSG00000183722	'LHFPL6'	mRNA	21.26	21.81	21.2	21.93	20.88	20.65	19.91	21.42	19.14	21.4233	21.1533	20.1567	0.0948933	0.721825	0.0622114	0.78498
10188	ENSG00000061938	'TNK2'	mRNA	17.07	16.12	15.77	12.25	13.29	12.63	18.6	19.95	18	16.32	12.7233	18.85	-0.198734	0.036154	-0.581296	1.7e-13
10189	ENSG00000183684	'ALYREF'	mRNA	168.38	182.98	183.33	147.78	150.78	156.15	182.13	177.12	148.55	178.23	151.57	169.267	0.0728999	0.896106	-0.170288	0.273285
1019	ENSG00000135446	'CDK4'	mRNA	169.32	170.58	167.46	165.18	156.92	161.37	160.78	170.61	165.22	169.12	161.157	165.537	0.0367868	0.793414	-0.0467244	0.554719
10190	ENSG00000115514	'TXNDC9'	mRNA	25.73	29.71	29.31	28.59	29.2	30.93	31.15	27.52	32.08	28.25	29.5733	30.25	-0.0938293	0.768884	-0.0406654	0.891426
101927423	ENSG00000288675	'PANO1'	mRNA	0.69	0.79	0.48	0.65	1.12	0.65	0.44	0.82	0.81	0.653333	0.806667	0.69	-0.0652957	0.983392	0.220882	0.902008
101927572		'LOC101927572'	mRNA	0.95	1.61	3.05	1.23	1.98	2.16	1.42	2.08	2.61	1.87	1.79	2.03667	-0.141264	0.956621	-0.187008	0.926971
101927685	ENSG00000283463	'HSFX4'	mRNA	0	0	0	0	0	0	0	0.11	0	0	0	0.0366667	-0.983569	0.95412	-0.908083	0.926971
101928120		'LOC101928120'	mRNA	3.01	3.72	3.61	2.3	3.59	2.07	3.21	2.81	2.1	3.44667	2.65333	2.70667	0.350461	0.72215	-0.0373037	0.977943
101928527	ENSG00000225973	'PIGBOS1'	mRNA	2.8	5.16	5.3	3.87	3.33	3.72	4.54	4.1	4.98	4.42	3.64	4.54	-0.0534878	0.971818	-0.327318	0.618595
101928603	ENSG00000260286	'ARMH2'	mRNA	0	0	0	0	0.17	0	0	0.32	0	0	0.0566667	0.106667	-1.89815	0.909962	-0.857413	0.926971
101928764		'LOC101928764'	mRNA	0	0	0.1	0.06	0.02	0.02	0.02	0.06	0	0.0333333	0.0333333	0.0266667	0.274404	0.971818	0.367047	0.926971
101928991		'CCDC92B'	mRNA	0.12	0.14	0.08	0.19	0.17	0.1	0.24	0.18	0.12	0.113333	0.153333	0.18	-0.689689	0.747804	-0.241593	0.916001
101929372		'LOC101929372'	mRNA	0.11	0.22	0.11	0.12	0.18	0.17	0.06	0	0.17	0.146667	0.156667	0.0766667	0.985657	0.868618	1.06141	0.718282
101929469	ENSG00000283297	'TEX52'	mRNA	0	0	0	0	0.11	0	0	0	0.1	0	0.0366667	0.0333333	-0.983569	0.95412	0.0537035	0.99228
101929726	ENSG00000262179	'MYMX'	mRNA	61.24	61.92	68.01	52.86	56.38	54.12	78.09	75.96	84.6	63.7233	54.4533	79.55	-0.326824	0.00343531	-0.558287	4.49e-08
10193	ENSG00000181852	'RNF41'	mRNA	7.61	8.78	7.79	10.76	10.77	10.12	8.69	8.11	8.38	8.06	10.55	8.39333	-0.0641714	0.866966	0.308338	0.00119794
10194	ENSG00000179981	'TSHZ1'	mRNA	17.16	15.71	17.45	14.11	14.41	13.62	14.33	15.6	14.47	16.7733	14.0467	14.8	0.192003	0.0485071	-0.0820006	0.5242
10195	ENSG00000214160	'ALG3'	mRNA	31.21	30.03	35.73	32.23	32.4	25.37	26.39	27.12	30.27	32.3233	30	27.9267	0.213812	0.151794	0.0924874	0.668782
10196	ENSG00000185238	'PRMT3'	mRNA	10.33	11.03	11.05	10.72	10.54	11.23	10.1	9.28	9.26	10.8033	10.83	9.54667	0.186933	0.393183	0.175121	0.327396
10197	ENSG00000131467	'PSME3'	mRNA	57.15	53.76	58.69	56.87	56.65	60.17	54.93	52.8	57.95	56.5333	57.8967	55.2267	0.0434853	0.82086	0.06037	0.49957
10198	ENSG00000051825	'MPHOSPH9'	mRNA	10.45	9.54	9.9	9.61	9.66	10.43	9.67	9.39	9.35	9.96333	9.9	9.47	0.0845206	0.671299	0.0577105	0.728704
10199	ENSG00000124383	'MPHOSPH10'	mRNA	22.47	22.97	25.2	23	23.73	24.35	21.19	20.12	20.73	23.5467	23.6933	20.68	0.194603	0.152379	0.188863	0.105811
102	ENSG00000137845	'ADAM10'	mRNA	5.37	5.88	6.02	6.18	6.45	6.45	5.68	5.41	5.95	5.75667	6.36	5.68	0.0321723	0.95412	0.156764	0.105159
1020	ENSG00000164885	'CDK5'	mRNA	42.14	43.22	45.95	51.19	50.7	50.96	52.45	46.52	49.8	43.77	50.95	49.59	-0.180734	0.234725	0.0382212	0.888886
10200	ENSG00000135698	'MPHOSPH6'	mRNA	17.56	13.89	15.33	13.3	14.18	16.93	15.41	12.3	16.62	15.5933	14.8033	14.7767	0.077845	0.944133	-0.00618196	0.99228
10201	ENSG00000172113	'NME6'	mRNA	10.4	10.93	9.71	8.26	8.9	9.93	11.08	11.13	10.31	10.3467	9.03	10.84	-0.0670001	0.89945	-0.273951	0.0538767
10202	ENSG00000100867	'DHRS2'	mRNA	0.56	0.61	0.36	0.74	0.26	0.26	0.37	0.5	0.43	0.51	0.42	0.433333	0.230501	0.95412	-0.0908155	0.965452
10203	ENSG00000064989	'CALCRL'	mRNA	0.52	0.38	0.48	0.85	1.13	1.11	0.59	0.49	0.41	0.46	1.03	0.496667	-0.125481	0.95412	1.04591	0.0009
10204	ENSG00000102898	'NUTF2'	mRNA	54.12	56.39	56.17	53.24	58.51	53.65	55.81	58.45	56.63	55.56	55.1333	56.9633	-0.0273685	0.943664	-0.0550291	0.656798
10205	ENSG00000149573	'MPZL2'	mRNA	0.04	0.08	0	0.27	0.17	0.32	0.04	0.24	0	0.04	0.253333	0.0933333	-1.02812	0.922489	1.62728	0.424959
10206	ENSG00000204977	'TRIM13'	mRNA	3.44	3.45	2.79	3.21	3.44	2.82	3.16	3.28	3.18	3.22667	3.15667	3.20667	0.0213874	0.968304	-0.0326153	0.926971
10207	ENSG00000132849	'PATJ'	mRNA	0.2	0.2	0.28	0.22	0.21	0.21	0.23	0.38	0.21	0.226667	0.213333	0.273333	-0.245774	0.905474	-0.376517	0.629829
10208	ENSG00000132952	'USPL1'	mRNA	3.12	3.25	2.98	3.16	3.13	3.71	3.65	3.17	3.18	3.11667	3.33333	3.33333	-0.086131	0.906228	-0.0142561	0.97831
10209	ENSG00000173812	'EIF1'	mRNA	128.92	132.07	140.58	137.63	145.78	141.24	124.88	126.61	141.01	133.857	141.55	130.833	0.0408331	0.821084	0.106459	0.0935262
1021	ENSG00000105810	'CDK6'	mRNA	138.57	140.5	133.04	147.69	143.74	152.26	123.91	122.46	125.21	137.37	147.897	123.86	0.160885	1.06e-07	0.249992	5.51e-17
10210	ENSG00000197579	'TOPORS'	mRNA	11.49	10.97	11.5	13.53	12.58	13.55	11.02	10.58	11.53	11.32	13.22	11.0433	0.0456708	0.919835	0.253192	0.0132692
10211	ENSG00000137312	'FLOT1'	mRNA	49.57	52.19	60.25	52.23	51.36	48.12	48.64	48.99	57.64	54.0033	50.57	51.7567	0.0398065	0.907856	-0.0198335	0.926971
10212	ENSG00000123136	'DDX39A'	mRNA	129.62	139.06	147.63	121.1	115.44	117.49	133.94	123.46	122.5	138.77	118.01	126.633	0.136124	0.0975479	-0.110238	0.133749
10213	ENSG00000115233	'PSMD14'	mRNA	112.55	114.9	114.31	116.66	121.69	118.26	106.06	102.31	104.78	113.92	118.87	104.383	0.130617	0.0618086	0.179151	0.00278513
102157402	ENSG00000085231	'AK6'	mRNA	5.75	8.06	7.05	9.33	10.61	9.28	6.73	7.84	7.63	6.95333	9.74	7.4	-0.0742467	0.95412	0.388447	0.0712759
10216	ENSG00000116690	'PRG4'	mRNA	0	0	0	0	0	0	0.04	0	0	0	0	0.0133333	-1.87914	0.912992	-1.80405	0.838249
10217	ENSG00000144677	'CTDSPL'	mRNA	16.94	15.36	16.51	15.1	14.51	14.14	16.8	15.75	17.32	16.27	14.5833	16.6233	-0.0200233	0.95412	-0.194969	0.0276001
10219	ENSG00000139187	'KLRG1'	mRNA	0.65	0.74	0.99	0.44	0.18	0.31	1.21	1.03	0.68	0.793333	0.31	0.973333	-0.288293	0.905474	-1.61667	0.0275454
1022	ENSG00000134058	'CDK7'	mRNA	15.61	16.06	16.22	18.11	14.88	19.1	17.18	19.23	18.58	15.9633	17.3633	18.33	-0.197704	0.414848	-0.0913286	0.765938
10220	ENSG00000135414	'GDF11'	mRNA	8.25	7.91	7.72	6.15	6.47	6.2	7.62	7.95	7	7.96	6.27333	7.52333	0.0927219	0.598621	-0.267676	0.00358626
10221	ENSG00000173334	'TRIB1'	mRNA	4.91	4.72	4.26	6.47	6.92	5.93	5.02	5.29	6.21	4.63	6.44	5.50667	-0.242061	0.330333	0.218924	0.258261
10223	ENSG00000143167	'GPA33'	mRNA	0.04	0.04	0	0.04	0	0.04	0.04	0.12	0.04	0.0266667	0.0266667	0.0666667	-1.34538	0.855186	-1.27793	0.757841
10224	ENSG00000180855	'ZNF443'	mRNA	4.38	4.54	4.15	4.99	4.31	4.9	4.2	4.2	3.52	4.35667	4.73333	3.97333	0.138771	0.843389	0.246314	0.39075
10225	ENSG00000153283	'CD96'	mRNA	0.04	0.12	0.04	0	0.06	0.05	0.02	0.08	0.11	0.0666667	0.0366667	0.07	-0.191858	0.969026	-1.11355	0.687299
10226	ENSG00000105355	'PLIN3'	mRNA	82.17	84.16	84.91	110.46	111.1	108.07	90.84	90.3	82.59	83.7467	109.877	87.91	-0.0626027	0.629856	0.314508	4.41e-09
10227	ENSG00000109736	'MFSD10'	mRNA	23.91	20.99	21.5	21.83	19.77	19.11	21.85	22.77	21.8	22.1333	20.2367	22.14	-0.0164974	0.969713	-0.139878	0.389523
10228	ENSG00000135823	'STX6'	mRNA	17.66	16.89	16.96	14.46	14.15	14.25	17.74	15.69	16.6	17.17	14.2867	16.6767	0.0523071	0.848217	-0.229736	0.0072386
102288414	ENSG00000278615	'C11orf98'	mRNA	88.4	92.67	93.32	77.53	90.47	92.79	87.41	81.1	94.77	91.4633	86.93	87.76	0.0453952	0.945868	-0.0286288	0.926971
10229	ENSG00000167186	'COQ7'	mRNA	4.36	4.33	5.35	5.61	4.67	4.62	4.75	5.46	4.66	4.68	4.96667	4.95667	-0.0706732	0.95412	-0.00144234	0.995631
10231	ENSG00000172348	'RCAN2'	mRNA	3.45	3.21	3.62	5.83	6.58	6.16	4.12	3.38	4.27	3.42667	6.19	3.92333	-0.185778	0.675451	0.651071	5.79e-05
10232	ENSG00000102854	'MSLN'	mRNA	0	0.05	0	0	0.05	0	0	0	0.05	0.0166667	0.0166667	0.0166667	-0.0217832	0.998509	0.0537035	0.99228
10233	ENSG00000010626	'LRRC23'	mRNA	3.46	2.47	2.03	2.23	2.8	2.24	3.19	3.27	3.64	2.65333	2.42333	3.36667	-0.348367	0.661442	-0.567729	0.180653
10234	ENSG00000128606	'LRRC17'	mRNA	28.06	26.35	25.03	63.53	63.38	68.64	50.01	45.48	53.8	26.48	65.1833	49.7633	-0.902893	6.06e-32	0.379116	6.17e-08
10235	ENSG00000068831	'RASGRP2'	mRNA	1.58	1.89	1.69	1.97	1.72	2.18	2.48	1.97	2.35	1.72	1.95667	2.26667	-0.408578	0.477027	-0.215182	0.713733
10236	ENSG00000125944	'HNRNPR'	mRNA	34.61	35.63	36.36	33.87	35.14	35.97	34.15	34.26	35.32	35.5333	34.9933	34.5767	0.0501602	0.619557	0.0100951	0.926971
10237	ENSG00000121073	'SLC35B1'	mRNA	32.94	33.19	35.41	36.7	38.32	36.44	36.9	35.62	38.68	33.8467	37.1533	37.0667	-0.125171	0.453152	-0.00315067	0.99228
10238	ENSG00000136485	'DCAF7'	mRNA	32.62	32.3	33.54	31.18	32.48	31.5	32.62	31.66	34.04	32.82	31.72	32.7733	0.0126748	0.95412	-0.0535108	0.520566
10239	ENSG00000157823	'AP3S2'	mRNA	7.35	8.15	8.72	9.04	9.51	9.29	8.28	9.55	8.66	8.07333	9.28	8.83	-0.117876	0.587229	0.0649764	0.732454
1024	ENSG00000132964	'CDK8'	mRNA	13.65	12.07	11.85	14.64	13.81	12.97	12.11	13.26	13.4	12.5233	13.8067	12.9233	-0.0385752	0.95412	0.0884985	0.636897
10240	ENSG00000102738	'MRPS31'	mRNA	9.05	7	8.36	6.28	6.79	7.71	9.7	9.68	7.77	8.13667	6.92667	9.05	-0.150928	0.813396	-0.39532	0.112922
10241	ENSG00000136436	'CALCOCO2'	mRNA	15.76	15.32	16.29	17.54	18.49	17.31	15.97	14.88	16.55	15.79	17.78	15.8	0.00656627	0.995501	0.162772	0.124903
10243	ENSG00000171723	'GPHN'	mRNA	6.58	6.98	6.49	6.34	5.68	6.38	6.14	7.29	6.14	6.68333	6.13333	6.52333	0.0456517	0.95412	-0.0947672	0.700871
10244	ENSG00000136933	'RABEPK'	mRNA	35.06	36.46	35.2	31.81	32.23	29.62	36.16	36.31	33.41	35.5733	31.22	35.2933	0.025131	0.95412	-0.184269	0.131653
10245	ENSG00000126768	'TIMM17B'	mRNA	76.35	83.66	76.42	73.68	80.55	73.83	80.64	70.93	74.23	78.81	76.02	75.2667	0.0628579	0.847822	0.0112094	0.960892
10247	ENSG00000132541	'RIDA'	mRNA	12.72	14.11	9.86	12.88	11.27	11.73	12.21	10.56	11.68	12.23	11.96	11.4833	0.0896952	0.949865	0.0487433	0.926971
10248	ENSG00000172336	'POP7'	mRNA	91.94	91.18	95.29	77.69	76.38	81.09	89.91	92.93	87.58	92.8033	78.3867	90.14	0.0351631	0.953917	-0.213908	0.0445885
1025	ENSG00000136807	'CDK9'	mRNA	40.32	45.24	43.46	46.7	47.27	43.49	40.35	44.24	39.9	43.0067	45.82	41.4967	0.0595291	0.793583	0.135612	0.130606
10250	ENSG00000133226	'SRRM1'	mRNA	28.69	29.63	32.79	30.44	28.68	27.02	27.69	27.92	31.5	30.37	28.7133	29.0367	0.0696736	0.688255	-0.0104753	0.948237
10251	ENSG00000168939	'SPRY3'	mRNA	0.17	0.19	0.16	0.27	0.26	0.21	0.2	0.19	0.22	0.173333	0.246667	0.203333	-0.220414	0.921938	0.270902	0.766551
10252	ENSG00000164056	'SPRY1'	mRNA	45.24	44.77	44.55	42.75	42.57	41.67	48.04	43.79	45.44	44.8533	42.33	45.7567	-0.0124969	0.95412	-0.110855	0.143463
10253	ENSG00000136158	'SPRY2'	mRNA	165.03	170.88	167.51	148.43	146.07	140.77	163.36	161.02	163.69	167.807	145.09	162.69	0.0510752	0.518206	-0.171842	0.000103
10254	ENSG00000115145	'STAM2'	mRNA	4.31	4.44	4.04	4.68	4.75	4.4	3.93	4.11	4.65	4.26333	4.61	4.23	0.0219313	0.965524	0.117657	0.604365
10256	ENSG00000142675	'CNKSR1'	mRNA	0.31	0.3	0.3	0.2	0.2	0.24	0.34	0.39	0.27	0.303333	0.213333	0.333333	-0.138754	0.954673	-0.648933	0.634346
10257	ENSG00000125257	'ABCC4'	mRNA	6.03	6.96	6.78	5.65	5.97	6.72	6.46	6.4	6.57	6.59	6.11333	6.47667	0.0164501	0.969026	-0.097667	0.618802
1026	ENSG00000124762	'CDKN1A'	mRNA	25.74	26.54	25.37	36.55	37.62	35.93	28.23	28.13	28.31	25.8833	36.7	28.2233	-0.116238	0.474333	0.371514	4.55e-06
10260	ENSG00000174485	'DENND4A'	mRNA	3.04	3.44	3.22	3.43	3.52	3.44	2.77	2.95	3.29	3.23333	3.46333	3.00333	0.12097	0.698105	0.199935	0.197109
10262	ENSG00000143368	'SF3B4'	mRNA	83.62	79.88	85.9	77.76	85.74	76.7	80.04	82.36	84.09	83.1333	80.0667	82.1633	0.0211361	0.95412	-0.0456816	0.75161
10263	ENSG00000167797	'CDK2AP2'	mRNA	37.23	39.09	41.99	48.33	46.9	41.74	46.58	43.6	47.56	39.4367	45.6567	45.9133	-0.213494	0.219131	-0.0190216	0.943081
10265	ENSG00000176842	'IRX5'	mRNA	2.17	2.2	2.3	1.72	1.99	1.57	1.77	1.87	2.2	2.22333	1.76	1.94667	0.195204	0.854228	-0.151926	0.834127
10266	ENSG00000131477	'RAMP2'	mRNA	3.97	4.05	4.09	3.94	2.18	4.89	2.64	3.16	3.21	4.03667	3.67	3.00333	0.415393	0.752879	0.27315	0.812093
10267	ENSG00000132329	'RAMP1'	mRNA	14.96	16.74	13.48	15.28	17.32	17.59	14.2	13.27	14.82	15.06	16.73	14.0967	0.0909384	0.946007	0.236162	0.469122
10269	ENSG00000084073	'ZMPSTE24'	mRNA	22.45	22.37	20.83	23.1	24.57	24.82	21.83	20.71	21.97	21.8833	24.1633	21.5033	0.0338607	0.949735	0.16143	0.102367
1027	ENSG00000111276	'CDKN1B'	mRNA	14.56	13.5	15.52	14.37	15.19	13.92	14.45	14.8	15.24	14.5267	14.4933	14.83	-0.0219208	0.95412	-0.0406143	0.89461
10270	ENSG00000105127	'AKAP8'	mRNA	20.52	21.22	21.89	18.35	19.39	17.99	20.03	19.94	19.67	21.21	18.5767	19.88	0.102993	0.45959	-0.10448	0.355226
10272	ENSG00000070404	'FSTL3'	mRNA	5.12	4.43	4.64	6.5	6.47	6.1	5.32	5.14	5.5	4.73	6.35667	5.32	-0.162047	0.747804	0.249086	0.272836
102723360		'LOC102723360'	mRNA	0.87	0	3.78	0	0	0	4.13	2.94	4.63	1.55	0	3.9	-1.32759	0.837076	-8.81274	1.07e-11
102723553	ENSG00000273590	'SMIM11B'	mRNA	9.01	8.08	10.29	7.67	5.24	8.7	8.54	8.93	8.39	9.12667	7.20333	8.62	0.074115	0.95412	-0.274551	0.580411
102723555	ENSG00000185040	'SPDYE16'	mRNA	0.13	0.24	0.13	0	0	0.28	0.13	0.5	0	0.166667	0.0933333	0.21	-0.447338	0.95412	-0.968682	0.862383
102723655		'LOC102723655'	mRNA	0.29	0	0.06	0	0	0	0	0.22	0	0.116667	0	0.0733333	0.567251	0.977029	-1.82148	0.834856
102723680	ENSG00000270946	'CT45A9'	mRNA	4.79	5.99	2.49	6.03	4.3	5.15	2.56	3.57	4.22	4.42333	5.16	3.45	0.362847	0.695933	0.571238	0.157096
102723713	ENSG00000275869	'LOC102723713'	mRNA	0.31	0.11	0.12	0.51	0.1	0	0.19	0	0.26	0.18	0.203333	0.15	0.257523	0.966301	0.550272	0.911961
102723737	ENSG00000278085	'CT45A8'	mRNA	7.51	5.67	11.17	5.52	6.73	6.23	6.31	5.94	5.09	8.11667	6.16	5.78	0.488121	0.308672	0.0733723	0.926971
102723849	ENSG00000186645	'SPDYE17'	mRNA	0.07	0.21	0.07	0.08	0.06	0	0.15	0.44	0.14	0.116667	0.0466667	0.243333	-1.02894	0.813048	-3.17055	0.182384
102723859	ENSG00000278599	'TBC1D3E'	mRNA	0	0.53	0.47	0.1	0	0	0	0.5	0.13	0.333333	0.0333333	0.21	0.688491	0.95412	-3.43877	0.153836
102723899	ENSG00000251154	'PTTG1IP2'	mRNA	0	0	0	0	0	0.18	0	0	0	0	0.06	0			1.01547	0.926971
102723996	ENSG00000277117	'LOC102723996'	mRNA	3.88	2.78	3.21	2.76	3.24	3.33	3.79	3.12	4.03	3.29	3.11	3.64667	-0.144904	0.834958	-0.246111	0.401408
102724023	ENSG00000280071	'GATD3B'	mRNA	18.2	17.32	18.15	17.35	16.53	17.29	19.16	18.94	19.37	17.89	17.0567	19.1567	-0.0950999	0.811549	-0.174746	0.3213
102724101	ENSG00000275034	'TP53TG3E'	mRNA	0	0.02	0	0.83	0	0	0	0	0	0.00666667	0.276667	0			4.23556	0.569789
102724127	ENSG00000278848	'TP53TG3F'	mRNA	0	0	0.45	0	0	0	0	0	0.6	0.15	0	0.2	-0.505084	0.980082	-3.59039	0.658772
102724159	ENSG00000275464	'LOC102724159'	mRNA	9.64	9.24	10.05	9.05	8.91	9.69	8.98	9.32	8.37	9.64333	9.21667	8.89	0.12484	0.658957	0.0447924	0.898612
102724219		'LOC102724219'	mRNA	16.42	8.07	2.33	16.2	3.18	4.9	8.05	0	12.87	8.94	8.09333	6.97333	0.369987	0.964564	0.209298	0.973639
102724265		'LOC102724265'	mRNA	0.04	0	0	0	0	0	0.04	0	0	0.0133333	0	0.0133333	-0.0217832	0.998509	-0.908083	0.926971
102724428	ENSG00000275993	'SIK1B'	mRNA	8.2	7.93	8.51	8.61	8.03	8.77	8.38	7.97	9.03	8.21333	8.47	8.46	-0.0335683	0.95412	-0.00567207	0.99228
102724473	ENSG00000215274	'GAGE10'	mRNA	0.32	0	0	0	0.35	0	0.52	0	0	0.106667	0.116667	0.173333	-0.0217832	0.998509	0.0537036	0.99228
102724488	ENSG00000277758	'LOC102724488'	mRNA	0.15	0.1	0.1	0.15	0.21	0.14	0.12	0.18	0.09	0.116667	0.166667	0.13	-0.174804	0.95412	0.339564	0.728994
102724560	ENSG00000274276	'CBSL'	mRNA	6.9	10.36	10.63	3.26	6.64	4.19	7.32	9.08	6.31	9.29667	4.69667	7.57	0.324828	0.604373	-0.672519	0.183318
102724594	ENSG00000275895	'U2AF1L5'	mRNA	104.81	102.12	116.16	92.96	91.15	89.95	94.02	88.53	91.14	107.697	91.3533	91.23	0.236613	0.011355	-0.00606009	0.984897
102724631	ENSG00000278522	'POTEB3'	mRNA	1.08	1.16	1.04	2	1.53	1.2	1.03	1.18	1.05	1.09333	1.57667	1.08667	0.0187998	0.998509	0.500248	0.39082
102724770	ENSG00000278817	'LOC102724770'	mRNA	12.59	11.89	13.17	13.57	14	13.49	13.74	12.18	12.28	12.55	13.6867	12.7333	-0.0259673	0.972263	0.0890338	0.838113
102724843	ENSG00000277067	'LOC102724843'	mRNA	0	17.38	11.77	0	17.54	5.97	7.57	7.08	3	9.71667	7.83667	5.88333	0.729838	0.95412	0.407072	0.92928
102724862	ENSG00000274933	'TBC1D3I'	mRNA	1.01	0.75	0.45	1.26	1	0.53	0.97	0.74	1.95	0.736667	0.93	1.22	-0.742845	0.43278	-0.400331	0.671132
102724951	ENSG00000276077	'LOC102724951'	mRNA	12.57	3.51	10.78	11.65	6.92	20.22	12.44	19.31	9.98	8.95333	12.93	13.91	-0.631501	0.727348	-0.116011	0.926971
10273	ENSG00000103266	'STUB1'	mRNA	64.29	65.37	65.31	62.03	56.37	59.27	65.32	62.83	62.53	64.99	59.2233	63.56	0.0347815	0.93035	-0.111922	0.316963
10274	ENSG00000118007	'STAG1'	mRNA	13.99	14.06	13.72	13.15	12.09	13.78	13.44	12.34	12.74	13.9233	13.0067	12.84	0.127472	0.243456	0.0123605	0.945083
10276	ENSG00000173848	'NET1'	mRNA	26.46	24.06	25.32	24.33	24.01	24.72	22.07	20.75	20.71	25.28	24.3533	21.1767	0.264076	0.000615	0.192829	0.0143262
10277	ENSG00000130939	'UBE4B'	mRNA	27.85	28.27	28.52	28.38	28.6	29.84	26.92	27.86	27.86	28.2133	28.94	27.5467	0.0456681	0.781625	0.0678802	0.410094
10278	ENSG00000100842	'EFS'	mRNA	16.28	17.59	16.48	18.51	18.92	15.2	18.17	19.85	18.36	16.7833	17.5433	18.7933	-0.154269	0.327389	-0.104955	0.547154
10279	ENSG00000112812	'PRSS16'	mRNA	0	0	0.03	0	0.04	0.03	0	0	0	0.01	0.0233333	0	0.939984	0.95412	1.91059	0.804716
1028	ENSG00000129757	'CDKN1C'	mRNA	3.53	4.07	4.01	4.55	5.74	5	3.56	3.63	5.35	3.87	5.09667	4.18	-0.0804853	0.95412	0.263898	0.495748
10280	ENSG00000147955	'SIGMAR1'	mRNA	85.61	78.5	84.23	76.21	68.75	67.72	77.41	78.32	74.8	82.78	70.8933	76.8433	0.114141	0.240707	-0.124063	0.160734
102800317	ENSG00000283900	'TPTEP2-CSNK1E'	mRNA	0.28	0.45	0.36	0.57	0.2	0.27	0.38	0.27	0.57	0.363333	0.346667	0.406667	-0.164419	0.95412	-0.247985	0.881097
10282	ENSG00000105829	'BET1'	mRNA	16.94	18.1	18.13	20.28	23.74	22.92	21.75	19.3	20.74	17.7233	22.3133	20.5967	-0.217912	0.266611	0.107385	0.629166
10283	ENSG00000153015	'CWC27'	mRNA	13.44	13.49	13.55	15.21	16.04	16.81	12.36	12.71	15.29	13.4933	16.02	13.4533	0.030428	0.95412	0.255911	0.0901041
10284	ENSG00000150459	'SAP18'	mRNA	21.63	20.56	21.11	21.2	21.38	19.78	17.33	17.27	17.56	21.1	20.7867	17.3867	0.288599	0.0102234	0.250603	0.0267321
10285	ENSG00000119953	'SMNDC1'	mRNA	12.02	11.83	10.68	10.53	11.2	13.15	10.99	10.56	11.4	11.51	11.6267	10.9833	0.0773219	0.786442	0.0757011	0.699014
10286	ENSG00000116752	'BCAS2'	mRNA	38.85	40.42	40.08	40.84	45.99	42.62	38.49	40.45	38.28	39.7833	43.15	39.0733	0.0278338	0.95412	0.133933	0.348529
10287	ENSG00000171700	'RGS19'	mRNA	11.53	9.63	11.28	10.29	11.34	12.14	8.35	9.16	7.73	10.8133	11.2567	8.41333	0.365893	0.145114	0.402926	0.0558241
10289	ENSG00000114784	'EIF1B'	mRNA	29.81	31.27	36.41	33.31	33.28	33.14	36.13	32.05	36.78	32.4967	33.2433	34.9867	-0.108458	0.786062	-0.0837694	0.748956
1029	ENSG00000147889	'CDKN2A'	mRNA	144.49	141.34	150.19	148.49	139.44	140.83	151.76	136.69	134.3	145.34	142.92	140.917	0.0455586	0.837672	0.0114776	0.937512
10290	ENSG00000072195	'SPEG'	mRNA	43.29	43.09	42.14	43.59	44.46	44.75	50.04	54.42	49.87	42.84	44.2667	51.4433	-0.301379	1.5e-12	-0.297529	7.17e-12
10291	ENSG00000099995	'SF3A1'	mRNA	54.89	55.71	55.46	48.52	49.73	49.23	52.73	55.64	55.4	55.3533	49.16	54.59	0.0305557	0.855186	-0.15743	0.00134329
10293	ENSG00000183763	'TRAIP'	mRNA	12.12	12.08	11.28	7.46	6.47	7.48	10.01	9.28	10.73	11.8267	7.13667	10.0067	0.247323	0.241519	-0.495278	0.00422341
10294	ENSG00000069345	'DNAJA2'	mRNA	25.83	25.26	26.16	27.38	25.58	30.03	26.3	24.13	27.31	25.75	27.6633	25.9133	-0.000192	0.999141	0.087424	0.508885
10295	ENSG00000103507	'BCKDK'	mRNA	33.09	35.2	34.05	28.82	28.27	26.01	36.2	37.14	34.65	34.1133	27.7	35.9967	-0.0665597	0.78565	-0.384004	9.83e-06
10296	ENSG00000090316	'MAEA'	mRNA	34.91	33.03	36.67	34.34	34.19	30.96	37.84	36.57	34.96	34.87	33.1633	36.4567	-0.0570493	0.836885	-0.142275	0.17457
10297	ENSG00000115266	'APC2'	mRNA	1.09	1.04	1.05	1.02	1.02	0.89	1.55	1.58	1.74	1.06	0.976667	1.62333	-0.614042	0.000582	-0.745512	2.14e-05
10298	ENSG00000130669	'PAK4'	mRNA	8.28	8.72	7.65	8.17	8.08	7.64	8.62	8.3	7.82	8.21667	7.96333	8.24667	0.00677923	0.996495	-0.0548545	0.789715
10299	ENSG00000145495	'MARCHF6'	mRNA	18.76	19.28	17.64	19.75	18.77	19.88	18.49	17.91	18.19	18.56	19.4667	18.1967	0.0395118	0.828837	0.0909572	0.174368
103	ENSG00000160710	'ADAR'	mRNA	83.18	87.51	87.74	88.64	92.23	93.63	87.44	83.21	88.63	86.1433	91.5	86.4267	0.00644063	0.967221	0.0760778	0.123747
1030	ENSG00000147883	'CDKN2B'	mRNA	8.86	9.48	10.2	14.74	15.04	14.2	9.57	9.53	8.67	9.51333	14.66	9.25667	0.0506494	0.92854	0.656902	1.65e-12
10300	ENSG00000140854	'KATNB1'	mRNA	12.14	11.09	13.01	11.87	11.27	10.62	14.89	13.7	14.46	12.08	11.2533	14.35	-0.240468	0.113412	-0.357936	0.00336279
10302	ENSG00000174446	'SNAPC5'	mRNA	3.27	3.01	3.6	2.51	2.58	3.02	3.06	4.03	4.13	3.29333	2.70333	3.74	-0.193468	0.886962	-0.505116	0.263413
10307	ENSG00000113108	'APBB3'	mRNA	4.56	4.06	3.93	4.56	4.09	2.91	4.35	5.09	4.17	4.18333	3.85333	4.53667	-0.108876	0.912992	-0.248132	0.502823
10308	ENSG00000185947	'ZNF267'	mRNA	7.74	8.05	7.46	8.58	9.56	9.5	5.57	5.07	5.11	7.75	9.21333	5.25	0.571203	6.67e-05	0.804957	6.85e-10
10309	ENSG00000152669	'CCNO'	mRNA	2.92	3.72	4.33	2.37	2.13	1.84	3.4	4.47	2.82	3.65667	2.11333	3.56333	0.0381602	0.978685	-0.763577	0.0764314
1031	ENSG00000123080	'CDKN2C'	mRNA	22.82	24.66	22.66	25.82	27.01	31.03	22.85	22.33	21.35	23.38	27.9533	22.1767	0.166761	0.336977	0.331965	0.00454539
10311	ENSG00000157538	'VPS26C'	mRNA	7.92	7.3	7.94	8.27	7.28	8.49	7.8	7.37	8	7.72	8.01333	7.72333	-0.00290282	0.998509	0.0461889	0.906905
10312	ENSG00000110719	'TCIRG1'	mRNA	10.28	10.79	11.02	14.41	15.11	13.51	12.85	12.8	10.92	10.6967	14.3433	12.19	-0.181653	0.373542	0.20683	0.155053
10313	ENSG00000133318	'RTN3'	mRNA	41.24	42.67	43.85	60.97	59.06	60.55	44.31	43.83	42.96	42.5867	60.1933	43.7	-0.0247599	0.95412	0.457847	1e-15
10314	ENSG00000115365	'LANCL1'	mRNA	12.79	12.77	12.32	11.92	12.2	12.63	16.52	15.98	16.22	12.6267	12.25	16.24	-0.356134	8.53e-06	-0.412447	1.93e-07
10317	ENSG00000183778	'B3GALT5'	mRNA	3.29	2.65	3.16	1.89	1.92	2.42	3.4	2.63	3.13	3.03333	2.07667	3.05333	0.158109	0.567483	-0.375044	0.0225554
10318	ENSG00000145901	'TNIP1'	mRNA	30.87	30.5	28.91	25.32	26.08	26.66	28.57	28.35	27.39	30.0933	26.02	28.1033	0.097791	0.489157	-0.118933	0.242547
10319	ENSG00000050555	'LAMC3'	mRNA	0.76	0.63	0.59	0.43	0.55	0.44	0.64	0.61	0.62	0.66	0.473333	0.623333	0.0956376	0.95412	-0.414221	0.336472
1032	ENSG00000129355	'CDKN2D'	mRNA	8.36	8.96	9.4	10.51	11.06	9.08	8.06	8.05	8.81	8.90667	10.2167	8.30667	0.0902946	0.946007	0.26202	0.405207
10322	ENSG00000135632	'SMYD5'	mRNA	24.88	27.73	27.76	26.89	28.38	25.35	25.93	26.74	26.98	26.79	26.8733	26.55	0.0212003	0.95412	0.00995038	0.962225
10324	ENSG00000239474	'KLHL41'	mRNA	64.74	62.95	59.54	76.8	76.21	81.69	95.13	79.82	88.81	62.41	78.2333	87.92	-0.486682	2.69e-15	-0.175577	0.0128597
10325	ENSG00000083750	'RRAGB'	mRNA	4.24	4.75	4.65	4.98	5.13	4.88	4.62	4.38	5.8	4.54667	4.99667	4.93333	-0.105128	0.916552	-0.00861645	0.99228
10326	ENSG00000101307	'SIRPB1'	mRNA	0.25	0.19	0.11	0.15	0	0.05	0.16	0.15	0.28	0.183333	0.0666667	0.196667	-0.0159276	0.998509	-1.8201	0.40042
10327	ENSG00000117448	'AKR1A1'	mRNA	63.98	60.61	63.84	51.74	55.59	55.96	65.62	66.28	60.23	62.81	54.43	64.0433	-0.00902122	0.979249	-0.240035	0.00654069
10328	ENSG00000131148	'EMC8'	mRNA	19.71	19.15	19.23	16.26	17.5	16.48	20.06	17.21	19.1	19.3633	16.7467	18.79	0.0500157	0.932283	-0.175571	0.259663
10329	ENSG00000118600	'RXYLT1'	mRNA	11.59	10.33	9.8	9.94	8.44	7.4	9.98	7.94	9.2	10.5733	8.59333	9.04	0.23058	0.408235	-0.081132	0.846455
1033	ENSG00000100526	'CDKN3'	mRNA	32.83	34.77	36.73	33.78	26.14	28.67	25.76	23.96	29.35	34.7767	29.53	26.3567	0.396233	0.0239824	0.140344	0.620733
10330	ENSG00000257727	'CNPY2'	mRNA	71.15	70.8	71.62	68.15	71.67	66.44	73.46	68.34	69.31	71.19	68.7533	70.37	0.0114909	0.96737	-0.0545099	0.712152
10333	ENSG00000174130	'TLR6'	mRNA	0.55	0.65	0.71	1.05	1.24	1.61	0.43	0.69	0.47	0.636667	1.3	0.53	0.291366	0.777615	1.29717	1.8e-05
10335	ENSG00000072952	'IRAG1'	mRNA	0.09	0.06	0.05	0.16	0.09	0.05	0.06	0.15	0.14	0.0666667	0.1	0.116667	-0.842802	0.701268	-0.146332	0.932753
10336	ENSG00000185619	'PCGF3'	mRNA	7.91	8.28	8.2	8.99	9.54	9.42	7.59	8.59	8.65	8.13	9.31667	8.27667	-0.0149855	0.967363	0.164045	0.156335
10342	ENSG00000114354	'TFG'	mRNA	29.33	29.11	28.98	27.29	30.04	31	29.48	29.13	32.23	29.14	29.4433	30.28	-0.0451285	0.913803	-0.0373472	0.881136
10343	ENSG00000130943	'PKDREJ'	mRNA	0.02	0	0.01	0.01	0	0	0	0.01	0.02	0.01	0.00333333	0.01	-0.0110081	0.998547	-1.42215	0.809703
10344	ENSG00000006606	'CCL26'	mRNA	0.47	0	0	0	0.77	0.25	0.94	0	0	0.156667	0.34	0.313333	-0.917405	0.95412	1.0597	0.839786
10345	ENSG00000186439	'TRDN'	mRNA	0	0	0.07	0	0.02	0.03	0	0	0	0.0233333	0.0166667	0	0.939984	0.95412	1.91059	0.804716
10346	ENSG00000132274	'TRIM22'	mRNA	0.17	0.19	0.23	0.28	0.49	0.34	0.4	0.34	0.56	0.196667	0.37	0.433333	-1.13585	0.288304	-0.228142	0.891924
10347	ENSG00000064687	'ABCA7'	mRNA	0.86	1.11	0.67	0.89	0.94	1.04	1.85	1.67	1.64	0.88	0.956667	1.72	-0.952616	3.5e-05	-0.856885	5.74e-05
10349	ENSG00000154263	'ABCA10'	mRNA	0.33	0.49	0.41	0.39	0.26	0.27	0.39	0.42	0.48	0.41	0.306667	0.43	-0.0548716	0.971658	-0.506671	0.403654
10350	ENSG00000154258	'ABCA9'	mRNA	0.07	0.03	0.05	0.04	0.03	0.06	0.03	0.01	0.04	0.05	0.0433333	0.0266667	0.722666	0.904647	0.639721	0.83189
10352	ENSG00000116874	'WARS2'	mRNA	9.81	10.62	11.46	11.01	10.59	10.87	9.74	10.41	10.43	10.63	10.8233	10.1933	0.0683903	0.905474	0.0793191	0.745949
1036	ENSG00000129596	'CDO1'	mRNA	8.56	8.61	9.09	9.58	10.85	9.61	10.53	9.77	9.71	8.75333	10.0133	10.0033	-0.187981	0.634729	-0.00587736	0.99228
10360	ENSG00000107833	'NPM3'	mRNA	118.08	111.25	108.07	113.99	107.56	98.95	117.88	111.23	106.56	112.467	106.833	111.89	0.0016575	0.998509	-0.0784384	0.599364
10361	ENSG00000158806	'NPM2'	mRNA	1.17	1.46	1.45	2.11	1.5	1.82	2.72	1.19	1.49	1.36	1.81	1.8	-0.27977	0.909962	-0.0553463	0.968872
10362	ENSG00000064961	'HMG20B'	mRNA	34.63	36.61	36.62	37.09	35.77	35.99	36.78	33.83	34.39	35.9533	36.2833	35	0.0434384	0.924562	0.0436114	0.841894
10363	ENSG00000140382	'HMG20A'	mRNA	19.58	18.65	19.09	18.3	17.02	18.47	20.35	18.6	19.65	19.1067	17.93	19.5333	-0.0237953	0.95412	-0.13089	0.207752
10365	ENSG00000127528	'KLF2'	mRNA	8.74	7.37	7.78	6.71	6.41	6.35	5.67	5.11	5.45	7.96333	6.49	5.41	0.565127	0.000414	0.255001	0.209993
10367	ENSG00000107745	'MICU1'	mRNA	36.22	38.81	35.52	41.81	42.16	45.61	36.2	34.37	38.52	36.85	43.1933	36.3633	0.0262335	0.95412	0.237806	0.00246758
10369	ENSG00000166862	'CACNG2'	mRNA	0.1	0.04	0	0	0	0.04	0	0	0.06	0.0466667	0.0133333	0.02	1.2256	0.860743	-0.529476	0.961532
10370	ENSG00000164442	'CITED2'	mRNA	21.77	20.53	21.44	33.73	36.42	33.41	24.27	23.42	23.52	21.2467	34.52	23.7367	-0.152278	0.270131	0.533035	1.89e-11
10371	ENSG00000075213	'SEMA3A'	mRNA	24.24	24.09	23.67	36.83	37.72	38.28	25.18	24.24	24.7	24	37.61	24.7067	-0.0306902	0.880191	0.600188	3.74e-45
10376	ENSG00000123416	'TUBA1B'	mRNA	1604.83	1649.44	1651.15	1612.94	1701.35	1650.21	1527.62	1507.51	1524.4	1635.14	1654.83	1519.84	0.110295	0.000102	0.114601	0.000376
10379	ENSG00000213928	'IRF9'	mRNA	22.81	22.64	27.69	39.06	45.66	44.59	27.41	31.76	33.01	24.38	43.1033	30.7267	-0.328647	0.0143057	0.480068	1.58e-06
10380	ENSG00000162813	'BPNT1'	mRNA	10.75	10.47	10.29	10.81	12.37	12.29	10.8	10.61	9.72	10.5033	11.8233	10.3767	0.0287407	0.95412	0.181411	0.317827
10381	ENSG00000258947	'TUBB3'	mRNA	175.01	177.01	169.59	217.84	200.96	192.61	215.19	210.3	206.22	173.87	203.803	210.57	-0.270801	4.5e-10	-0.0562366	0.491274
10382	ENSG00000104833	'TUBB4A'	mRNA	0.04	0	0	0.05	0.05	0.09	0.04	0.04	0.13	0.0133333	0.0633333	0.07	-2.2333	0.679825	-0.265882	0.943001
10383	ENSG00000188229	'TUBB4B'	mRNA	819.19	807.51	830.1	852.05	828.49	813.16	875.88	872.67	862.54	818.933	831.233	870.363	-0.0836011	0.0204241	-0.0747694	0.0562657
10384	ENSG00000111801	'BTN3A3'	mRNA	5.96	6.07	5.13	7.36	7.89	7.73	6.58	5.54	6.01	5.72	7.66	6.04333	-0.0814985	0.909962	0.330454	0.0501549
10385	ENSG00000124508	'BTN2A2'	mRNA	4.82	4.18	4.39	6.98	6.86	7.63	6.35	6.06	6.13	4.46333	7.15667	6.18	-0.46221	0.00787846	0.139349	0.541417
10388	ENSG00000196074	'SYCP2'	mRNA	0.72	0.53	0.63	0.53	0.4	0.64	0.59	0.52	0.6	0.626667	0.523333	0.57	0.149635	0.93708	-0.124237	0.911915
10389	ENSG00000102098	'SCML2'	mRNA	4.23	4.57	4.02	4.13	4.61	4.67	4.84	4.2	4.11	4.27333	4.47	4.38333	-0.0267183	0.961098	0.0213096	0.952122
1039	ENSG00000140743	'CDR2'	mRNA	8.87	10.62	9.78	10.29	10.19	10.9	11	11.04	10.47	9.75667	10.46	10.8367	-0.14201	0.603746	-0.0574992	0.839953
10390	ENSG00000134255	'CEPT1'	mRNA	11.25	8.8	9.27	9.94	9.91	8.12	8.42	8.75	9.3	9.77333	9.32333	8.82333	0.14875	0.691262	0.0788493	0.820121
10391	ENSG00000103647	'CORO2B'	mRNA	6.74	6.21	6.24	6.96	6.13	6.58	5.66	5.73	5.99	6.39667	6.55667	5.79333	0.153088	0.605485	0.172224	0.388812
103910	ENSG00000118680	'MYL12B'	mRNA	135.82	156.54	153.32	157.54	157.61	163.53	151.31	139.9	155.13	148.56	159.56	148.78	-0.00386142	0.998509	0.0906436	0.302429
10392	ENSG00000106100	'NOD1'	mRNA	7.23	8.06	8.06	6.62	7.18	6.86	7.38	8.23	8.26	7.78333	6.88667	7.95667	-0.0211717	0.956621	-0.215354	0.119135
10393	ENSG00000164162	'ANAPC10'	mRNA	6.11	5.64	5.42	5.06	5.16	4.51	5.62	4.33	4.76	5.72333	4.91	4.90333	0.219113	0.747577	-0.0121815	0.99228
10395	ENSG00000164741	'DLC1'	mRNA	3.35	3.45	3.05	6.42	6.55	6.32	4.89	4.77	5.21	3.28333	6.43	4.95667	-0.583615	5e-06	0.369137	0.00110753
10396	ENSG00000124406	'ATP8A1'	mRNA	0.04	0.06	0.1	0.13	0.09	0.09	0.04	0.02	0.05	0.0666667	0.103333	0.0366667	0.83946	0.7456	1.35194	0.218198
10397	ENSG00000104419	'NDRG1'	mRNA	10.14	9.95	9.73	11.15	10.56	10.95	7.43	8.38	8.48	9.94	10.8867	8.09667	0.30701	0.0443373	0.420563	0.00100547
10398	ENSG00000101335	'MYL9'	mRNA	28.46	27.97	29.2	59.75	62.09	59.33	38.39	39.51	38.29	28.5433	60.39	38.73	-0.431839	9.38e-11	0.634271	9.54e-30
10399	ENSG00000204628	'RACK1'	mRNA	1536.74	1513.38	1588.36	1386.31	1450.86	1271.71	1710.54	1660.8	1615.59	1546.16	1369.63	1662.31	-0.104643	0.00871462	-0.28905	0.000142
104	ENSG00000197381	'ADARB1'	mRNA	2.9	2.43	2.88	2.69	2.58	2.39	3.69	3.28	3.44	2.73667	2.55333	3.47	-0.306964	0.198821	-0.461846	0.0133886
1040	ENSG00000163624	'CDS1'	mRNA	0.09	0.1	0.02	0	0.02	0.11	0.06	0.02	0.02	0.07	0.0433333	0.0333333	0.982092	0.831227	0.307661	0.928597
10400	ENSG00000133027	'PEMT'	mRNA	13.49	15.55	12.59	14.59	12.24	12.58	13.16	12.01	12.96	13.8767	13.1367	12.71	0.133232	0.855855	0.0447782	0.926971
10401	ENSG00000131788	'PIAS3'	mRNA	19.61	20.22	21.29	24.79	25.19	24.69	21.02	20.78	21.44	20.3733	24.89	21.08	-0.0403336	0.923128	0.232718	0.00783296
10402	ENSG00000064225	'ST3GAL6'	mRNA	0.03	0	0	0	0.06	0.03	0.03	0	0.03	0.01	0.03	0.02	-0.910088	0.95412	0.647793	0.926971
10403	ENSG00000080986	'NDC80'	mRNA	32.44	31.91	30.83	26.63	29.24	28.02	23.94	24.96	26.39	31.7267	27.9633	25.0967	0.345014	0.000148	0.148453	0.215716
10404	ENSG00000104324	'CPQ'	mRNA	3.63	4.99	3.82	4.9	4.39	5.12	4.9	4.46	5.17	4.14667	4.80333	4.84333	-0.217335	0.714779	-0.0213336	0.972792
10406	ENSG00000101443	'WFDC2'	mRNA	0.63	0.93	0.32	0.33	0.66	0.33	0.32	1.22	0.96	0.626667	0.44	0.833333	-0.437301	0.95412	-0.945898	0.760698
10409	ENSG00000176788	'BASP1'	mRNA	3.88	4.84	3.64	4.65	4.39	3.59	4.8	5.35	4.08	4.12	4.21	4.74333	-0.189456	0.803709	-0.173002	0.712645
1041	ENSG00000204539	'CDSN'	mRNA	0	0	0	0	0.04	0	0	0	0	0	0.0133333	0			1.01547	0.926971
10410	ENSG00000142089	'IFITM3'	mRNA	394.86	377.05	434.21	530.49	613.45	490.13	393.34	360	426.13	402.04	544.69	393.157	0.0128691	0.955034	0.456551	0.000426
10411	ENSG00000079337	'RAPGEF3'	mRNA	0.06	0.08	0.06	0.23	0.27	0.15	0.12	0.11	0.08	0.0666667	0.216667	0.103333	-0.64487	0.82468	1.09027	0.19729
10412	ENSG00000164346	'NSA2'	mRNA	19.35	15	20.42	24.24	21.27	17.72	15.51	21.33	20.94	18.2567	21.0767	19.26	-0.0902125	0.806322	0.192251	0.226085
10413	ENSG00000137693	'YAP1'	mRNA	30.37	29.12	30.37	31.71	31.61	33.18	26.47	27.88	26.18	29.9533	32.1667	26.8433	0.16781	0.0104057	0.253567	8.6e-06
10417	ENSG00000159674	'SPON2'	mRNA	0.14	0.07	0.26	0.35	0.21	0.26	0.4	0.2	0.27	0.156667	0.273333	0.29	-0.759482	0.831139	-0.15345	0.941606
10418	ENSG00000262655	'SPON1'	mRNA	0	0	0	0.02	0	0	0.02	0	0.02	0	0.00666667	0.0133333	-1.87059	0.905474	-0.835047	0.926971
10419	ENSG00000100462	'PRMT5'	mRNA	67.4	66.86	71.07	67.86	69.53	64.1	67.14	61.45	64.19	68.4433	67.1633	64.26	0.0991084	0.287576	0.0575128	0.588475
10420	ENSG00000070759	'TESK2'	mRNA	3.23	3.37	3.19	2.95	3.21	4.3	3.33	3.18	3.45	3.26333	3.48667	3.32	-0.025914	0.974585	0.0661631	0.923425
10421	ENSG00000169217	'CD2BP2'	mRNA	33.03	35.66	32.43	30.57	30.7	30.15	36.08	36.07	34.52	33.7067	30.4733	35.5567	-0.0669477	0.678207	-0.228925	0.000716
10422	ENSG00000130560	'UBAC1'	mRNA	33.44	40.45	37.28	29.13	28.28	28.92	31.53	33.83	31.77	37.0567	28.7767	32.3767	0.201092	0.103116	-0.17796	0.107616
10423	ENSG00000103502	'CDIPT'	mRNA	37.2	37.98	38.15	36.22	34.17	33.34	33.49	32.23	31.99	37.7767	34.5767	32.57	0.217624	0.0328802	0.0842725	0.569222
10424	ENSG00000164040	'PGRMC2'	mRNA	9.58	9.8	9.18	10.16	10	10.51	10.67	9.55	9.6	9.52	10.2233	9.94	-0.0540977	0.941754	0.033141	0.926971
10425	ENSG00000177479	'ARIH2'	mRNA	29.78	32.31	30.23	29.45	27.95	28.63	28.72	30.18	28.42	30.7733	28.6767	29.1067	0.0779968	0.522474	-0.0886564	0.311017
10426	ENSG00000126216	'TUBGCP3'	mRNA	10.13	11.75	9.87	9.71	8.95	8.48	9.21	10.98	10.3	10.5833	9.04667	10.1633	0.0442139	0.95412	-0.146412	0.4011
10427	ENSG00000138802	'SEC24B'	mRNA	11.37	11.58	11.2	10.99	10.56	11.62	10.72	11.82	11.39	11.3833	11.0567	11.31	0.0149474	0.964059	-0.0404084	0.858324
10428	ENSG00000153774	'CFDP1'	mRNA	20.66	17.29	17.97	19.77	19.01	16.7	17.89	16.9	18.31	18.64	18.4933	17.7	0.076786	0.907856	0.0545512	0.895017
10430	ENSG00000105677	'TMEM147'	mRNA	71.61	77.64	83.14	77.59	76.5	70.68	83.7	77.55	78.4	77.4633	74.9233	79.8833	-0.0526201	0.905474	-0.103635	0.489519
10432	ENSG00000239306	'RBM14'	mRNA	27.75	29.86	29.44	27.69	27.25	26.6	27.92	27.55	26.72	29.0167	27.18	27.3967	0.0930059	0.311132	-0.018299	0.923589
10434	ENSG00000120992	'LYPLA1'	mRNA	22.59	21.41	22.19	20.3	21.27	22.62	20.21	18.3	21.4	22.0633	21.3967	19.97	0.151223	0.311132	0.0929804	0.567689
10435	ENSG00000149798	'CDC42EP2'	mRNA	66.46	65	71.22	62.98	62.53	60.92	62	61	62.83	67.56	62.1433	61.9433	0.131785	0.131698	-0.00300355	0.99228
10436	ENSG00000126749	'EMG1'	mRNA	16.8	17.2	19.04	17.19	16.09	15.89	17.33	17.91	17.57	17.68	16.39	17.6033	0.0181534	0.95412	-0.108354	0.277789
10437	ENSG00000216490	'IFI30'	mRNA	25.03	23.69	25.29	38.59	37.68	35.15	27.99	27.16	29.91	24.67	37.14	28.3533	-0.20301	0.407665	0.379221	0.00664791
10438	ENSG00000197223	'C1D'	mRNA	5.83	5.65	5.34	5.43	5.6	5.76	5.82	5.43	5.83	5.60667	5.59667	5.69333	-0.0138346	0.994921	-0.0338325	0.931189
10439	ENSG00000130558	'OLFM1'	mRNA	0	0.13	0.03	0.04	0.04	0	0.07	0.08	0	0.0533333	0.0266667	0.05	-1.03568	0.918893	-0.94839	0.855812
10440	ENSG00000134375	'TIMM17A'	mRNA	45.19	47.41	43.97	47.48	51.29	53.86	47.36	50.17	48.03	45.5233	50.8767	48.52	-0.0871917	0.631963	0.060136	0.69802
10443	ENSG00000244754	'N4BP2L2'	mRNA	6.31	6.17	6.4	5.9	6.54	5.85	6.25	6.34	6.71	6.29333	6.09667	6.43333	-0.0117987	0.981313	-0.00952795	0.979626
10444	ENSG00000160445	'ZER1'	mRNA	18.71	20.99	18.89	20.98	18.86	19.06	19.53	20.77	20.51	19.53	19.6333	20.27	-0.0321346	0.944271	-0.0459394	0.782132
10445	ENSG00000187778	'MCRS1'	mRNA	41.93	43.75	45.65	38.63	38.06	37.18	40.23	42.14	38.26	43.7767	37.9567	40.21	0.129435	0.305794	-0.0929842	0.456742
10447	ENSG00000196937	'FAM3C'	mRNA	43.27	44.76	45.69	52.99	53.19	53.76	45.89	42.43	43.83	44.5733	53.3133	44.05	0.0252401	0.95412	0.268319	3.72e-05
10449	ENSG00000167315	'ACAA2'	mRNA	46.03	45.74	47.28	45.55	41.88	43.86	45.9	46.87	47.54	46.35	43.7633	46.77	-0.00446072	0.995385	-0.103075	0.19729
10450	ENSG00000084072	'PPIE'	mRNA	12.98	13.79	10.83	12.69	10.64	10.15	10.81	9.76	10.49	12.5333	11.16	10.3533	0.249962	0.234505	0.0702183	0.843824
10451	ENSG00000134215	'VAV3'	mRNA	8.69	8.38	8.06	7.83	6.31	7.73	7.19	7.1	6.93	8.37667	7.29	7.07333	0.254432	0.0406411	0.0378688	0.916832
10452	ENSG00000130204	'TOMM40'	mRNA	117.46	121.75	117.03	110	106.01	115.33	120.96	116.8	118.7	118.747	110.447	118.82	0.0103359	0.954386	-0.10926	0.0970677
10454	ENSG00000100324	'TAB1'	mRNA	13.98	13.46	12.56	12.72	13.76	11.31	12.82	14.63	12.1	13.3333	12.5967	13.1833	0.0248942	0.95412	-0.0508763	0.851475
10455	ENSG00000198721	'ECI2'	mRNA	19.89	19.2	21.06	24.39	23.01	21.62	19.59	19.36	21.16	20.05	23.0067	20.0367	0.00438978	0.998509	0.190489	0.265521
10456	ENSG00000143575	'HAX1'	mRNA	71.09	69.21	73.71	74.85	69.3	68.58	73.76	71.03	65.54	71.3367	70.91	70.11	0.0262132	0.95412	0.00779256	0.978739
10457	ENSG00000136235	'GPNMB'	mRNA	8.9	7.78	9.91	14.54	14.66	15.13	12.82	12.12	13.83	8.86333	14.7767	12.9233	-0.535495	5.37e-05	0.185321	0.18439
10458	ENSG00000175866	'BAIAP2'	mRNA	19.17	18.74	19.14	16.1	16.76	15.83	20.11	19.41	18.52	19.0167	16.23	19.3467	-0.014768	0.961098	-0.251924	0.00837751
10459	ENSG00000116670	'MAD2L2'	mRNA	51.81	54.85	57.34	45.33	48.72	47.05	56.72	50.03	52.54	54.6667	47.0333	53.0967	0.0419871	0.944133	-0.183858	0.151969
10460	ENSG00000013810	'TACC3'	mRNA	49.18	49.64	46.82	40.98	37.42	37.67	42.23	45.03	40.77	48.5467	38.69	42.6767	0.194403	0.00863384	-0.148397	0.0762297
10461	ENSG00000153208	'MERTK'	mRNA	3.76	4.03	4.01	4.34	4.9	4.74	3.86	3.84	4.67	3.93333	4.66	4.12333	-0.0588065	0.95412	0.169717	0.500102
10463	ENSG00000014824	'SLC30A9'	mRNA	6.62	6.11	6.35	6.36	5.97	6.46	6.76	6.44	7.39	6.36	6.26333	6.86333	-0.0992633	0.701268	-0.138581	0.340392
10464	ENSG00000083535	'PIBF1'	mRNA	4.67	5.14	4.87	4.83	4.57	4.21	4.52	3.9	4.35	4.89333	4.53667	4.25667	0.207193	0.544803	0.0821691	0.842166
10465	ENSG00000171960	'PPIH'	mRNA	67.07	66.3	59.82	31.54	29.51	27.92	59.29	57.32	56.94	64.3967	29.6567	57.85	0.148266	0.51678	-0.969589	2e-13
10466	ENSG00000164597	'COG5'	mRNA	18.49	18.05	18.44	17.64	18.05	18.46	19.2	19.16	20.35	18.3267	18.05	19.57	-0.0726961	0.667792	-0.112023	0.239732
10467	ENSG00000106400	'ZNHIT1'	mRNA	227.43	222.45	233.36	233.95	220.57	222.53	239.72	213.98	241.14	227.747	225.683	231.613	-0.0351102	0.907856	-0.0500018	0.701522
10468	ENSG00000134363	'FST'	mRNA	0.04	0.08	0.17	0.45	0.18	0.13	0.09	0.09	0.09	0.0966667	0.253333	0.09	0.19496	0.971876	1.55763	0.314877
10469	ENSG00000104980	'TIMM44'	mRNA	49.02	49.6	49.45	48.66	44.09	46.39	49.88	51.78	52.3	49.3567	46.38	51.32	-0.050347	0.84231	-0.153837	0.087954
1047	ENSG00000153132	'CLGN'	mRNA	0.07	0.24	0.14	0.11	0.11	0.07	0.14	0.04	0.07	0.15	0.0966667	0.0833333	0.869538	0.823362	0.249569	0.927479
10471	ENSG00000204220	'PFDN6'	mRNA	64.64	58.05	60.13	57.29	54.6	56.87	60.3	58.83	60.42	60.94	56.2533	59.85	0.0237282	0.963739	-0.112863	0.664213
10472	ENSG00000179456	'ZBTB18'	mRNA	15.64	16.49	16.31	21.28	19.62	18.83	19.79	19.09	22.07	16.1467	19.91	20.3167	-0.315146	0.00025	-0.045205	0.812093
10473	ENSG00000182952	'HMGN4'	mRNA	13.18	13.84	14.07	15.47	14.78	14.43	16.28	14.67	17.6	13.6967	14.8933	16.1833	-0.233643	0.199755	-0.127391	0.525975
10474	ENSG00000171148	'TADA3'	mRNA	42	43.6	42.58	43.9	38.21	42.35	45.05	43.69	43.65	42.7267	41.4867	44.13	-0.0412889	0.892032	-0.0875487	0.44064
10475	ENSG00000112343	'TRIM38'	mRNA	5.42	5.34	5.6	6.36	6.94	5.95	4.6	4.93	5.01	5.45333	6.41667	4.84667	0.182807	0.145848	0.398993	2.3e-05
10476	ENSG00000167863	'ATP5PD'	mRNA	231.76	244.33	233.86	227.58	216.75	227.93	254.05	217.11	249.41	236.65	224.087	240.19	-0.0406656	0.907856	-0.115757	0.26697
10477	ENSG00000170035	'UBE2E3'	mRNA	48.86	47.56	49.62	62.38	61.72	65.41	44.78	46.19	47.18	48.68	63.17	46.05	0.0832291	0.686908	0.452257	3.25e-09
10478	ENSG00000100372	'SLC25A17'	mRNA	16.25	16.88	16.47	17.08	15.91	15.2	16.69	15.1	16.04	16.5333	16.0633	15.9433	0.0593505	0.905474	-0.00203159	0.99228
10479	ENSG00000198689	'SLC9A6'	mRNA	5.6	5.82	5.42	7.1	6.11	5.93	5.96	5.43	5.42	5.61333	6.38	5.60333	0.0165189	0.97365	0.181312	0.29167
1048	ENSG00000105388	'CEACAM5'	mRNA	0	0	0.04	0.03	0	0.04	0	0	0	0.0133333	0.0233333	0	0.939984	0.95412	1.90439	0.805709
10480	ENSG00000149100	'EIF3M'	mRNA	24.04	22.41	23.5	22.2	23.36	24.08	25.17	22.96	24.56	23.3167	23.2133	24.23	-0.0449927	0.844343	-0.068238	0.515133
10481	ENSG00000159184	'HOXB13'	mRNA	5.44	6.08	6.8	7.69	8.72	8.38	7.68	6.65	6.92	6.10667	8.26333	7.08333	-0.204709	0.45027	0.215578	0.229777
10482	ENSG00000162231	'NXF1'	mRNA	34.79	35.83	35.6	32.37	33.89	36.82	33.88	36.24	33.16	35.4067	34.36	34.4267	0.0539719	0.825658	-0.00650723	0.980547
10483	ENSG00000101310	'SEC23B'	mRNA	23.73	21.98	21.62	22.04	21.9	22.44	23.35	23.14	23.27	22.4433	22.1267	23.2533	-0.0428923	0.907856	-0.077206	0.553874
10484	ENSG00000100934	'SEC23A'	mRNA	39.6	41.95	40.25	44.1	47	44.26	46.72	44.3	47.44	40.6	45.12	46.1533	-0.175304	0.00475588	-0.039413	0.726564
10485	ENSG00000125462	'MIR9-1HG'	mRNA	0.17	0	0	0	0.4	0.2	0	0.33	0.19	0.0566667	0.2	0.173333	-1.5082	0.900272	0.0526014	0.99228
10486	ENSG00000112186	'CAP2'	mRNA	30.11	28.52	28.26	30.26	32.22	32.04	27.07	29.16	28.79	28.9633	31.5067	28.34	0.0394974	0.907856	0.144844	0.108269
10487	ENSG00000131236	'CAP1'	mRNA	103.67	109.32	111.28	129.52	130.24	129.2	106.74	104.41	107.23	108.09	129.653	106.127	0.0338863	0.82976	0.281881	4.79e-12
10488	ENSG00000107175	'CREB3'	mRNA	21.04	19.07	24.17	20.78	19.59	22.56	18.96	18.99	21.19	21.4267	20.9767	19.7133	0.12449	0.713682	0.0813496	0.761497
10489	ENSG00000132128	'LRRC41'	mRNA	42.37	38.43	41.15	48.58	49.4	47.36	43.58	43.35	46.38	40.65	48.4467	44.4367	-0.119954	0.20043	0.117589	0.114606
10490	ENSG00000100568	'VTI1B'	mRNA	13.05	13.98	13.2	9.92	9.09	10.1	12.72	12.96	13.49	13.41	9.70333	13.0567	0.0492968	0.880415	-0.434646	3.31e-07
104909134	ENSG00000263715	'LINC02210-CRHR1'	mRNA	0.15	0.25	0.21	0.19	0.24	0.08	0.44	0.18	0.25	0.203333	0.17	0.29	-0.519881	0.867388	-0.826511	0.562159
10491	ENSG00000170275	'CRTAP'	mRNA	36.76	35.97	38.05	38.05	38.13	36.89	39.52	38.35	42.2	36.9267	37.69	40.0233	-0.105194	0.120632	-0.0928265	0.136233
10492	ENSG00000135316	'SYNCRIP'	mRNA	61.22	62.91	64.54	68.85	63.93	68.77	65.35	61.14	62.8	62.89	67.1833	63.0967	0.000163	0.998817	0.0502354	0.538142
10493	ENSG00000108828	'VAT1'	mRNA	103.24	96.58	101.01	82.37	76.82	82.71	106.1	107.13	103.14	100.277	80.6333	105.457	-0.0644218	0.46245	-0.394199	7.56e-17
10494	ENSG00000115694	'STK25'	mRNA	122.51	132.71	130.66	125.62	120.08	118.8	121.96	119.78	118.89	128.627	121.5	120.21	0.112481	0.0299181	0.0126307	0.926971
10495	ENSG00000165675	'ENOX2'	mRNA	6.97	6.74	7.26	7.46	7.03	6.56	6.51	6.13	6.66	6.99	7.01667	6.43333	0.130859	0.625059	0.119189	0.552448
10497	ENSG00000198722	'UNC13B'	mRNA	3.23	3.12	2.84	3.52	3.75	4.02	3.26	3.36	3.74	3.06333	3.76333	3.45333	-0.144108	0.651328	0.120078	0.600568
10498	ENSG00000142453	'CARM1'	mRNA	50.04	51.78	50.29	51.29	52.57	48.38	48.39	49.14	47.21	50.7033	50.7467	48.2467	0.0775613	0.433034	0.0606046	0.520366
10499	ENSG00000140396	'NCOA2'	mRNA	11.34	11.45	12.28	13.07	13.06	13.61	12.26	12.16	12.48	11.69	13.2467	12.3	-0.0612847	0.73146	0.10072	0.229576
1050	ENSG00000245848	'CEBPA'	mRNA	1.87	2.45	2.24	2.04	2.09	2.39	2.51	2.42	2.26	2.18667	2.17333	2.39667	-0.131724	0.913868	-0.14725	0.80452
10500	ENSG00000143434	'SEMA6C'	mRNA	14.65	14.94	14.98	19.8	20.49	17.82	17.95	17.91	18.64	14.8567	19.37	18.1667	-0.280741	0.00122174	0.0859575	0.509744
10501	ENSG00000167680	'SEMA6B'	mRNA	88.87	90.79	84.42	76.39	72.86	70.93	95.08	100.24	89.04	88.0267	73.3933	94.7867	-0.0971376	0.195008	-0.375652	1.35e-13
10505	ENSG00000135622	'SEMA4F'	mRNA	3.72	4.3	4.07	4.7	4.78	4.7	4.11	3.8	4.17	4.03	4.72667	4.02667	0.0284005	0.95412	0.245688	0.0974357
10507	ENSG00000187764	'SEMA4D'	mRNA	4.21	4.45	4	4.49	4.44	3.94	3.51	4	3.54	4.22	4.29	3.68333	0.179457	0.545005	0.206424	0.316057
10509	ENSG00000185033	'SEMA4B'	mRNA	3.78	3.36	3.77	5.63	5.94	4.9	4.59	4.41	4.71	3.63667	5.49	4.57	-0.326599	0.135159	0.255469	0.176685
1051	ENSG00000172216	'CEBPB'	mRNA	18.09	18.04	16.6	21.13	18.48	20.83	17.49	16.33	15.69	17.5767	20.1467	16.5033	0.0868103	0.82976	0.270637	0.0488565
10512	ENSG00000075223	'SEMA3C'	mRNA	7.37	6.96	7.91	11.71	11.46	11.77	9.03	8.7	9.7	7.41333	11.6467	9.14333	-0.288646	0.0158698	0.344933	0.000221
10513	ENSG00000062725	'APPBP2'	mRNA	8.94	8.81	9.47	9.32	10	9.8	9.18	9.14	9.93	9.07333	9.70667	9.41667	-0.0424689	0.913803	0.037705	0.853775
10514	ENSG00000132382	'MYBBP1A'	mRNA	43.34	43.48	41.17	36.58	34.86	32.49	39.71	41.07	38.98	42.6633	34.6433	39.92	0.0985418	0.204348	-0.211046	0.000541
10516	ENSG00000140092	'FBLN5'	mRNA	9.03	9.9	10.01	6.51	6.18	6.17	13.25	12.57	12.28	9.64667	6.28667	12.7	-0.388011	0.00368265	-1.02097	3.9e-16
10517	ENSG00000171931	'FBXW10'	mRNA	0	0.04	0.03	0.03	0	0.04	0	0.04	0.07	0.0233333	0.0233333	0.0366667	-0.609105	0.95412	-0.531592	0.926971
10518	ENSG00000136425	'CIB2'	mRNA	1.81	3.06	2.61	1.05	1.96	1.7	2.52	2.02	2.29	2.49333	1.57	2.27667	0.13629	0.95412	-0.522886	0.378871
10519	ENSG00000185043	'CIB1'	mRNA	37.85	40.54	41.25	45.04	45.8	42.74	45.62	44.28	42.74	39.88	44.5267	44.2133	-0.152644	0.394853	-0.00404149	0.99228
1052	ENSG00000221869	'CEBPD'	mRNA	17.4	16.1	18.93	26.35	23.81	27.39	16.85	21.77	19.54	17.4767	25.85	19.3867	-0.148708	0.707325	0.405445	0.00811238
10520	ENSG00000121417	'ZNF211'	mRNA	5.29	5.1	4.78	5.14	5.17	5.75	4.95	4.06	4.83	5.05667	5.35333	4.61333	0.148459	0.698983	0.211418	0.31446
10521	ENSG00000100201	'DDX17'	mRNA	91.41	91.65	91.02	87.72	90.67	89.61	98.93	98.92	101.77	91.36	89.3333	99.8733	-0.118197	0.00384592	-0.167259	1.75e-05
10522	ENSG00000177030	'DEAF1'	mRNA	26.69	24.44	27.26	21.65	23.55	25.72	23.32	25.88	23.58	26.13	23.64	24.26	0.048164	0.909962	-0.0116737	0.960521
10523	ENSG00000085872	'CHERP'	mRNA	41.66	42.63	41.7	38.78	37.64	37.51	39.4	40.88	37.23	41.9967	37.9767	39.17	0.110475	0.171873	-0.0511365	0.625437
10524	ENSG00000172977	'KAT5'	mRNA	19.57	19.04	19.88	18.7	16.46	18.11	19.87	18.25	18.2	19.4967	17.7567	18.7733	0.0484997	0.938105	-0.0940243	0.65544
10525	ENSG00000149428	'HYOU1'	mRNA	71.26	77.13	75.62	50.92	48.54	51.71	76.95	78.23	75.99	74.67	50.39	77.0567	-0.0336113	0.821383	-0.616515	5.07e-48
10526	ENSG00000133704	'IPO8'	mRNA	11.46	11.46	11.57	12.56	12.26	12.86	11.25	11.35	10.95	11.4967	12.56	11.1833	0.0502859	0.888104	0.162673	0.10204
10527	ENSG00000205339	'IPO7'	mRNA	55	54.84	52.63	59.6	59.87	61.86	56.07	56.65	58.24	54.1567	60.4433	56.9867	-0.062801	0.370155	0.0787053	0.123174
10528	ENSG00000101361	'NOP56'	mRNA	97.1	96.88	99.18	82.37	91.67	88.97	78.54	81.21	78.96	97.72	87.67	79.57	0.302596	2.1e-08	0.132035	0.0700482
10531	ENSG00000107959	'PITRM1'	mRNA	3.87	3.48	3.53	4.71	3.79	3.8	3.81	3.23	3.64	3.62667	4.1	3.56	0.0446033	0.95412	0.199288	0.481858
10533	ENSG00000197548	'ATG7'	mRNA	10.86	9.09	11.98	9.37	10.18	10.16	10.5	10.65	10.96	10.6433	9.90333	10.7033	-0.0709243	0.87444	-0.168824	0.23279
10534	ENSG00000173465	'ZNRD2'	mRNA	25.58	23.1	24.29	26.05	26.4	24.24	21.94	19.85	15.44	24.3233	25.5633	19.0767	0.349867	0.223925	0.438985	0.0488366
10535	ENSG00000104889	'RNASEH2A'	mRNA	70.8	72.07	71.6	55.93	54.1	52.54	66.38	63.87	62.65	71.49	54.19	64.3	0.1532	0.198114	-0.256491	0.0080333
10536	ENSG00000110811	'P3H3'	mRNA	37.01	35.68	35.54	37.69	34.95	36.37	36.42	37.85	36.66	36.0767	36.3367	36.9767	-0.0275701	0.953917	-0.0322023	0.850979
10537	ENSG00000213886	'UBD'	mRNA	0	0	0	0.15	0	0	0	0	0	0	0.05	0			1.01547	0.926971
105370980		'LOC105370980'	mRNA	0	0	0.1	0	0	0	0	0.05	0	0.0333333	0	0.0166667	0.859514	0.95412	-0.908083	0.926971
105372280	ENSG00000283980	'GNG14'	mRNA	0	0	0	0	0.66	0	0	1.18	0	0	0.22	0.393333	-1.89815	0.909962	-0.857413	0.926971
105372978	ENSG00000233521	'LINC01638'	mRNA	0	0	0.29	0	0.31	0.3	0.29	0	0	0.0966667	0.203333	0.0966667	-0.0217832	0.998509	0.0537036	0.99228
105375355	ENSG00000243566	'UPK3B'	mRNA	1.72	1.63	2.17	2.16	1.96	2.2	2.29	2.78	1.48	1.84	2.10667	2.18333	-0.286031	0.786139	-0.117815	0.908613
10539	ENSG00000108010	'GLRX3'	mRNA	114.7	121.82	120.15	132.51	126.19	128.67	113.56	105.21	111.73	118.89	129.123	110.167	0.113301	0.205081	0.222117	0.000389
1054	ENSG00000153879	'CEBPG'	mRNA	13.95	15.66	14.3	11.42	12.13	12.52	12.69	14.4	13.72	14.6367	12.0233	13.6033	0.115724	0.542225	-0.184858	0.123262
10540	ENSG00000175203	'DCTN2'	mRNA	61.29	62.19	60.74	62.27	60.55	66.87	62.88	59.95	64.08	61.4067	63.23	62.3033	-0.0142167	0.95412	0.0142448	0.926971
10541	ENSG00000136938	'ANP32B'	mRNA	165.66	165.12	169.23	155.44	154.56	157.37	147.88	147.67	159.53	166.67	155.79	151.693	0.13985	0.0198094	0.0300781	0.800546
10542	ENSG00000134248	'LAMTOR5'	mRNA	80.25	88.46	88.76	109.87	109.24	91.56	88.83	84.59	92.1	85.8233	103.557	88.5067	-0.0501994	0.905474	0.21535	0.0523955
10544	ENSG00000101000	'PROCR'	mRNA	26.43	24.76	25.99	41.11	42.9	37.8	27.66	32.68	30.42	25.7267	40.6033	30.2533	-0.231571	0.155158	0.415323	0.000195
10548	ENSG00000100926	'TM9SF1'	mRNA	31.45	30.35	31.99	35.84	36.97	34.01	30.41	29.75	28.8	31.2633	35.6067	29.6533	0.0723797	0.759861	0.26202	0.00287579
10549	ENSG00000123131	'PRDX4'	mRNA	52.88	57.19	59.32	66.2	59.93	64.4	40.17	41.18	47.25	56.4633	63.51	42.8667	0.394975	0.000961	0.556814	1.68e-07
10550	ENSG00000144746	'ARL6IP5'	mRNA	16.69	17.08	15.82	22.84	22.69	22.57	20.92	20.17	23.95	16.53	22.7	21.68	-0.384411	0.000997	0.0586805	0.797834
10552	ENSG00000241685	'ARPC1A'	mRNA	97.09	100.08	95.22	115.15	115.61	111.81	98.91	100.99	102.14	97.4633	114.19	100.68	-0.0423969	0.831139	0.173276	0.0045144
10553	ENSG00000109854	'HTATIP2'	mRNA	0	0.08	0	0.25	0.08	0	0	0	0	0.0266667	0.11	0	0.939984	0.95412	2.91639	0.478824
10554	ENSG00000204310	'AGPAT1'	mRNA	31.29	30.47	31.36	36.64	37.54	33.4	28.51	30.38	30.76	31.04	35.86	29.8833	0.0575993	0.844714	0.278495	0.00158257
10555	ENSG00000169692	'AGPAT2'	mRNA	41.55	44.08	39.83	51.12	49.27	50.24	43.7	44.21	50.49	41.82	50.21	46.1333	-0.135439	0.372116	0.113032	0.352057
10556	ENSG00000148688	'RPP30'	mRNA	22.58	24.85	24.4	22.34	23.93	24.83	23.05	22.18	22.91	23.9433	23.7	22.7133	0.0569852	0.849392	0.0145472	0.937985
10557	ENSG00000152464	'RPP38'	mRNA	7.93	6.67	6.72	7.61	5.19	5.51	5.45	7.64	6.04	7.10667	6.10333	6.37667	0.176757	0.82807	-0.106392	0.877101
10558	ENSG00000090054	'SPTLC1'	mRNA	52.04	48.36	49.79	46.99	48.11	55.37	50.06	45.18	51.93	50.0633	50.1567	49.0567	-0.0114124	0.961098	-0.1071	0.254416
10559	ENSG00000164414	'SLC35A1'	mRNA	4.01	3.46	3.91	3.53	5.02	4.06	4.26	3.87	3.68	3.79333	4.20333	3.93667	-0.0491722	0.95412	0.0877603	0.90677
1056	ENSG00000170835	'CEL'	mRNA	1.16	1.25	0.8	0.86	1.4	1.03	1.24	1.25	1.39	1.07	1.09667	1.29333	-0.270961	0.842894	-0.251393	0.757912
10560	ENSG00000117479	'SLC19A2'	mRNA	4.8	3.92	4.28	5.09	5.46	5.12	4.14	4.42	5.36	4.33333	5.22333	4.64	-0.103561	0.884825	0.154233	0.555041
10561	ENSG00000137965	'IFI44'	mRNA	30.71	33.02	37.77	40.02	40.22	44.65	29.17	26.11	30.81	33.8333	41.63	28.6967	0.243482	0.0703858	0.528881	1.34e-08
10564	ENSG00000124198	'ARFGEF2'	mRNA	28.1	27.92	28.33	27.19	28.45	27.68	29.38	27.17	29.02	28.1167	27.7733	28.5233	-0.00939964	0.954523	-0.0446111	0.600568
10565	ENSG00000066777	'ARFGEF1'	mRNA	9.77	9.34	9.87	9.82	10.24	10.61	9.11	9.08	9.61	9.66	10.2233	9.26667	0.0711416	0.733807	0.135706	0.168937
10566	ENSG00000111254	'AKAP3'	mRNA	0.71	1.11	0.77	0.3	0.6	0.62	1.11	1.01	1.13	0.863333	0.506667	1.08333	-0.315789	0.751751	-1.10657	0.0150035
10567	ENSG00000105404	'RABAC1'	mRNA	105.21	109.61	95.32	131.6	126.54	129.32	134.54	128.33	130.14	103.38	129.153	131.003	-0.351637	0.000188	-0.0337108	0.874137
10569	ENSG00000164609	'SLU7'	mRNA	13.05	13.97	13.51	11.37	11.77	11.79	12.07	13.22	12.44	13.51	11.6433	12.5767	0.117303	0.548103	-0.116137	0.443302
10570	ENSG00000151640	'DPYSL4'	mRNA	13.28	13.33	14.2	10.77	11.67	11.69	14.82	15.24	14.47	13.6033	11.3767	14.8433	-0.117527	0.61619	-0.391029	0.000739
10572	ENSG00000184990	'SIVA1'	mRNA	123.95	125.11	121.76	91.3	95.38	92.76	118.65	117.83	131.98	123.607	93.1467	122.82	0.00932861	0.981997	-0.404676	1.1e-05
10573	ENSG00000086504	'MRPL28'	mRNA	56.14	52.27	55.33	57.62	56.68	53.3	53.55	54.26	52.28	54.58	55.8667	53.3633	0.0363319	0.926444	0.0575754	0.706058
10574	ENSG00000135624	'CCT7'	mRNA	397.46	386.02	387.66	400.99	391.25	391.32	382.08	377	371.31	390.38	394.52	376.797	0.0564657	0.3176	0.057458	0.227384
10575	ENSG00000115484	'CCT4'	mRNA	163.33	165.16	161.88	165.01	171.1	170.97	163.22	163.81	159.87	163.457	169.027	162.3	0.0178108	0.937719	0.0517076	0.400581
10576	ENSG00000166226	'CCT2'	mRNA	195.41	186.35	189.85	185.39	185.67	212.2	181.31	180.98	180.83	190.537	194.42	181.04	0.0799661	0.189131	0.0949651	0.15902
10577	ENSG00000119655	'NPC2'	mRNA	131.21	119.23	126.39	163.81	157.78	150.7	149.37	134.38	158.3	125.61	157.43	147.35	-0.231955	0.00761828	0.0809202	0.501485
10578	ENSG00000115523	'GNLY'	mRNA	0	0	0	0	0	0	0	0.18	0	0	0	0.06	-0.983569	0.95412	-0.908083	0.926971
10579	ENSG00000138162	'TACC2'	mRNA	47.68	48.71	49.39	45.31	43.32	44.19	47.16	45.46	48.99	48.5933	44.2733	47.2033	0.0463619	0.757505	-0.102114	0.132729
1058	ENSG00000115163	'CENPA'	mRNA	29.1	26.69	28.47	24.87	26.24	23.44	26	24.02	23.18	28.0867	24.85	24.4	0.205939	0.236958	0.0173663	0.951671
10580	ENSG00000095637	'SORBS1'	mRNA	0.17	0.29	0.2	0.16	0.17	0.23	0.09	0.29	0.26	0.22	0.186667	0.213333	0.0101327	0.998509	-0.170768	0.926971
10581	ENSG00000185201	'IFITM2'	mRNA	210.1	197.23	222.47	249.63	265.51	240.61	192.48	185.3	225.91	209.933	251.917	201.23	0.0506901	0.865794	0.312365	5.96e-05
10585	ENSG00000130714	'POMT1'	mRNA	13.23	13.64	13.88	12.23	13.29	11.96	15.32	14.02	15.92	13.5833	12.4933	15.0867	-0.14313	0.41822	-0.261135	0.0275205
10587	ENSG00000184470	'TXNRD2'	mRNA	11.5	10.99	12.62	12.08	12.63	11.8	13.7	13.78	12.61	11.7033	12.17	13.3633	-0.184572	0.440394	-0.12869	0.548904
10588	ENSG00000136371	'MTHFS'	mRNA	7.54	7.39	7.67	7.95	7.88	8.17	7.99	7.42	7.08	7.53333	8	7.49667	0.018147	0.979129	0.0883323	0.799221
10589	ENSG00000175550	'DRAP1'	mRNA	84.05	84.84	81.82	92.91	90.03	94.57	76.53	67.26	69.54	83.57	92.5033	71.11	0.226039	0.0733593	0.367521	0.000207
1059	ENSG00000125817	'CENPB'	mRNA	49.13	49.08	48.78	44.28	45.84	41.62	44.66	46.4	45.61	48.9967	43.9133	45.5567	0.113744	0.169306	-0.0599045	0.582682
10591	ENSG00000112667	'DNPH1'	mRNA	26.75	24.66	28.68	24.33	30.3	30.82	28.43	29.69	32.89	26.6967	28.4833	30.3367	-0.186778	0.654426	-0.118668	0.750626
10592	ENSG00000136824	'SMC2'	mRNA	49.62	49.78	52.2	50.7	48.3	49.89	54.39	53.27	55.91	50.5333	49.63	54.5233	-0.0983955	0.0878138	-0.141776	0.00258194
10594	ENSG00000174231	'PRPF8'	mRNA	144.33	144.37	147.29	134.72	135.6	134.62	132.5	134.3	134	145.33	134.98	133.6	0.132652	1.86e-05	0.00872049	0.926971
10595	ENSG00000134398	'ERN2'	mRNA	0	0	0.03	0	0	0.03	0	0	0	0.01	0.01	0	0.939984	0.95412	1.01547	0.926971
10597	ENSG00000256060	'TRAPPC2B'	mRNA	4.84	5.47	4.96	5.85	6.02	5.81	6.18	6.1	6.01	5.09	5.89333	6.09667	-0.270144	0.833458	-0.0733378	0.926971
10598	ENSG00000100591	'AHSA1'	mRNA	130.52	135.79	134.34	137.37	139.58	133.3	115.71	121.31	118.23	133.55	136.75	118.417	0.176069	0.00786972	0.199186	0.00136656
1060	ENSG00000145241	'CENPC'	mRNA	2.71	3.23	2.86	2.89	3.26	2.82	2.82	3.06	3.26	2.93333	2.99	3.04667	-0.0430222	0.95412	-0.0315839	0.926971
10600	ENSG00000156256	'USP16'	mRNA	13.96	14.45	12.42	13.89	15.03	14.84	14.4	13.31	14.37	13.61	14.5867	14.0267	-0.0378739	0.95412	0.0451108	0.857092
10602	ENSG00000163171	'CDC42EP3'	mRNA	20.66	20.58	20.71	24.59	24.19	25.35	18.67	17.19	17.43	20.65	24.71	17.7633	0.227705	0.00210912	0.46971	8.8e-14
10603		'SH2B2'	mRNA	19.93	18.96	19.43	18.36	19.4	18.52	20.02	18.47	20.76	19.44	18.76	19.75	-0.0124041	0.977466	-0.0835477	0.655959
10605	ENSG00000172239	'PAIP1'	mRNA	29.19	29.91	29.69	29.93	31.04	31	30.53	29.46	27.39	29.5967	30.6567	29.1267	0.0360869	0.924825	0.0690362	0.607719
10606	ENSG00000128050	'PAICS'	mRNA	83.71	81.45	80.63	77.89	75.78	82.86	80.83	79.64	80.44	81.93	78.8433	80.3033	0.0370659	0.78374	-0.0395587	0.648546
10607	ENSG00000183751	'TBL3'	mRNA	10.6	10.53	9.8	9.25	7.66	8.6	9.77	10.2	10	10.31	8.50333	9.99	0.056513	0.833318	-0.238203	0.0144491
10608	ENSG00000123933	'MXD4'	mRNA	6.97	7.27	7.58	9.38	9.82	8.66	12.19	12.9	12.04	7.27333	9.28667	12.3767	-0.756702	2.45e-14	-0.420903	5.22e-05
10609	ENSG00000141696	'P3H4'	mRNA	23.09	21.45	21.95	23.75	24.71	24.5	28.06	27.79	26.15	22.1633	24.32	27.3333	-0.29497	0.00240019	-0.175732	0.0926845
10611	ENSG00000163110	'PDLIM5'	mRNA	17.39	18.43	19.26	25.2	27.9	26.35	19.74	19.9	20.08	18.36	26.4833	19.9067	-0.0745373	0.627289	0.480907	1.31e-14
10612	ENSG00000110171	'TRIM3'	mRNA	6.92	7.1	7.06	8.43	8.31	7.54	7.55	7.33	7.59	7.02667	8.09333	7.49	-0.0928119	0.860743	0.105381	0.680386
10613	ENSG00000107566	'ERLIN1'	mRNA	49.41	47.71	46.94	49.69	47.27	50.66	41.06	39.58	38.63	48.02	49.2067	39.7567	0.282693	1.98e-06	0.303092	3.48e-07
10614	ENSG00000186834	'HEXIM1'	mRNA	13.2	12.01	11.24	13.38	12.73	12.3	12.16	10.89	10.72	12.15	12.8033	11.2567	0.119267	0.602609	0.178987	0.162785
10615	ENSG00000076382	'SPAG5'	mRNA	35.55	38.56	38.5	30.37	28.82	28.48	33.91	34.59	30.85	37.5367	29.2233	33.1167	0.190711	0.0131855	-0.187075	0.0135043
10616	ENSG00000125826	'RBCK1'	mRNA	38.56	37.7	37.23	39.41	38.77	40.2	39.8	36.06	37.06	37.83	39.46	37.64	0.0247019	0.95412	0.0885813	0.450578
10617	ENSG00000124356	'STAMBP'	mRNA	9.02	8.56	8.41	7.31	8.08	7.75	9.2	9.03	8.33	8.66333	7.71333	8.85333	-0.0120961	0.972136	-0.201985	0.0586312
10618	ENSG00000152291	'TGOLN2'	mRNA	50.56	52	50.56	54.27	53.94	56.79	49.7	48.92	49.2	51.04	55	49.2733	0.0623652	0.388889	0.152088	0.000777
1062	ENSG00000138778	'CENPE'	mRNA	11	11.44	9.94	9.94	9.94	10.74	8.36	8.97	10.04	10.7933	10.2067	9.12333	0.251406	0.00739041	0.155444	0.119666
10620	ENSG00000179361	'ARID3B'	mRNA	13.7	12.68	11.17	11.3	9.19	8.73	12.57	12.71	12.01	12.5167	9.74	12.43	0.018202	0.957912	-0.358467	0.00151212
10621	ENSG00000132664	'POLR3F'	mRNA	10.52	8.91	10.62	8.31	8.9	8.59	8.77	7.49	9.33	10.0167	8.6	8.53	0.238385	0.33682	0.00439299	0.99228
10622	ENSG00000113356	'POLR3G'	mRNA	1.81	1.97	1.36	1.43	1.46	1.4	1.55	0.93	1.28	1.71333	1.43	1.25333	0.454885	0.375121	0.181511	0.79364
10623	ENSG00000186141	'POLR3C'	mRNA	14.64	15.8	15.98	11.26	10.56	11.79	13.49	12.28	13.79	15.4733	11.2033	13.1867	0.240485	0.0272758	-0.241216	0.0313308
10625	ENSG00000116679	'IVNS1ABP'	mRNA	15.89	14.71	15.54	13.65	14.3	14.5	13.76	13.09	13.62	15.38	14.15	13.49	0.198607	0.0630017	0.0618457	0.715563
10626	ENSG00000221926	'TRIM16'	mRNA	23.74	22.88	26.01	28.08	28.19	29.99	21.91	21.82	23.9	24.21	28.7533	22.5433	0.100223	0.548103	0.349233	5.74e-06
10627	ENSG00000101608	'MYL12A'	mRNA	106.98	111.21	114.84	151.08	155.35	147.41	126.24	115.74	133.02	111.01	151.28	125	-0.165806	0.0377331	0.27026	1.7e-05
10628	ENSG00000265972	'TXNIP'	mRNA	27.72	30.47	28.83	38.68	43.25	46.49	32.58	29.86	35.03	29.0067	42.8067	32.49	-0.155515	0.154308	0.391845	9.78e-07
10629	ENSG00000162227	'TAF6L'	mRNA	13.43	15.16	12.51	13.05	14.26	13.77	14.89	14.16	15.56	13.7	13.6933	14.87	-0.11126	0.759118	-0.126252	0.527937
1063	ENSG00000117724	'CENPF'	mRNA	46.25	46.77	46.32	41.38	38.62	43.56	38.47	40.09	41.13	46.4467	41.1867	39.8967	0.230971	9.5e-10	0.0399504	0.649969
10630	ENSG00000162493	'PDPN'	mRNA	0.41	0.23	0.46	0.25	0.22	0.21	0.45	0.38	0.61	0.366667	0.226667	0.48	-0.411652	0.847455	-1.08831	0.200845
10631	ENSG00000133110	'POSTN'	mRNA	0.1	0.09	0	0	0.07	0.09	0.03	0.09	0.06	0.0633333	0.0533333	0.06	-0.0179221	0.998509	-0.214413	0.95243
10632	ENSG00000167283	'ATP5MG'	mRNA	122.11	116	119.74	111.76	113.02	107.65	114.52	103.57	121.85	119.283	110.81	113.313	0.0745192	0.651328	-0.0413561	0.803749
10633	ENSG00000100276	'RASL10A'	mRNA	0.46	0.37	0.37	0.16	0.4	0.39	0.15	0.08	0.38	0.4	0.316667	0.203333	0.984763	0.726874	0.644117	0.804289
10634	ENSG00000185340	'GAS2L1'	mRNA	11.67	12.21	12.22	9.7	11.61	10.74	14.17	12.88	11.6	12.0333	10.6833	12.8833	-0.102297	0.784875	-0.265543	0.091073
10635	ENSG00000111247	'RAD51AP1'	mRNA	16.16	17.15	16.34	15.79	14.2	14.46	15.56	15.21	14.54	16.55	14.8167	15.1033	0.14262	0.523425	-0.0349045	0.926971
10636	ENSG00000169220	'RGS14'	mRNA	1.28	1.41	1.45	1.16	1.17	1.01	1.55	2.1	1.46	1.38	1.11333	1.70333	-0.292253	0.779657	-0.601335	0.206066
10637	ENSG00000243709	'LEFTY1'	mRNA	4.63	5.05	3.62	3.36	1.75	2.61	6.78	6.43	6.42	4.43333	2.57333	6.54333	-0.561234	0.0481855	-1.36071	3.43e-07
10640	ENSG00000070367	'EXOC5'	mRNA	7.95	7.82	7.26	7.65	7.29	7.83	7.78	7.14	7.08	7.67667	7.59	7.33333	0.0768342	0.684067	0.0433539	0.804289
10641	ENSG00000114388	'NPRL2'	mRNA	9.95	11.92	9.79	8.92	8.32	8.53	10.09	10.86	11.22	10.5533	8.59	10.7233	-0.0187039	0.981997	-0.327909	0.132788
10642	ENSG00000159217	'IGF2BP1'	mRNA	75.2	74.69	74.85	67.4	65.23	68.21	67.52	72.13	68.47	74.9133	66.9467	69.3733	0.122058	0.00310525	-0.0572963	0.292169
10643	ENSG00000136231	'IGF2BP3'	mRNA	45.86	45.72	47.57	45.79	43.53	45.1	43.62	45.26	44.74	46.3833	44.8067	44.54	0.0687356	0.467291	0.00224199	0.99228
10644	ENSG00000073792	'IGF2BP2'	mRNA	27.6	27.37	28.38	14.72	13.61	14.82	27.13	26.97	25.98	27.7833	14.3833	26.6933	0.0703491	0.608637	-0.895937	5.46e-40
10645	ENSG00000110931	'CAMKK2'	mRNA	8.68	7.57	8.26	7.72	7.35	8.37	8.87	8.31	7.89	8.17	7.81333	8.35667	-0.0250433	0.95412	-0.109389	0.525897
10650	ENSG00000141391	'PRELID3A'	mRNA	1.17	1.03	0.89	1.28	1.17	1.73	2.05	1.64	1.94	1.03	1.39333	1.87667	-0.871265	0.132919	-0.44826	0.469375
10651	ENSG00000128654	'MTX2'	mRNA	39.46	37.21	40.11	41.12	40.15	36.84	35.96	36.77	38.97	38.9267	39.37	37.2333	0.0655245	0.857523	0.0606341	0.783216
10652	ENSG00000106636	'YKT6'	mRNA	89.01	91.27	86.22	80.53	76.27	80.27	88.74	86	83.55	88.8333	79.0233	86.0967	0.0537265	0.637665	-0.130775	0.0234237
10653	ENSG00000167642	'SPINT2'	mRNA	0	0	0	0	0.07	0.07	0.06	0.07	0.14	0	0.0466667	0.09	-2.8753	0.598941	-0.943431	0.849592
10654	ENSG00000163344	'PMVK'	mRNA	36.39	31.72	29.24	30.93	33.2	33.19	36.32	30.87	30.13	32.45	32.44	32.44	-0.00296531	0.998509	-0.0108689	0.981752
10655	ENSG00000173253	'DMRT2'	mRNA	0	0	0	0	0	0.05	0	0	0	0	0.0166667	0			1.01547	0.926971
10656	ENSG00000131773	'KHDRBS3'	mRNA	1.79	1.55	1.34	1.23	1.19	1.69	1.18	0.98	1.63	1.56	1.37	1.26333	0.311439	0.8036	0.111698	0.926971
10657	ENSG00000121774	'KHDRBS1'	mRNA	94.74	95.69	95.52	95.93	98.02	98.37	96.37	95.12	94.67	95.3167	97.44	95.3867	0.00715355	0.967597	0.0235959	0.825324
10658	ENSG00000149187	'CELF1'	mRNA	22.85	22.15	22.54	21.77	21.98	22.98	21.38	20.81	21.5	22.5133	22.2433	21.23	0.106512	0.144878	0.0320427	0.795716
10659	ENSG00000048740	'CELF2'	mRNA	29.68	29.6	29.71	28.29	27.72	27	29.87	30.93	31.12	29.6633	27.67	30.64	-0.000216	0.998682	-0.207997	0.000593
10660	ENSG00000138136	'LBX1'	mRNA	15.42	17.18	14.73	15.74	15.77	17.11	15.16	16.6	13.6	15.7767	16.2067	15.12	0.0632597	0.95412	0.0907214	0.801037
10661	ENSG00000105610	'KLF1'	mRNA	0	0	0	0	0	0.07	0	0	0.13	0	0.0233333	0.0433333	-1.86116	0.913868	-0.826942	0.926971
10664	ENSG00000102974	'CTCF'	mRNA	25.46	24.19	27	21.25	21.99	23.13	22.85	24.1	24.09	25.55	22.1233	23.68	0.119939	0.28566	-0.104113	0.30149
10666	ENSG00000150637	'CD226'	mRNA	0.09	0.09	0.1	0.04	0.08	0.09	0.13	0.1	0.07	0.0933333	0.07	0.1	-0.0243719	0.998509	-0.463576	0.693263
10667	ENSG00000145982	'FARS2'	mRNA	7.1	6.38	5.97	5.42	5.91	5.32	5.38	4.99	6.22	6.48333	5.55	5.53	0.25765	0.53237	-0.0301758	0.953383
10668	ENSG00000100532	'CGRRF1'	mRNA	4.4	3.94	3.66	4.71	4.31	5.13	4.82	4.12	4.21	4	4.71667	4.38333	-0.126948	0.905474	0.097851	0.85777
10669	ENSG00000138028	'CGREF1'	mRNA	0.05	0.35	0.42	0.32	0.56	0.46	0.77	0.27	0.34	0.273333	0.446667	0.46	-0.786882	0.765528	-0.234592	0.926971
10670	ENSG00000155876	'RRAGA'	mRNA	20.33	20.3	16.89	21.73	22.05	21.76	23.72	21.59	20.39	19.1733	21.8467	21.9	-0.187646	0.387309	-0.0119653	0.970994
106707243	ENSG00000212127	'PRH1-TAS2R14'	mRNA	1.25	1.2	1.09	1.42	1.11	1.52	1.25	1.89	1.46	1.18	1.35	1.53333	-0.379626	0.769909	-0.184195	0.866624
10671	ENSG00000104671	'DCTN6'	mRNA	32.18	33.72	31.37	36.9	36.21	34.56	33.62	30.18	36.57	32.4233	35.89	33.4567	-0.0456218	0.95412	0.0917085	0.693263
10672	ENSG00000120063	'GNA13'	mRNA	12.23	11.52	11.4	11.4	11.42	11.75	11.34	11.33	12.8	11.7167	11.5233	11.8233	-0.00207694	0.998509	-0.0434055	0.81234
10673	ENSG00000102524	'TNFSF13B'	mRNA	0	0	0	0	0	0.04	0	0	0.07	0	0.0133333	0.0233333	-1.86116	0.913868	-0.826942	0.926971
10675	ENSG00000114646	'CSPG5'	mRNA	1.51	1	1.14	0.8	0.78	1.13	1.42	1.17	0.59	1.21667	0.903333	1.06	0.208854	0.923059	-0.226093	0.839786
10677	ENSG00000135407	'AVIL'	mRNA	0.19	0.72	0.25	0.47	1.04	0.69	0.54	0.36	0.47	0.386667	0.733333	0.456667	-0.239499	0.95412	0.674638	0.342459
10678	ENSG00000170340	'B3GNT2'	mRNA	2.1	2.9	2.16	2.41	2.58	2.49	2.48	2.97	3.05	2.38667	2.49333	2.83333	-0.239652	0.702279	-0.191387	0.657151
10681	ENSG00000069966	'GNB5'	mRNA	2.2	2.45	2.47	2.65	2.84	2.98	2.54	2.53	2.73	2.37333	2.82333	2.6	-0.119587	0.747804	0.112927	0.617861
10682	ENSG00000147155	'EBP'	mRNA	63.83	60.56	64.08	87.13	82.2	91.44	74.49	66.09	68.8	62.8233	86.9233	69.7933	-0.151747	0.239773	0.307082	0.00031
106821730	ENSG00000137843	'BUB1B-PAK6'	mRNA	0.08	0.14	0.07	0.07	0.14	0.06	0.07	0.2	0.05	0.0966667	0.09	0.106667	-0.291469	0.95412	-0.364769	0.921286
10683	ENSG00000090932	'DLL3'	mRNA	3.31	3.11	3.93	3.16	2.44	2.04	4.02	3.9	3.9	3.45	2.54667	3.94	-0.185041	0.803518	-0.618848	0.0386906
106865373	ENSG00000285815	'GET1-SH3BGR'	mRNA	0	0	0	0	0.55	0	0.77	0.66	0.29	0	0.183333	0.573333	-5.05229	0.00933011	-1.52478	0.38902
10687	ENSG00000240694	'PNMA2'	mRNA	2.29	2.07	1.7	2.22	2.17	2.29	4.07	3.51	3.7	2.02	2.22667	3.76	-0.88495	5.56e-07	-0.761701	7.25e-06
1069	ENSG00000147400	'CETN2'	mRNA	16.82	18.22	18.05	18.86	17.46	19.85	20.06	19.91	19.7	17.6967	18.7233	19.89	-0.165196	0.524885	-0.0959465	0.706936
10691	ENSG00000162419	'GMEB1'	mRNA	4.93	4.88	4.8	4.22	4.29	4.24	4.54	4.21	4.12	4.87	4.25	4.29	0.194188	0.277577	-0.0199906	0.941517
10692	ENSG00000180245	'RRH'	mRNA	0.11	0.06	0	0.06	0	0	0.06	0	0	0.0566667	0.02	0.02	1.47019	0.905474	0.0537035	0.99228
10693	ENSG00000132141	'CCT6B'	mRNA	0.24	0.4	0.12	0.25	0.38	0.29	0.48	0.24	0.36	0.253333	0.306667	0.36	-0.488619	0.907856	-0.207332	0.926971
10694	ENSG00000156261	'CCT8'	mRNA	157.48	163.1	163.49	158.76	155.01	162.85	162.89	162.14	158.14	161.357	158.873	161.057	0.0094412	0.95412	-0.0278079	0.787536
10695	ENSG00000137161	'CNPY3'	mRNA	44.18	44.2	42.9	27.03	30.75	27.15	43.29	42.96	42.54	43.76	28.31	42.93	0.0472272	0.905474	-0.617678	1.42e-10
10699	ENSG00000145244	'CORIN'	mRNA	0.11	0	0.02	0	0.02	0.02	0.04	0.02	0.1	0.0433333	0.0133333	0.0533333	-0.682829	0.928905	-1.9392	0.485069
107	ENSG00000164742	'ADCY1'	mRNA	1.61	1.98	1.65	1.42	2.3	2.1	1.29	1.98	2.12	1.74667	1.94	1.79667	-0.102773	0.877619	-0.0242141	0.950064
1070	ENSG00000153140	'CETN3'	mRNA	11.6	10.69	8.72	11.42	12.03	11.2	9.07	9.16	10.66	10.3367	11.55	9.63	0.0999429	0.909962	0.250255	0.323525
107080638	ENSG00000145979	'TBC1D7-LOC100130357'	mRNA	0	0.12	0	0.06	0	0	0.25	0.19	0	0.04	0.02	0.146667	-2.20155	0.568936	-3.01955	0.254249
107080644		'CNPY3-GNMT'	mRNA	0.4	0.87	0.79	0.64	0.85	0.99	0.55	0.6	0.65	0.686667	0.826667	0.6	0.25607	0.95412	0.416354	0.839389
1071	ENSG00000087237	'CETP'	mRNA	0	0	0	0.07	0	0.07	0	0	0	0	0.0466667	0			1.90439	0.805709
10712	ENSG00000160767	'FAM189B'	mRNA	39.93	40.2	41.79	31.02	28.85	30.57	40.54	39.67	40.94	40.64	30.1467	40.3833	0.00263931	0.998509	-0.432832	1.61e-11
10713	ENSG00000168883	'USP39'	mRNA	51.17	49.07	51.26	45.78	47.01	43.91	46.73	45.91	47.08	50.5	45.5667	46.5733	0.126066	0.187794	-0.0388225	0.806306
10714	ENSG00000077514	'POLD3'	mRNA	9.54	9.59	9.07	7.76	7.82	8.15	8.57	8.51	8.75	9.4	7.91	8.61	0.135851	0.52339	-0.129191	0.454828
10715	ENSG00000223802	'CERS1'	mRNA	4.77	5.3	4.9	3.98	3.47	2.68	5.02	5.75	6.08	4.99	3.37667	5.61667	-0.130264	0.846259	-0.714644	0.00156187
10716	ENSG00000136535	'TBR1'	mRNA	2.14	1.94	1.8	1.98	1.97	2.08	2.04	1.84	1.68	1.96	2.01	1.85333	0.0891497	0.95412	0.109473	0.841865
10717	ENSG00000134262	'AP4B1'	mRNA	7.19	7.74	8.51	7.93	8.35	8.98	6.61	7.43	8.57	7.81333	8.42	7.53667	0.0514867	0.95412	0.162938	0.425683
10718	ENSG00000185737	'NRG3'	mRNA	0	0	0	0.04	0	0	0	0	0	0	0.0133333	0			1.01547	0.926971
1072	ENSG00000172757	'CFL1'	mRNA	512.7	517.38	516.3	554.77	523.78	520.23	505.18	487.38	523.89	515.46	532.927	505.483	0.0300682	0.786983	0.0672903	0.213297
10721	ENSG00000051341	'POLQ'	mRNA	11.16	10.8	10.83	9.35	8.95	9.81	10.37	10.52	9.94	10.93	9.37	10.2767	0.100768	0.38289	-0.13881	0.118647
10723	ENSG00000113504	'SLC12A7'	mRNA	22.68	22.64	21.98	22.19	20.42	20.9	26.66	26.11	26.71	22.4333	21.17	26.4933	-0.229448	0.000169	-0.330066	4.51e-08
10724	ENSG00000198408	'OGA'	mRNA	45.67	48.3	46.01	49.3	49.25	51.67	40.81	42.3	41.91	46.66	50.0733	41.6733	0.172787	0.000994	0.257171	4.92e-08
10725	ENSG00000102908	'NFAT5'	mRNA	14.38	15.05	16.51	18.56	19.09	18.14	14.72	14.99	14.51	15.3133	18.5967	14.74	0.0592597	0.704581	0.310399	2.4e-08
10726	ENSG00000090273	'NUDC'	mRNA	107.02	110.56	117.63	93.18	97.42	96.29	92.03	97.41	87.6	111.737	95.63	92.3467	0.280604	7.72e-06	0.0423279	0.73349
10728	ENSG00000110958	'PTGES3'	mRNA	135.01	124.15	121.31	130.63	133.05	136.58	124.51	112.74	126.19	126.823	133.42	121.147	0.0697147	0.559645	0.129703	0.0326807
107282092	ENSG00000261740	'BOLA2-SMG1P6'	mRNA	27.07	25.02	26.42	27.23	25.74	27.58	30.33	26.08	26.95	26.17	26.85	27.7867	-0.059335	0.903473	-0.0794721	0.685313
1073	ENSG00000165410	'CFL2'	mRNA	19.11	19.14	19.11	24.35	25.22	25.43	21.73	20.27	22.89	19.12	25	21.63	-0.165136	0.136566	0.205704	0.0182981
10730	ENSG00000136758	'YME1L1'	mRNA	15.38	15.67	13.53	25.02	23.5	26.35	24.29	24.6	26.83	14.86	24.9567	25.24	-0.756547	2.66e-25	-0.025181	0.907286
107303344		'SETDB2-PHF11'	mRNA	0.31	0.46	0	0.25	0.07	0.14	0.48	0	0.23	0.256667	0.153333	0.236667	0.092476	0.998509	-0.74969	0.843054
10732	ENSG00000101190	'TCFL5'	mRNA	8.53	7.76	9.2	7.7	7.45	7.66	7.98	8.34	7.34	8.49667	7.60333	7.88667	0.112287	0.793515	-0.0536811	0.891592
10733	ENSG00000142731	'PLK4'	mRNA	11.32	11.41	13.18	9.57	10.38	10.13	11.42	10.78	10.42	11.97	10.0267	10.8733	0.148996	0.406702	-0.122921	0.427183
10734	ENSG00000066923	'STAG3'	mRNA	2.11	2.52	2.4	2.34	2.43	2.58	2.48	2.84	2.38	2.34333	2.45	2.56667	-0.12264	0.889502	-0.0702046	0.908613
10735	ENSG00000101972	'STAG2'	mRNA	24.88	23.84	24.12	26.09	23.72	26.32	22.73	22.2	23.34	24.28	25.3767	22.7567	0.105443	0.201409	0.152573	0.0270469
10736	ENSG00000170577	'SIX2'	mRNA	73.76	74.63	67.83	65.13	63.03	61.33	63.52	64.2	58.99	72.0733	63.1633	62.2367	0.218615	0.00191622	0.0138009	0.926971
10738	ENSG00000128276	'RFPL3'	mRNA	0	0	0	0	0	0	0.07	0	0	0	0	0.0233333	-0.983569	0.95412	-0.908083	0.926971
10739	ENSG00000128253	'RFPL2'	mRNA	0.14	0.04	0	0.04	0	0.08	0	0.08	0	0.06	0.04	0.0266667	0.560658	0.95412	0.617814	0.926971
10741	ENSG00000089050	'RBBP9'	mRNA	7.63	7.12	7.1	7.42	7.33	7.63	7.62	7.51	6.57	7.28333	7.46	7.23333	0.0194404	0.967527	0.0383405	0.924926
10742	ENSG00000131831	'RAI2'	mRNA	0	0.09	0.04	0	0	0	0	0.15	0.1	0.0433333	0	0.0833333	-0.767683	0.949541	-3.12941	0.383806
10743	ENSG00000108557	'RAI1'	mRNA	9.77	9.81	9.48	8.34	7.67	8.07	9.57	9.97	9.05	9.68667	8.02667	9.53	0.0351864	0.92854	-0.25325	0.00366091
10744	ENSG00000250254	'PTTG2'	mRNA	0	0.19	0	0.21	0	0	0	0	0	0.0633333	0.07	0	0.939984	0.95412	1.01547	0.926971
10745	ENSG00000116793	'PHTF1'	mRNA	18.75	20.14	20.32	22.23	20.85	22.67	20.81	20.08	21.06	19.7367	21.9167	20.65	-0.0704395	0.786062	0.0996087	0.43508
10746	ENSG00000169967	'MAP3K2'	mRNA	8.17	8.32	8.36	6.77	6.83	6.76	7.16	6.87	7.23	8.28333	6.78667	7.08667	0.237594	0.0014424	-0.0681536	0.580024
10747	ENSG00000009724	'MASP2'	mRNA	0.08	0	0	0	0.04	0.04	0	0	0	0.0266667	0.0266667	0	1.85738	0.913803	1.91059	0.804716
10749	ENSG00000129250	'KIF1C'	mRNA	28.9	29.19	28.41	26.59	24.39	25.56	25.1	27.34	23.78	28.8333	25.5133	25.4067	0.193867	0.00166051	5.53e-05	0.999555
1075	ENSG00000109861	'CTSC'	mRNA	24.7	24.3	24.77	29.15	27.12	28.28	20.85	21.13	22.29	24.59	28.1833	21.4233	0.243705	0.0177894	0.449764	6.69e-08
10750	ENSG00000154016	'GRAP'	mRNA	0.11	0.06	0	0	0.06	0.06	0.1	0	0	0.0566667	0.04	0.0333333	0.573916	0.95412	0.0529883	0.99228
10755	ENSG00000123159	'GIPC1'	mRNA	51.42	52.38	50.37	63.61	59.37	61.37	65.63	66.7	60.52	51.39	61.45	64.2833	-0.303728	3.67e-05	-0.0591959	0.638298
10758	ENSG00000056972	'TRAF3IP2'	mRNA	0.93	0.88	1.04	1.11	1.36	1.21	1.11	1.18	1.26	0.95	1.22667	1.18333	-0.302501	0.536446	0.0355843	0.946483
10761	ENSG00000170965	'PLAC1'	mRNA	0.1	0	0.2	0	0	0.24	0.45	0.11	0.23	0.1	0.08	0.263333	-1.24423	0.824038	-1.7599	0.57868
10762	ENSG00000093000	'NUP50'	mRNA	23.96	23.35	23.33	20.98	20.94	21.51	22.83	23.2	22.5	23.5467	21.1433	22.8433	0.0545204	0.747804	-0.117209	0.132384
10763	ENSG00000132688	'NES'	mRNA	315	305.62	306.23	303.49	292.52	302.65	289.4	314.55	276.74	308.95	299.553	293.563	0.0841961	0.532531	0.0227752	0.82299
10765	ENSG00000117139	'KDM5B'	mRNA	13.96	13.67	13.68	14.67	15.49	14.65	15.12	14.23	15.6	13.77	14.9367	14.9833	-0.110838	0.196377	-0.012285	0.926971
10766	ENSG00000183864	'TOB2'	mRNA	19.15	18.74	18.4	17.22	18.48	17.33	20.45	19.6	21.23	18.7633	17.6767	20.4267	-0.112598	0.332849	-0.215239	0.0081995
10767	ENSG00000112339	'HBS1L'	mRNA	10.81	11.71	10.9	12.71	12.36	12.3	11.03	10.12	11.14	11.14	12.4567	10.7633	0.0438288	0.909962	0.17645	0.0742773
10768	ENSG00000168710	'AHCYL1'	mRNA	40.3	38.95	39.89	40.79	39.14	38.88	38.56	37.15	38.06	39.7133	39.6033	37.9233	0.0759729	0.451672	0.0559712	0.549752
10769	ENSG00000145632	'PLK2'	mRNA	98.94	98.28	98.54	122.67	129.9	135.35	109.43	107.79	108.25	98.5867	129.307	108.49	-0.129614	0.0085793	0.246211	1.05e-07
10771	ENSG00000015171	'ZMYND11'	mRNA	16.22	16.13	16.7	14.32	14.14	15.86	14.99	16.82	16.95	16.35	14.7733	16.2533	0.0108414	0.976118	-0.161051	0.156335
10772	ENSG00000188529	'SRSF10'	mRNA	18.44	17.7	17.09	17.7	18.18	18.06	17.63	17.18	17.76	17.7433	17.98	17.5233	0.05338	0.79621	-0.022702	0.90753
10773	ENSG00000186130	'ZBTB6'	mRNA	6.05	6.55	6.71	8.13	6.65	7.93	7.26	6.94	7.74	6.43667	7.57	7.31333	-0.174332	0.407818	0.0431027	0.907411
10775	ENSG00000105171	'POP4'	mRNA	13.01	13.79	13.9	11.29	10.75	10.13	13.44	13.39	13.93	13.5667	10.7233	13.5867	0.0061119	0.998509	-0.348791	0.00606854
10776	ENSG00000128989	'ARPP19'	mRNA	10.14	10.24	9.84	9.4	8.53	9.38	10.04	9.13	10.59	10.0733	9.10333	9.92	0.035526	0.95412	-0.129301	0.33105
10777	ENSG00000172995	'ARPP21'	mRNA	8.09	8.18	8.07	8.09	9.37	8.9	8.69	10.35	11.26	8.11333	8.78667	10.1	-0.307925	0.0807103	-0.209731	0.254591
10780	ENSG00000263002	'ZNF234'	mRNA	2.86	2.7	2.87	3.53	3.02	2.56	2.42	2.91	2.79	2.81	3.03667	2.70667	0.0682099	0.95412	0.157956	0.629156
10781	ENSG00000174652	'ZNF266'	mRNA	8.56	9.11	8.35	8.48	8.68	8	8.02	8.17	8.4	8.67333	8.38667	8.19667	0.0944555	0.78655	0.0401113	0.914012
10782	ENSG00000171606	'ZNF274'	mRNA	4.21	4.01	3.88	4.91	4.99	4.35	4.12	4.12	3.64	4.03333	4.75	3.96	0.0356269	0.958319	0.260527	0.309985
10783	ENSG00000119408	'NEK6'	mRNA	55.84	52.61	49.72	53.84	52.27	52.79	58.62	57.13	58.74	52.7233	52.9667	58.1633	-0.134919	0.0921313	-0.141803	0.0301354
10785	ENSG00000160193	'WDR4'	mRNA	24.02	26.1	25.38	24.57	24.73	23.5	22.99	24.66	21.87	25.1667	24.2667	23.1733	0.113771	0.619784	0.0569631	0.809932
10787	ENSG00000061676	'NCKAP1'	mRNA	15.05	14.67	14.64	16.59	15.85	17.1	13.87	13.81	15.19	14.7867	16.5133	14.29	0.0612172	0.505487	0.202488	7.07e-05
10788	ENSG00000145703	'IQGAP2'	mRNA	0.23	0.09	0.14	0.04	0.13	0.24	0.14	0.17	0.1	0.153333	0.136667	0.136667	0.0866628	0.978126	-0.00962323	0.993289
10791	ENSG00000168899	'VAMP5'	mRNA	0	0.23	0	0	0	0	0.24	0	0	0.0766667	0	0.08	-0.0217832	0.998509	-0.908083	0.926971
10793	ENSG00000198039	'ZNF273'	mRNA	3.19	2.97	2.91	3.47	2.75	3.64	2.91	2.39	3.07	3.02333	3.28667	2.79	0.123591	0.852985	0.230599	0.396581
10794	ENSG00000197714	'ZNF460'	mRNA	25.83	26	25.28	27.88	27.03	27.46	26.61	26.99	27.05	25.7033	27.4567	26.8833	-0.0512997	0.820422	0.0240382	0.907254
10795	ENSG00000090612	'ZNF268'	mRNA	4.21	4.19	4.15	3.74	3.87	4	3.65	3.83	4.21	4.18333	3.87	3.89667	0.114791	0.49442	-0.0174585	0.929744
10797	ENSG00000065911	'MTHFD2'	mRNA	30.8	30.06	31.47	27.06	25.76	28.8	27.46	27.11	29.08	30.7767	27.2067	27.8833	0.15269	0.0392151	-0.041951	0.765569
107983955		'ELOA3CP'	mRNA	0.26	0.1	0	0	0.27	0	0	0.2	0	0.12	0.09	0.0666667	0.715847	0.95412	0.466121	0.969019
107983988	ENSG00000283439	'SPEM3'	mRNA	0	0.03	0	0.03	0	0.03	0	0	0	0.01	0.02	0	0.939984	0.95412	1.90439	0.805709
107983993	ENSG00000284981	'UPK3BL2'	mRNA	13.34	12.92	14.84	15.22	14.89	14.41	14.95	14.65	15.6	13.7	14.84	15.0667	-0.132039	0.675451	-0.0313839	0.926971
107984345	ENSG00000284713	'SMIM38'	mRNA	0.29	0.29	0.36	0	0.09	0.22	0.21	0.17	0.21	0.313333	0.103333	0.196667	0.694158	0.779657	-0.950098	0.64923
107984640	ENSG00000283071	'LBHD2'	mRNA	0	0.19	0	0	0.21	0	0	0	0	0.0633333	0.07	0	0.939984	0.95412	1.01547	0.926971
107984974		'LOC107984974'	mRNA	0.82	1.19	0.64	1.22	0.75	0.72	1.3	0.96	1.16	0.883333	0.896667	1.14	-0.354981	0.770616	-0.343678	0.646356
10799	ENSG00000124787	'RPP40'	mRNA	7.39	6.94	7.91	7.22	8.33	6.67	4.95	6.88	6.57	7.41333	7.40667	6.13333	0.285975	0.566835	0.361585	0.255578
108	ENSG00000078295	'ADCY2'	mRNA	0.01	0.01	0	0.04	0.03	0.03	0	0.03	0.01	0.00666667	0.0333333	0.0133333	-0.606214	0.95412	1.27316	0.672197
10801	ENSG00000184640	'SEPTIN9'	mRNA	192.68	195.25	195.78	183.04	183.16	175.61	198.03	197.57	192.12	194.57	180.603	195.907	0.0164666	0.917455	-0.121416	0.0018112
10802	ENSG00000113615	'SEC24A'	mRNA	12	10.61	11.52	12.37	12.37	13.84	12.42	12.46	14.21	11.3767	12.86	13.03	-0.189497	0.100342	-0.0814745	0.599744
10806	ENSG00000054282	'SDCCAG8'	mRNA	5.58	7.24	6.33	7.05	6.64	6.11	5.25	5.47	5.56	6.38333	6.6	5.42667	0.252271	0.356479	0.272464	0.184988
10807	ENSG00000165689	'ENTR1'	mRNA	41.78	41.73	41.58	33.5	32.59	33.8	40.23	40.95	42.11	41.6967	33.2967	41.0967	0.0309514	0.93708	-0.308162	4.52e-05
10808	ENSG00000120694	'HSPH1'	mRNA	20.23	22.44	20.58	19.82	19.94	20.85	19.33	21.1	19.4	21.0833	20.2033	19.9433	0.0890315	0.512109	0.0140621	0.926971
10809	ENSG00000214530	'STARD10'	mRNA	4.38	4.97	4.34	5.06	4.83	5.05	4.89	4.62	4.4	4.56333	4.98	4.63667	-0.0168901	0.994516	0.0950141	0.853306
10810	ENSG00000132970	'WASF3'	mRNA	9.95	9.76	9.46	11.2	11.51	11.28	9.38	10.44	9.53	9.72333	11.33	9.78333	0.0010697	0.998509	0.204563	0.0562588
10811	ENSG00000188747	'NOXA1'	mRNA	0.33	0.32	0.32	0.14	0.14	0.27	0.26	0.67	0.32	0.323333	0.183333	0.416667	-0.366513	0.944959	-1.20042	0.42844
10813	ENSG00000156697	'UTP14A'	mRNA	24.47	22.73	24.56	20.81	19.08	23.79	21.61	20.66	21.96	23.92	21.2267	21.41	0.170359	0.176919	-0.0182763	0.932753
10814	ENSG00000145920	'CPLX2'	mRNA	0	0	0	0	0.02	0	0.02	0	0	0	0.00666667	0.00666667	-0.983569	0.95412	0.0537036	0.99228
10815	ENSG00000168993	'CPLX1'	mRNA	0.81	0.83	0.87	0.64	0.5	0.44	0.81	0.96	0.85	0.836667	0.526667	0.873333	-0.049214	0.983392	-0.727744	0.337484
10817	ENSG00000137218	'FRS3'	mRNA	2.48	3.27	2.71	2.54	2.18	2.42	3.21	3.2	3.1	2.82	2.38	3.17	-0.161507	0.875177	-0.421061	0.222302
10818	ENSG00000166225	'FRS2'	mRNA	6.03	5.59	5.98	6.33	7.29	7.06	6.75	6.53	6.68	5.86667	6.89333	6.65333	-0.171484	0.234233	0.0452227	0.844439
1082	ENSG00000104827	'CGB3'	mRNA	0.28	0.13	0	0.14	0.15	0	0.28	0	0	0.136667	0.0966667	0.0933333	0.573916	0.95412	0.060002	0.99228
10825	ENSG00000162139	'NEU3'	mRNA	3.14	4.41	3.7	5.95	6.96	4.6	3.75	4.36	3.18	3.75	5.83667	3.76333	0.0462349	0.95412	0.194147	0.33145
10826	ENSG00000170271	'FAXDC2'	mRNA	4.49	5.4	4.61	6.05	6.21	6.11	7.22	6.15	6.38	4.83333	6.12333	6.58333	-0.437803	0.0212018	-0.112158	0.693263
10827	ENSG00000055147	'FAM114A2'	mRNA	3.85	4.76	3.69	3.79	3.81	4.11	4.8	3.88	4.4	4.1	3.90333	4.36	-0.0528533	0.95412	-0.115979	0.67277
10838	ENSG00000063587	'ZNF275'	mRNA	5.88	5.48	6.11	5.39	5.53	5.55	5.65	6.06	6.01	5.82333	5.49	5.90667	-0.00826233	0.994102	-0.111676	0.497754
10841	ENSG00000160282	'FTCD'	mRNA	0.05	0.05	0.05	0.17	0.09	0.35	0.11	0.11	0.17	0.05	0.203333	0.13	-1.02182	0.886539	0.633337	0.835256
10844	ENSG00000130640	'TUBGCP2'	mRNA	35.41	36.27	39.37	37.29	35.96	38.28	34.47	35.83	35.57	37.0167	37.1767	35.29	0.0788927	0.491384	0.0686361	0.420133
10845	ENSG00000166855	'CLPX'	mRNA	11.05	10.95	11.1	12.62	13.11	13.74	11.46	10.69	11.04	11.0333	13.1567	11.0633	0.00617509	0.99741	0.242855	0.0109857
10846	ENSG00000112541	'PDE10A'	mRNA	0.74	0.55	0.58	0.59	0.68	0.83	0.94	0.53	0.67	0.623333	0.7	0.713333	-0.194628	0.85221	-0.0428124	0.946274
10847	ENSG00000080603	'SRCAP'	mRNA	27.97	28.18	28.6	30.22	28.87	28.76	27.72	30.31	27.78	28.25	29.2833	28.6033	-0.00584053	0.977029	0.0282609	0.796718
10848	ENSG00000104881	'PPP1R13L'	mRNA	2.83	2.91	3.55	2.48	2.82	2.54	2.95	3.3	3.08	3.09667	2.61333	3.11	0.00484977	0.998509	-0.255265	0.420133
10849	ENSG00000117877	'POLR1G'	mRNA	16.45	15.87	16.5	13.15	14.19	13.54	12.99	12.59	11.7	16.2733	13.6267	12.4267	0.397803	0.000215	0.126191	0.442628
10855	ENSG00000173083	'HPSE'	mRNA	0.1	0.12	0.06	0.13	0.15	0.15	0.06	0.22	0.16	0.0933333	0.143333	0.146667	-0.674614	0.807051	-0.0856482	0.967464
10856	ENSG00000183207	'RUVBL2'	mRNA	100.06	98.5	93.03	80.68	80.33	73.61	85.27	86.25	82.13	97.1967	78.2067	84.55	0.195466	0.00536987	-0.126626	0.127571
10857	ENSG00000101856	'PGRMC1'	mRNA	69.16	61.75	65.61	77.28	76.75	76.78	71.2	68.33	71.3	65.5067	76.9367	70.2767	-0.0960892	0.396931	0.121823	0.0946926
10858	ENSG00000036530	'CYP46A1'	mRNA	0.14	0.04	0.09	0.09	0.1	0.14	0.32	0.14	0.04	0.09	0.11	0.166667	-0.896152	0.843389	-0.60249	0.833096
10861	ENSG00000145217	'SLC26A1'	mRNA	0.03	0	0	0	0.17	0.03	0.22	0	0.03	0.01	0.0666667	0.0833333	-1.91339	0.801104	0.0624109	0.99228
10863	ENSG00000042980	'ADAM28'	mRNA	0.79	0.85	0.56	0.45	0.52	0.47	0.54	0.42	0.75	0.733333	0.48	0.57	0.158127	0.95412	-0.17133	0.892188
10865	ENSG00000196843	'ARID5A'	mRNA	15.49	15.58	14.86	14.42	14.63	16.22	18.22	19.87	17.91	15.31	15.09	18.6667	-0.250137	0.0780014	-0.302241	0.0149912
10867	ENSG00000011105	'TSPAN9'	mRNA	104.67	105.74	105.24	116.01	117.14	107.65	104.68	104.77	101.65	105.217	113.6	103.7	0.0313172	0.786062	0.125785	0.00942556
10868	ENSG00000136878	'USP20'	mRNA	9.05	9.34	9.62	8.95	9.97	8.49	10.04	9.76	10.5	9.33667	9.13667	10.1	-0.108709	0.612297	-0.153554	0.270523
10869	ENSG00000172046	'USP19'	mRNA	33.23	33.48	33.72	33.37	30.3	32.85	35.7	35.22	36.04	33.4767	32.1733	35.6533	-0.0835869	0.321822	-0.154408	0.0145176
10870	ENSG00000126264	'HCST'	mRNA	0	0	0	0.33	0.55	0	0	0	0	0	0.293333	0			1.91937	0.804289
10871	ENSG00000167850	'CD300C'	mRNA	0	0.07	0	0.15	0.07	0.15	0	0.07	0	0.0233333	0.123333	0.0233333	-0.0217832	0.998509	2.26905	0.507955
10873	ENSG00000151376	'ME3'	mRNA	0.89	1.22	1.76	1.11	1.59	1.74	1.1	1.69	1.58	1.29	1.48	1.45667	-0.179062	0.929307	0.00838576	0.99228
10874	ENSG00000109255	'NMU'	mRNA	0.19	0.19	0	0	0	0	0	0	0.19	0.126667	0	0.0633333	0.881101	0.95412	-0.908083	0.926971
10875	ENSG00000127951	'FGL2'	mRNA	0.59	0.62	0.55	0.82	0.62	0.85	0.72	0.64	0.71	0.586667	0.763333	0.69	-0.233462	0.879309	0.141392	0.883802
10878	ENSG00000116785	'CFHR3'	mRNA	0	0	0	0	0	0	0.13	0.06	0.07	0	0	0.0866667	-2.87946	0.598123	-2.80406	0.473137
1088	ENSG00000124469	'CEACAM8'	mRNA	0.22	0.05	0.21	0.05	0.1	0.09	0.09	0.25	0.09	0.16	0.08	0.143333	0.26465	0.95412	-1.11887	0.668729
10880	ENSG00000148156	'ACTL7B'	mRNA	0.08	0.08	0.08	0.08	0.08	0	0.08	0	0	0.08	0.0533333	0.0266667	1.45915	0.899132	0.956489	0.916543
10882	ENSG00000131094	'C1QL1'	mRNA	6.44	6.29	4.89	5.34	5.68	6.08	5.32	6.34	5.84	5.87333	5.7	5.83333	0.0130826	0.998509	-0.0423941	0.93164
10884	ENSG00000112996	'MRPS30'	mRNA	34.1	29.93	33.48	31.23	30.82	30.16	31.3	29.64	30.38	32.5033	30.7367	30.44	0.0991329	0.675451	0.00577634	0.99026
10885	ENSG00000065183	'WDR3'	mRNA	13.85	14.32	13.78	14.15	12.94	14.27	13.18	13.04	13.78	13.9833	13.7867	13.3333	0.0803209	0.436324	0.0423204	0.734712
10887	ENSG00000169618	'PROKR1'	mRNA	0	0	0	0	0	0.07	0	0	0	0	0.0233333	0			1.01547	0.926971
10888	ENSG00000123901	'GPR83'	mRNA	0.04	0.04	0.04	0.05	0.02	0.07	0.11	0.19	0.04	0.04	0.0466667	0.113333	-1.83348	0.433034	-1.17798	0.540886
10890	ENSG00000084733	'RAB10'	mRNA	38.74	40.7	39.03	47.94	46.43	49.75	45.76	43.89	46.13	39.49	48.04	45.26	-0.187267	0.00273567	0.0792611	0.307297
10891	ENSG00000109819	'PPARGC1A'	mRNA	0	0.01	0.01	0.03	0	0.01	0	0.01	0.04	0.00666667	0.0133333	0.0166667	-1.0209	0.924474	-0.357444	0.934136
10892	ENSG00000172175	'MALT1'	mRNA	7.21	6.66	6.39	5.91	5.92	6.27	5.97	6.49	6.56	6.75333	6.03333	6.34	0.103117	0.558528	-0.0768418	0.608511
10893	ENSG00000125966	'MMP24'	mRNA	0.11	0.12	0.18	0.18	0.22	0.13	0.17	0.15	0.08	0.136667	0.176667	0.133333	0.0476329	0.998509	0.390849	0.823097
10897	ENSG00000174851	'YIF1A'	mRNA	56.08	59.46	54.71	64.83	66.34	62.7	57.75	65.06	61.79	56.75	64.6233	61.5333	-0.131547	0.447591	0.0561877	0.786328
10898	ENSG00000160917	'CPSF4'	mRNA	50.04	55.96	54.08	49.83	47.17	50.54	53.59	53.28	51.39	53.36	49.18	52.7533	0.0204181	0.95412	-0.107044	0.292425
10899	ENSG00000143543	'JTB'	mRNA	70.92	73.43	72.1	74.24	71.19	72.84	80.51	73.82	83.32	72.15	72.7567	79.2167	-0.132526	0.238607	-0.131632	0.172772
109	ENSG00000138031	'ADCY3'	mRNA	27.83	27.82	28.41	20.36	19.86	19.74	25.07	25.9	23.64	28.02	19.9867	24.87	0.182709	0.00903845	-0.321724	9.71e-07
10900	ENSG00000108309	'RUNDC3A'	mRNA	0.06	0.27	0.05	0.11	0.17	0	0.17	0.2	0.11	0.126667	0.0933333	0.16	-0.389285	0.95412	-0.791403	0.799527
10901	ENSG00000157326	'DHRS4'	mRNA	34.47	33.63	30.94	31.54	30.58	29.23	37.72	37.92	32.33	33.0133	30.45	35.99	-0.0898423	0.820422	-0.230659	0.123577
10902	ENSG00000112983	'BRD8'	mRNA	36.56	38.55	38.64	38.69	39.93	36.94	36.78	38.36	35.34	37.9167	38.52	36.8267	0.0533048	0.792349	0.0647548	0.567532
10903	ENSG00000014914	'MTMR11'	mRNA	0.27	0.46	0.36	0.7	0.64	1.1	0.21	0.42	0.5	0.363333	0.813333	0.376667	0.0220554	0.998509	1.05234	0.118281
10904	ENSG00000166619	'BLCAP'	mRNA	100.45	101.53	104.94	133.04	129.43	126.16	107.75	110.29	118.32	102.307	129.543	112.12	-0.125934	0.0597756	0.199878	0.000208
10905	ENSG00000198162	'MAN1A2'	mRNA	9.53	8.55	9.23	9.31	8.85	9.34	9.49	9.33	9.8	9.10333	9.16667	9.54	-0.0559228	0.821383	-0.0634328	0.621724
10906	ENSG00000135148	'TRAFD1'	mRNA	14.41	13.06	13.93	15.66	14.41	16.56	15.01	14.86	16.02	13.8	15.5433	15.2967	-0.137372	0.473005	-0.00835906	0.982017
10907	ENSG00000141759	'TXNL4A'	mRNA	27.8	26.03	27.22	30.86	29.76	30.03	27.55	27.63	27.6	27.0167	30.2167	27.5933	-0.0226239	0.95412	0.122456	0.139471
10908	ENSG00000032444	'PNPLA6'	mRNA	23.99	22.31	22.83	19	19.52	18.28	26.14	25.37	22.25	23.0433	18.9333	24.5867	-0.0842837	0.607803	-0.383358	6.45e-07
10910	ENSG00000165416	'SUGT1'	mRNA	4.21	4.34	4	4.17	3.62	3.91	3.75	3.37	3.75	4.18333	3.9	3.62333	0.217511	0.043133	0.098587	0.501748
10912	ENSG00000130222	'GADD45G'	mRNA	12.1	14.65	11.58	11.58	12.02	11.24	17.36	14.88	16.18	12.7767	11.6133	16.14	-0.336833	0.219131	-0.48482	0.0195178
10913	ENSG00000135960	'EDAR'	mRNA	0	0	0	0	0	0	0	0.02	0	0	0	0.00666667	-0.983569	0.95412	-0.908083	0.926971
10914	ENSG00000090060	'PAPOLA'	mRNA	44.78	42.92	44.01	43.41	42.94	45.66	39.23	37.65	41.73	43.9033	44.0033	39.5367	0.162573	0.00871462	0.149582	0.0159142
10915	ENSG00000113649	'TCERG1'	mRNA	22.36	23.74	22.95	21.28	21.79	20.85	20.81	20.88	22.01	23.0167	21.3067	21.2333	0.127019	0.180911	-0.00239303	0.99228
10916	ENSG00000102316	'MAGED2'	mRNA	202.76	196.27	202.51	202.83	209.84	208.65	229.52	226.78	236.74	200.513	207.107	231.013	-0.197869	3.21e-07	-0.164968	4.7e-05
10919	ENSG00000204371	'EHMT2'	mRNA	34.12	34.16	33.08	31.35	30.3	28.99	34.32	32.47	32.93	33.7867	30.2133	33.24	0.0409454	0.85314	-0.14023	0.0584616
10920	ENSG00000198612	'COPS8'	mRNA	40.69	38.76	38.94	39.82	40.7	42.28	38.39	37.05	36.49	39.4633	40.9333	37.31	0.1284	0.146694	0.149725	0.0463254
10921	ENSG00000205937	'RNPS1'	mRNA	127.19	125.41	133.01	123.57	121.91	115.79	111.76	115.72	121.2	128.537	120.423	116.227	0.148537	0.0140213	0.0409809	0.698708
10922	ENSG00000164896	'FASTK'	mRNA	57.61	56.78	56.21	58.56	57.84	53.71	61.11	60.79	54.98	56.8667	56.7033	58.96	-0.0555407	0.824674	-0.0437511	0.804804
10923	ENSG00000113387	'SUB1'	mRNA	25.31	26.24	24.41	29.09	28.84	32.57	27.2	24.67	19.36	25.32	30.1667	23.7433	0.101534	0.896083	0.338272	0.0990484
10924	ENSG00000172594	'SMPDL3A'	mRNA	3.94	2.81	3.65	4.55	4.59	4.74	3.71	4.33	4.27	3.46667	4.62667	4.10333	-0.236782	0.739713	0.166321	0.725694
10926	ENSG00000006634	'DBF4'	mRNA	21.41	20.54	20.15	18.47	17.77	18.89	21.17	19.69	20.55	20.7	18.3767	20.47	0.0256956	0.95412	-0.161271	0.09025
10927	ENSG00000106723	'SPIN1'	mRNA	45.23	45.37	45.33	49.88	47.83	48.42	45.51	45.56	45.52	45.31	48.71	45.53	0.00310451	0.998509	0.0908787	0.140239
10928	ENSG00000017797	'RALBP1'	mRNA	17.33	17.18	18.23	19.43	18.54	20.65	16.02	17.19	15.98	17.58	19.54	16.3967	0.110843	0.414266	0.246562	0.00295544
10929	ENSG00000263465	'SRSF8'	mRNA	6.83	5.84	6.66	8.25	8.53	8.32	6.49	6.17	6.7	6.44333	8.36667	6.45333	0.00710075	0.998509	0.368117	0.00186554
10930	ENSG00000124701	'APOBEC2'	mRNA	0.9	0.69	0.87	0.54	0.75	0.33	1.22	1.23	1.73	0.82	0.54	1.39333	-0.756808	0.364452	-1.37979	0.0319872
10933	ENSG00000185787	'MORF4L1'	mRNA	154.27	154.58	150.77	150.16	154.6	153.84	160.22	148.85	161.4	153.207	152.867	156.823	-0.0023758	0.998509	-0.0448987	0.570764
10935	ENSG00000165672	'PRDX3'	mRNA	155.1	164.42	153.54	164.86	164.1	170.32	155.55	154.74	164.79	157.687	166.427	158.36	-0.00130061	0.998509	0.0635761	0.379706
10936	ENSG00000119737	'GPR75'	mRNA	2.11	3	2.55	2.65	2.78	2.67	2.3	2.32	2.76	2.55333	2.7	2.46	0.0597737	0.95412	0.127626	0.849592
10938	ENSG00000110047	'EHD1'	mRNA	51.99	50.88	52.41	50.77	54.32	52.33	53.33	53.29	51.39	51.76	52.4733	52.67	-0.00190479	0.998509	0.00677602	0.959728
10939	ENSG00000141385	'AFG3L2'	mRNA	34.15	34.97	33.36	36.75	33.59	34.96	30.9	34.22	30.09	34.16	35.1	31.7367	0.115134	0.313344	0.138501	0.12709
10940	ENSG00000104356	'POP1'	mRNA	6.33	6.19	6.47	6.36	6.01	6.94	5.21	6.36	5.59	6.33	6.43667	5.72	0.157157	0.508003	0.162686	0.368473
10943	ENSG00000005302	'MSL3'	mRNA	13.76	13.62	14.25	15.43	15.25	14.9	13.33	13.4	12.83	13.8767	15.1933	13.1867	0.0875104	0.807704	0.203907	0.142097
10944	ENSG00000110696	'C11orf58'	mRNA	33.79	33.29	31.43	30.95	30.62	32.5	33.96	33.32	32.85	32.8367	31.3567	33.3767	-0.0140374	0.95412	-0.0966291	0.232389
10945	ENSG00000105438	'KDELR1'	mRNA	108.04	104.87	116.63	122.57	125.38	125.57	118.11	109.64	121.32	109.847	124.507	116.357	-0.0784714	0.510566	0.0895176	0.234365
10946	ENSG00000183431	'SF3A3'	mRNA	67.32	70.31	72.31	59.26	59.01	60.51	63.8	60.28	66.67	69.98	59.5933	63.5833	0.147003	0.0311163	-0.10102	0.160914
10947	ENSG00000070718	'AP3M2'	mRNA	20.32	23.84	22.14	18.46	17.16	18.22	22.84	20.68	22.68	22.1	17.9467	22.0667	0.0115981	0.971906	-0.303518	0.000317
10948	ENSG00000131748	'STARD3'	mRNA	16.97	16.27	15.41	17.63	15.8	16.75	18.15	18.75	16.52	16.2167	16.7267	17.8067	-0.126388	0.512109	-0.0956308	0.566273
10949	ENSG00000177733	'HNRNPA0'	mRNA	28.82	28.9	27.48	28.42	29.5	28.2	28.04	28.11	28.3	28.4	28.7067	28.15	0.0239728	0.909962	0.0224159	0.839389
10950	ENSG00000154640	'BTG3'	mRNA	12.98	11.61	11.93	10.81	12.58	10.8	11.98	10.12	11.49	12.1733	11.3967	11.1967	0.0351191	0.95412	-0.0461387	0.926971
109504726	ENSG00000152926	'ERV3-1-ZNF117'	mRNA	0.1	0.28	0.1	0.38	0.26	0.24	0	0.33	0.38	0.16	0.293333	0.236667	-0.596484	0.95412	0.285325	0.934573
10951	ENSG00000108468	'CBX1'	mRNA	60.17	56.09	55.35	71.47	67.77	70.34	57.75	59.92	56.13	57.2033	69.86	57.9333	-0.0122802	0.95835	0.262604	2.59e-05
10952	ENSG00000106803	'SEC61B'	mRNA	318.1	339.25	378.99	358.03	382	361.46	330.01	311.7	355.39	345.447	367.163	332.367	0.0304888	0.945555	0.127306	0.136155
10953	ENSG00000025772	'TOMM34'	mRNA	39.41	42.7	42.01	45.54	46.58	46.87	35.94	35.3	35.85	41.3733	46.33	35.6967	0.219592	0.0167452	0.368574	8.47e-07
10954	ENSG00000065485	'PDIA5'	mRNA	9.63	10.16	9.27	11.46	11.09	10.41	10.14	9.09	10.66	9.68667	10.9867	9.96333	-0.034557	0.95412	0.133062	0.620733
10955	ENSG00000132824	'SERINC3'	mRNA	57.16	57.31	59.7	53.56	52.02	50.78	55.55	53.21	57.77	58.0567	52.12	55.51	0.0550272	0.682422	-0.167659	0.00645587
10956	ENSG00000135506	'OS9'	mRNA	74.09	70.68	72.45	70.42	70.22	68.3	69.03	69.41	70.26	72.4067	69.6467	69.5667	0.066878	0.500496	-0.00151045	0.99228
10957	ENSG00000146278	'PNRC1'	mRNA	9.64	9.42	9.98	12.59	14.06	12.29	12.72	11.96	14.09	9.68	12.98	12.9233	-0.410276	0.00833138	-0.00148058	0.994069
10959	ENSG00000086598	'TMED2'	mRNA	66.73	69.32	70.08	79.25	79.91	81.56	67.47	66.62	71.52	68.71	80.24	68.5367	0.0117472	0.95412	0.220284	5.25e-05
10960	ENSG00000169223	'LMAN2'	mRNA	45.48	50.16	42.87	38.07	37.48	37.31	49.68	45.9	52.26	46.17	37.62	49.28	-0.0891218	0.672082	-0.397615	2.81e-06
10961	ENSG00000089248	'ERP29'	mRNA	72.68	73.56	73.11	84.01	81.29	79.91	77.03	80.96	76.32	73.1167	81.7367	78.1033	-0.0945866	0.412443	0.0542939	0.648884
10962	ENSG00000213190	'MLLT11'	mRNA	19.03	18.66	17.89	26.57	25.97	27.59	14.47	15.62	16.25	18.5267	26.71	15.4467	0.270018	0.0271702	0.782947	8.21e-19
10963	ENSG00000168439	'STIP1'	mRNA	181.34	183.54	192.89	164.49	174.18	167.88	179.39	193.01	179.98	185.923	168.85	184.127	0.0209698	0.936368	-0.132689	0.0116685
10964	ENSG00000137959	'IFI44L'	mRNA	0.72	0.81	0.98	1.96	2.56	2.32	1.11	0.89	1.3	0.836667	2.28	1.1	-0.381685	0.441328	1.0481	1.6e-06
10965	ENSG00000119673	'ACOT2'	mRNA	21.37	24.38	23.59	24.31	26.01	28.15	23.36	20.7	21.78	23.1133	26.1567	21.9467	0.0423445	0.95412	0.201389	0.148896
10966	ENSG00000141542	'RAB40B'	mRNA	1.12	0.86	1.53	1.35	1.47	1.35	1.22	1.16	1.36	1.17	1.39	1.24667	-0.0800727	0.95412	0.146027	0.820121
10969	ENSG00000117395	'EBNA1BP2'	mRNA	70.1	64.84	73.76	66.5	68.64	70.81	68.92	64.66	63.55	69.5667	68.65	65.71	0.0857405	0.62919	0.0545941	0.714829
10970	ENSG00000136026	'CKAP4'	mRNA	40.2	40.63	40.59	29.57	30.93	30.59	47.42	47.07	46.95	40.4733	30.3633	47.1467	-0.211097	0.000615	-0.641782	1.84e-28
109703458	ENSG00000255154	'HTD2'	mRNA	2.14	1.86	2.32	2.45	2.3	2.17	2.4	2.24	2.75	2.10667	2.30667	2.46333	-0.220332	0.726289	-0.104889	0.853137
10971	ENSG00000134308	'YWHAQ'	mRNA	166.31	158.15	163.03	266.05	262.33	265.27	230.88	220.32	231.52	162.497	264.55	227.573	-0.478785	2.17e-38	0.209847	1.16e-08
10972	ENSG00000170348	'TMED10'	mRNA	44.86	45.34	43.73	47.58	50.57	51.21	45.91	42.6	47.15	44.6433	49.7867	45.22	-0.00873815	0.96737	0.132152	0.0428596
10973	ENSG00000112249	'ASCC3'	mRNA	10.71	11.07	10.64	11.75	12.15	11.67	9.84	9.32	10.44	10.8067	11.8567	9.86667	0.132148	0.287918	0.1855	0.0475714
10974	ENSG00000148671	'ADIRF'	mRNA	23.47	18.18	14.21	22.24	22.72	17.55	15.41	12.28	16.14	18.62	20.8367	14.61	0.337843	0.548103	0.508834	0.101265
10975	ENSG00000127540	'UQCR11'	mRNA	78.53	81.17	73.05	82.72	79.3	71.48	80.57	74.87	74.83	77.5833	77.8333	76.7567	0.0176513	0.95412	0.0110433	0.953351
10978	ENSG00000172409	'CLP1'	mRNA	18.3	16.91	16.5	17.58	18.56	19.5	18.63	17.15	17.75	17.2367	18.5467	17.8433	-0.0441756	0.95412	0.0444455	0.892886
10979	ENSG00000073712	'FERMT2'	mRNA	21.37	20.07	20.16	27.65	28.13	26.91	19.79	20.44	20.69	20.5333	27.5633	20.3067	0.0397814	0.914823	0.443827	9.91e-10
10980	ENSG00000168090	'COPS6'	mRNA	143.81	149.25	154.92	132.49	136	133.02	147.15	163.31	156.52	149.327	133.837	155.66	-0.0568492	0.703027	-0.226805	0.000153
10981	ENSG00000118508	'RAB32'	mRNA	10.76	13.34	13.22	15.32	11.43	13.21	14	12.86	11.49	12.44	13.32	12.7833	-0.0403525	0.95412	0.0485374	0.926971
10982	ENSG00000166974	'MAPRE2'	mRNA	5.64	6.18	5.88	8.35	8.9	8.36	7.19	7.15	6.44	5.9	8.53667	6.92667	-0.221158	0.22789	0.294427	0.0207904
10983	ENSG00000118816	'CCNI'	mRNA	93.94	92.05	89.23	93.86	91.98	90.33	82.87	86.5	81.51	91.74	92.0567	83.6267	0.147919	0.0220681	0.136997	0.0201185
10985	ENSG00000089154	'GCN1'	mRNA	43.09	43.55	43.25	35.86	35.66	35.96	43.26	43.63	43.11	43.2967	35.8267	43.3333	0.0102794	0.95412	-0.28044	3.28e-13
10987	ENSG00000121022	'COPS5'	mRNA	48.74	49.08	53.48	55.4	63.09	60	50.37	56.31	51.46	50.4333	59.4967	52.7133	-0.0618282	0.856061	0.16531	0.143861
10988	ENSG00000111142	'METAP2'	mRNA	31.96	29.86	33.03	31.44	33.19	35.7	30.57	31.55	33.57	31.6167	33.4433	31.8967	-0.00368704	0.998509	0.0615928	0.621093
10989	ENSG00000132305	'IMMT'	mRNA	79.15	77.67	82.58	72.82	72.24	73.23	80.81	80.46	78.18	79.8	72.7633	79.8167	0.00886198	0.960548	-0.139938	0.00836557
10990	ENSG00000105609	'LILRB5'	mRNA	0.18	0.1	0.06	0.07	0.31	0.14	0.15	0.13	0.06	0.113333	0.173333	0.113333	0.117332	0.98329	0.732592	0.723907
10991	ENSG00000188338	'SLC38A3'	mRNA	0.39	0.67	0.6	0.47	0.38	0.27	0.62	0.49	0.68	0.553333	0.373333	0.596667	-0.103397	0.95412	-0.680723	0.388121
10992	ENSG00000087365	'SF3B2'	mRNA	97.75	94.39	97.06	83.96	89.24	89.39	87.02	87.08	86.03	96.4	87.53	86.71	0.162011	0.000418	0.00685308	0.949658
10994	ENSG00000105135	'ILVBL'	mRNA	32.81	32.42	32.75	33.94	29.22	31.68	31.55	33.46	29.52	32.66	31.6133	31.51	0.0591057	0.831139	-0.00265897	0.99228
10998	ENSG00000083807	'SLC27A5'	mRNA	0.09	0	0.13	0.24	0.05	0.09	0.04	0.17	0.09	0.0733333	0.126667	0.1	-0.512502	0.95412	0.241947	0.932253
10999	ENSG00000167114	'SLC27A4'	mRNA	31.64	30.79	31.04	28.72	27.84	29.19	26.88	28.86	26.06	31.1567	28.5833	27.2667	0.201424	0.0152507	0.0613161	0.643223
11000	ENSG00000143554	'SLC27A3'	mRNA	1.39	1.3	1.08	1.44	1.23	1.17	1.12	1.39	1.02	1.25667	1.28	1.17667	0.0960053	0.95412	0.104562	0.926971
11004	ENSG00000142945	'KIF2C'	mRNA	64.98	62.12	65.06	56.54	54.92	57.37	52.19	53.87	52.88	64.0533	56.2767	52.98	0.281001	2.27e-07	0.0769069	0.335207
11007	ENSG00000175602	'CCDC85B'	mRNA	69.51	65.04	69.8	74.81	72.74	66.8	70.2	64.68	56.92	68.1167	71.45	63.9333	0.0875716	0.7718	0.149037	0.298795
110091775	ENSG00000265590	'CFAP298-TCP10L'	mRNA	0.11	0.03	0.08	0.03	0.11	0.05	0.24	0.17	0.06	0.0733333	0.0633333	0.156667	-1.17411	0.593261	-1.4625	0.329667
1101	ENSG00000136457	'CHAD'	mRNA	0	0	0	0	0	0.06	0.18	0	0	0	0.02	0.06	-2.4641	0.807051	-1.42723	0.820141
11010	ENSG00000139278	'GLIPR1'	mRNA	0.66	0.66	0.74	1.5	1.29	1.48	0.75	0.84	0.88	0.686667	1.42333	0.823333	-0.259767	0.752491	0.783036	0.00277433
11011	ENSG00000146872	'TLK2'	mRNA	12.29	12.39	12.31	12.38	12.53	14.27	11.01	10.05	11.39	12.33	13.06	10.8167	0.20015	0.0540643	0.263497	0.00599033
110116772		'ZNF765-ZNF761'	mRNA	0.65	0.19	0.35	0.32	0.37	0.58	0.42	0.49	0.74	0.396667	0.423333	0.55	-0.455015	0.694209	-0.386941	0.588433
11013	ENSG00000158164	'TMSB15A'	mRNA	58.12	58.84	61.45	68.67	60.69	72.31	49	45.68	59.1	59.47	67.2233	51.26	0.19862	0.442639	0.377791	0.0175687
11014	ENSG00000136240	'KDELR2'	mRNA	110.06	110.93	104.45	117.44	110.4	111.8	115.31	113	127.28	108.48	113.213	118.53	-0.119445	0.0681711	-0.0730849	0.313296
11015	ENSG00000100196	'KDELR3'	mRNA	17.97	16.86	18.9	17.33	18.38	16.89	19.24	19.36	19.69	17.91	17.5333	19.43	-0.120373	0.749291	-0.2228	0.214481
11016	ENSG00000170653	'ATF7'	mRNA	15.51	13.85	14.8	18.62	18.17	17.5	13.34	14.38	15.61	14.72	18.0967	14.4433	-0.0230094	0.95412	0.311711	9.32e-05
11017	ENSG00000124380	'SNRNP27'	mRNA	17.94	15.42	19.78	18.58	22.5	19.8	16.11	17.4	19.95	17.7133	20.2933	17.82	-0.00512176	0.998509	0.178985	0.381945
11018	ENSG00000099203	'TMED1'	mRNA	28.36	24.98	22.67	27.74	27.02	26.04	25.4	27.9	25.67	25.3367	26.9333	26.3233	-0.0508699	0.935519	0.0249364	0.926971
11019	ENSG00000121897	'LIAS'	mRNA	4.06	5.63	7.05	4.75	4.81	6.24	4.72	4.55	4.71	5.58	5.26667	4.66	-0.0443112	0.95412	-0.382001	0.161149
1102	ENSG00000136161	'RCBTB2'	mRNA	3.24	2.36	2.39	3.49	2.8	3.04	3.32	2.79	2.48	2.66333	3.11	2.86333	-0.12572	0.907856	0.156107	0.73329
11020	ENSG00000100360	'IFT27'	mRNA	2.22	2.75	2.81	2.71	3.15	3.15	3.04	2.1	2.08	2.59333	3.00333	2.40667	0.0871678	0.956773	0.269637	0.776071
11021	ENSG00000111737	'RAB35'	mRNA	29.91	26.07	28.55	29.1	30.05	28.73	24.86	26.99	24.87	28.1767	29.2933	25.5733	0.148903	0.216639	0.189994	0.0317932
11022	ENSG00000182134	'TDRKH'	mRNA	2.08	1.99	2.18	1.41	1.43	1.93	2.46	2.5	2.47	2.08333	1.59	2.47667	-0.247292	0.702181	-0.67484	0.0330657
11023	ENSG00000148704	'VAX1'	mRNA	26.99	25.02	24.73	24.56	21.7	24.09	21.87	22.61	22.98	25.58	23.45	22.4867	0.0820715	0.694504	-0.0682741	0.661775
11025	ENSG00000204577	'LILRB3'	mRNA	1.63	1.9	2.28	2.24	3.26	1.72	2.67	2.44	1.72	1.93667	2.40667	2.27667	-0.337356	0.730469	0.0414504	0.963972
11030	ENSG00000157110	'RBPMS'	mRNA	22.53	20.38	21.61	22.68	23.17	22.83	21.33	19.32	19.58	21.5067	22.8933	20.0767	-0.00200072	0.998509	0.0640725	0.806567
11031	ENSG00000168461	'RAB31'	mRNA	5.45	4.99	5.69	6.47	6.48	6.12	6.52	6.7	6.55	5.37667	6.35667	6.59	-0.284385	0.100139	-0.060038	0.839786
11033	ENSG00000105963	'ADAP1'	mRNA	5.17	5.41	6.31	4.04	5.11	4.05	3.29	3.11	3.52	5.63	4.4	3.30667	0.729134	0.00257744	0.347407	0.274279
11034	ENSG00000125868	'DSTN'	mRNA	28.09	24.73	26.94	36.51	35.81	36.96	29.22	30.24	29.91	26.5867	36.4267	29.79	-0.153498	0.10847	0.283642	8.82e-06
110354863		'ZNF660-ZNF197'	mRNA	0.5	1.59	0.73	0.35	0	0.42	0.63	0.93	0.34	0.94	0.256667	0.633333	0.599105	0.917455	-1.64437	0.57338
11037	ENSG00000243244	'STON1'	mRNA	0.89	0.9	0.73	1.23	0.92	1.16	1.07	1.16	1.03	0.84	1.10333	1.08667	-0.365694	0.457301	0.0229447	0.978
110384692		'LOC110384692'	mRNA	0.21	0.07	0.02	0	0.26	0.29	0.17	0	0	0.1	0.183333	0.0566667	0.759894	0.95412	1.63631	0.840996
1104	ENSG00000180198	'RCC1'	mRNA	67.9	70.18	71.8	59.41	58.88	61.49	60.14	66.09	60.89	69.96	59.9267	62.3733	0.173284	0.00980099	-0.0650474	0.491718
11040	ENSG00000102096	'PIM2'	mRNA	4.5	4.68	5.9	5.16	4.49	5.1	4.41	5.33	4.42	5.02667	4.91667	4.72	0.0990653	0.927352	0.0524436	0.926971
11041	ENSG00000174684	'B4GAT1'	mRNA	11.53	10.18	10.23	11.16	12.74	11.71	15.77	14.53	15.44	10.6467	11.87	15.2467	-0.512143	0.000185	-0.369294	0.00837751
11043	ENSG00000080561	'MID2'	mRNA	0.06	0.07	0.06	0.09	0.05	0.06	0.1	0.08	0.12	0.0633333	0.0666667	0.1	-0.604625	0.813287	-0.529493	0.744
11044	ENSG00000112941	'TENT4A'	mRNA	12.47	12.94	12.21	11.2	10.51	11.43	10.74	11.42	11.02	12.54	11.0467	11.06	0.192246	0.073299	-0.00753552	0.979291
11046	ENSG00000285269	'SLC35D2'	mRNA	11.21	10.9	11.71	10.45	12.71	11.81	14.75	11.83	15.61	11.2733	11.6567	14.0633	-0.292072	0.19039	-0.292101	0.133884
11047	ENSG00000130706	'ADRM1'	mRNA	198.66	195.1	221.73	172.82	174.04	170.42	171.23	167.91	170.66	205.163	172.427	169.933	0.273128	7.23e-07	0.012399	0.926971
1105	ENSG00000153922	'CHD1'	mRNA	11.3	11.33	11.07	10.67	11.02	11.84	11.32	10.81	10.59	11.2333	11.1767	10.9067	0.055196	0.784875	0.0299688	0.866291
11051	ENSG00000167005	'NUDT21'	mRNA	27.76	27.61	26.82	21.32	22.98	23.18	25.04	25.77	26.52	27.3967	22.4933	25.7767	0.0979739	0.328062	-0.203283	0.00507926
11052	ENSG00000111605	'CPSF6'	mRNA	19.05	19.62	19.13	18.59	19.67	19.06	19.3	18.6	19.57	19.2667	19.1067	19.1567	0.0197012	0.95412	-0.0106326	0.937656
11054	ENSG00000060491	'OGFR'	mRNA	56.66	58.95	60.5	55.61	56.7	56.59	39	40.5	40.06	58.7033	56.3	39.8533	0.566626	1.31e-21	0.491175	5.73e-16
11056	ENSG00000278053	'DDX52'	mRNA	9.12	9.09	9.09	10.07	9.97	11.26	8.93	8.7	8.78	9.1	10.4333	8.80333	0.0588663	0.841634	0.23916	0.0104411
11057	ENSG00000140526	'ABHD2'	mRNA	10.67	10.78	10.03	10.62	10.56	10.93	15.42	15.62	16.02	10.4933	10.7033	15.6867	-0.56789	3.15e-22	-0.556353	3.51e-21
11059	ENSG00000123124	'WWP1'	mRNA	6.24	6.45	6.11	5.61	6.39	6.35	6.38	5.99	6.33	6.26667	6.11667	6.23333	0.01716	0.969713	-0.0344398	0.926971
110599564	ENSG00000284753	'EEF1AKMT4'	mRNA	7.45	9.57	8	8.16	7.31	6.42	6.7	7.55	7.3	8.34	7.29667	7.18333	0.213934	0.786386	0.0119756	0.99228
110599588	ENSG00000286053	'ASDURF'	mRNA	13.34	10.47	9.39	7.99	11.85	14.43	9.87	9.62	8.5	11.0667	11.4233	9.33	0.244424	0.807711	0.306629	0.576726
1106	ENSG00000173575	'CHD2'	mRNA	18.3	18.52	17.9	22.14	20.54	23.96	19.8	20.28	20.26	18.24	22.2133	20.1133	-0.0700984	0.504076	0.0772466	0.372485
11060	ENSG00000198373	'WWP2'	mRNA	10.81	11.01	11.72	8.4	8.46	8.65	9.3	11.02	10.46	11.18	8.50333	10.26	0.109311	0.647467	-0.343567	0.00312914
11062	ENSG00000105865	'DUS4L'	mRNA	3.78	4.38	3.78	2.86	2.76	2.57	4.24	3.57	3.63	3.98	2.73	3.81333	0.0764136	0.95412	-0.480875	0.100366
11063	ENSG00000039600	'SOX30'	mRNA	0	0	0	0.05	0	0	0	0	0	0	0.0166667	0			1.01547	0.926971
11064	ENSG00000119397	'CNTRL'	mRNA	13.66	14.03	15.72	14	15.07	14.74	10.67	10.19	10.33	14.47	14.6033	10.3967	0.481097	2.84e-09	0.490813	3.6e-11
11065	ENSG00000175063	'UBE2C'	mRNA	340.41	347.25	354.44	329.78	333.95	301.23	302.66	285.96	314.89	347.367	321.653	301.17	0.197605	0.000638	0.0840211	0.333486
11066	ENSG00000184209	'SNRNP35'	mRNA	6.06	5.99	5.81	6.86	5.37	5.7	6.19	5.29	5.8	5.95333	5.97667	5.76	0.0524497	0.95412	0.0606673	0.926971
11067	ENSG00000165507	'DEPP1'	mRNA	1.65	1.52	1.37	3.01	3.44	2.83	1.89	1.48	1.59	1.51333	3.09333	1.65333	-0.120256	0.95412	0.895096	0.0050549
11068	ENSG00000271858	'CYB561D2'	mRNA	12.79	10.34	10.29	10.84	11.83	10.04	10.87	12.1	12.05	11.14	10.9033	11.6733	-0.0743756	0.95412	-0.112712	0.797
11069	ENSG00000091428	'RAPGEF4'	mRNA	0.1	0.1	0.07	0.31	0.07	0.02	0.15	0.08	0.3	0.09	0.133333	0.176667	-0.780984	0.798578	-1.02696	0.549725
1107	ENSG00000170004	'CHD3'	mRNA	68.63	68.16	69.79	64.18	65.33	64.7	61.18	66.06	61.25	68.86	64.7367	62.83	0.142825	0.00194261	0.0369744	0.625979
11070	ENSG00000126062	'TMEM115'	mRNA	36.54	37.54	41.14	37.95	38.17	40.01	35.38	38.86	40.08	38.4067	38.71	38.1067	0.0185635	0.95412	0.0152779	0.929247
11072	ENSG00000276023	'DUSP14'	mRNA	13.83	12.07	13.63	15.36	16.48	16.25	12	12.79	12.43	13.1767	16.03	12.4067	0.0899692	0.902552	0.361286	0.0319561
11073	ENSG00000163781	'TOPBP1'	mRNA	21.17	22.55	22.18	18.15	17.47	18.79	19.6	19.12	20.12	21.9667	18.1367	19.6133	0.174447	0.0156862	-0.118733	0.144891
11076	ENSG00000171368	'TPPP'	mRNA	0.96	0.76	0.86	1.28	1.81	1.28	1.23	1.09	1.17	0.86	1.45667	1.16333	-0.431755	0.260155	0.318452	0.330649
11077	ENSG00000160207	'HSF2BP'	mRNA	1.02	0.84	0.83	0.67	1.13	0.67	0.97	1.08	0.91	0.896667	0.823333	0.986667	-0.130569	0.95412	-0.267101	0.820121
11078	ENSG00000100106	'TRIOBP'	mRNA	17.84	15.51	18.53	15.38	17.03	14.27	16.79	17.26	14.93	17.2933	15.56	16.3267	0.126652	0.449255	0.0759937	0.667895
11079	ENSG00000157916	'RER1'	mRNA	27.6	31.51	29.8	28.3	27.09	28.73	29.3	29.41	31.7	29.6367	28.04	30.1367	-0.0149447	0.955018	-0.110929	0.258751
1108	ENSG00000111642	'CHD4'	mRNA	122.24	123.3	125.13	132.41	132.69	131.16	115.52	116.55	110.51	123.557	132.087	114.193	0.124998	0.00117327	0.203806	3.87e-09
11080	ENSG00000162616	'DNAJB4'	mRNA	6.22	6.25	5.14	9.38	9.16	9.44	6.93	6.92	7.14	5.87	9.32667	6.99667	-0.250983	0.296353	0.403099	0.0045583
110806279	ENSG00000262543	'SMIM28'	mRNA	0	0	0	0	0	0	0	0.11	0	0	0	0.0366667	-1.89815	0.909962	-1.82148	0.834856
110806298	ENSG00000267221	'C17orf113'	mRNA	1	0.79	0.77	0.55	0.61	0.85	0.68	0.89	0.85	0.853333	0.67	0.806667	0.0806649	0.95412	-0.30402	0.670913
11083	ENSG00000101191	'DIDO1'	mRNA	41.7	43.61	45.45	40.55	40.3	42.19	45.86	45.46	45.8	43.5867	41.0133	45.7067	-0.132456	0.00980099	-0.234068	2.38e-07
11091	ENSG00000196363	'WDR5'	mRNA	55.56	56.57	54.96	55.52	52.85	52.23	54.21	56.31	59.07	55.6967	53.5333	56.53	-0.0123675	0.95412	-0.0848643	0.273988
11092	ENSG00000165698	'SPACA9'	mRNA	3.63	3.61	3.9	2.9	2.68	3.02	4.25	4.29	3.94	3.71333	2.86667	4.16	-0.214161	0.771809	-0.649554	0.0343036
11093	ENSG00000160323	'ADAMTS13'	mRNA	1.47	1.51	1.35	0.97	1.19	1.05	1.61	2.42	1.9	1.44333	1.07	1.97667	-0.448528	0.155158	-0.879503	0.000535
11094	ENSG00000160325	'CACFD1'	mRNA	13.45	12.81	13.02	19.69	20.69	20.38	12.33	12.58	12.36	13.0933	20.2533	12.4233	0.082229	0.817636	0.706617	3.19e-14
11095	ENSG00000134917	'ADAMTS8'	mRNA	0	0	0	0	0	0.03	0	0	0	0	0.01	0			1.01547	0.926971
11096	ENSG00000154736	'ADAMTS5'	mRNA	7.11	7.22	6.96	8.83	9.19	9.58	11.38	11.07	11.08	7.09667	9.2	11.1767	-0.644485	2.06e-24	-0.286946	2.5e-05
11097	ENSG00000136243	'NUP42'	mRNA	18.61	15.95	17.38	16.85	18.46	19	17.97	19.67	16.13	17.3133	18.1033	17.9233	-0.0478784	0.95412	0.00857189	0.98854
11098	ENSG00000150687	'PRSS23'	mRNA	14.64	12.96	14.53	10.53	10.25	11.68	14.75	14.32	15.08	14.0433	10.82	14.7167	-0.0582388	0.873721	-0.450428	2.66e-06
11099	ENSG00000070778	'PTPN21'	mRNA	5.05	4.44	4.35	4.91	4.26	4.65	4.66	4.88	4.58	4.61333	4.60667	4.70667	-0.0199159	0.963377	-0.037168	0.923425
111	ENSG00000173175	'ADCY5'	mRNA	0.03	0.02	0.03	0.05	0.06	0.06	0.09	0.09	0.03	0.0266667	0.0566667	0.07	-1.51113	0.54033	-0.434559	0.867132
11100	ENSG00000105323	'HNRNPUL1'	mRNA	120.9	120.17	122.4	103.52	102.33	103.85	110.86	117.81	112.63	121.157	103.233	113.767	0.108519	0.0217412	-0.138558	0.00156033
11101	ENSG00000107669	'ATE1'	mRNA	16.15	14.65	17.07	16.67	17.75	16.89	16.04	15.51	16.48	15.9567	17.1033	16.01	0.00796465	0.984745	0.0925486	0.390578
11102	ENSG00000163684	'RPP14'	mRNA	3.33	2.42	3.14	2.13	2.85	2.4	2.21	2.57	2.35	2.96333	2.46	2.37667	0.17615	0.603746	-0.0328233	0.928367
11103	ENSG00000111615	'KRR1'	mRNA	6.98	6.66	6.65	6.11	6.36	6.58	6.63	6.22	6.51	6.76333	6.35	6.45333	0.0787888	0.683785	-0.0286058	0.906905
11104	ENSG00000186625	'KATNA1'	mRNA	6.71	9.07	7.68	8.1	9.36	9.85	8.23	8.61	7.3	7.82	9.10333	8.04667	-0.0366775	0.95412	0.16289	0.569831
11105	ENSG00000126856	'PRDM7'	mRNA	0	0.03	0.03	0.12	0.06	0.06	0.03	0.09	0.03	0.02	0.08	0.05	-1.35546	0.853566	0.727807	0.820121
111064649	ENSG00000283288	'SMIM33'	mRNA	0	0	0	0	0	0	0.09	0	0	0	0	0.03	-0.983569	0.95412	-0.908083	0.926971
11107	ENSG00000138738	'PRDM5'	mRNA	1.43	1.41	1.46	1.31	1.39	1.1	1.51	1.32	1.24	1.43333	1.26667	1.35667	0.095195	0.945555	-0.100312	0.870662
11108	ENSG00000110851	'PRDM4'	mRNA	13.55	12.65	14.15	12.59	13.55	14.11	12.12	11.63	12.68	13.45	13.4167	12.1433	0.15771	0.247916	0.137624	0.261459
111089941		'MMP24-AS1-EDEM2'	mRNA	0	0	0.12	0.13	0.24	0	0.12	0.11	0	0.04	0.123333	0.0766667	-1.04044	0.925621	1.05655	0.742304
1111	ENSG00000149554	'CHEK1'	mRNA	21.57	21.37	23.14	19.95	21.26	22.39	19.23	20.65	19.42	22.0267	21.2	19.7667	0.162394	0.177493	0.123653	0.305414
11112	ENSG00000106049	'HIBADH'	mRNA	14.43	15.1	15.34	17.36	16.76	16.26	19.24	17.08	17.19	14.9567	16.7933	17.8367	-0.247453	0.135529	-0.0945578	0.666243
11113	ENSG00000122966	'CIT'	mRNA	16.96	17.1	17.4	16.07	15.28	15.31	14.15	15.9	14.62	17.1533	15.5533	14.89	0.216124	0.00104735	0.0579453	0.599364
11116	ENSG00000213066	'CEP43'	mRNA	4.84	4.72	4.84	5.23	5.04	4.48	5.02	5.03	4.52	4.8	4.91667	4.85667	0.0921846	0.788699	0.063975	0.813681
11117	ENSG00000138080	'EMILIN1'	mRNA	1.13	1.03	0.65	0.9	0.89	0.97	0.94	1.17	0.88	0.936667	0.92	0.996667	-0.080306	0.95412	-0.120678	0.897637
11118	ENSG00000186470	'BTN3A2'	mRNA	10.2	10.68	11.72	14.21	14.25	14.31	10.97	10.35	10.18	10.8667	14.2567	10.5	0.0301165	0.95412	0.424288	1.26e-05
11119	ENSG00000026950	'BTN3A1'	mRNA	4.18	4.4	4.37	5.35	5.26	5.87	4.66	4.64	4.61	4.31667	5.49333	4.63667	-0.0903721	0.902552	0.253895	0.187272
1112	ENSG00000053254	'FOXN3'	mRNA	6.1	5.96	6	5.52	4.85	5.43	5.53	5.84	6.13	6.02	5.26667	5.83333	0.0586519	0.873999	-0.151179	0.252673
11120	ENSG00000112763	'BTN2A1'	mRNA	19.74	18.65	18.55	21.83	20.87	20.94	19.63	18.32	19.98	18.98	21.2133	19.31	-0.000728	0.998509	0.130938	0.260525
11123	ENSG00000117602	'RCAN3'	mRNA	0.36	0.24	0.31	0.33	0.3	0.17	0.29	0.23	0.32	0.303333	0.266667	0.28	0.20227	0.95412	0.0576908	0.97831
11124	ENSG00000185104	'FAF1'	mRNA	14.01	13.91	14.49	12.02	11.02	11.74	12.37	11.66	12.19	14.1367	11.5933	12.0733	0.238522	0.00150994	-0.064367	0.62567
111240474		'CRYZL2P-SEC16B'	mRNA	0	0	0	0	0.06	0	0	0	0	0	0.02	0			2.51124	0.661647
11127	ENSG00000131437	'KIF3A'	mRNA	2.31	2.18	2.12	2.67	2.45	2.66	2.27	2.43	2.24	2.20333	2.59333	2.31333	-0.058573	0.95412	0.160874	0.532601
11128	ENSG00000148606	'POLR3A'	mRNA	22.44	23.37	23.93	23.5	21.7	23.13	23.77	23.42	23.35	23.2467	22.7767	23.5133	-0.00524563	0.987389	-0.0521375	0.596662
11129	ENSG00000104859	'CLASRP'	mRNA	13.74	14.21	13.74	14.17	14.4	12.79	12.22	13.21	13.31	13.8967	13.7867	12.9133	0.111532	0.724002	0.087123	0.72018
1113	ENSG00000100604	'CHGA'	mRNA	0.05	0	0.1	0.05	0.16	0	0.07	0.07	0	0.05	0.07	0.0466667	0.554052	0.95412	1.05788	0.833596
11130	ENSG00000122952	'ZWINT'	mRNA	111.71	109.74	114.44	95.56	94.08	101.91	93.48	99.68	94.21	111.963	97.1833	95.79	0.238832	2.26e-05	0.0107392	0.934573
11131	ENSG00000137225	'CAPN11'	mRNA	0.04	0	0.07	0	0	0	0	0	0.04	0.0366667	0	0.0133333	1.45562	0.905474	-0.908083	0.926971
11132	ENSG00000142330	'CAPN10'	mRNA	21.73	19.25	18.94	21.94	20.6	19.04	22.46	21.89	19.37	19.9733	20.5267	21.24	-0.0698392	0.839172	-0.0398365	0.879483
11133	ENSG00000118162	'KPTN'	mRNA	9.62	8.85	9.85	9.54	9.47	8.11	8.56	9.36	8.42	9.44	9.04	8.78	0.112867	0.867511	0.0395419	0.926971
11135	ENSG00000128283	'CDC42EP1'	mRNA	28.04	28.52	28.38	26.88	25.63	23.1	28.95	29.21	28.51	28.3133	25.2033	28.89	-0.0220357	0.95412	-0.204501	0.0581702
11136	ENSG00000021488	'SLC7A9'	mRNA	0.06	0.06	0.11	0.07	0.07	0.06	0.18	0.06	0.06	0.0766667	0.0666667	0.1	-0.346365	0.95412	-0.683284	0.887502
11137	ENSG00000136045	'PWP1'	mRNA	25.39	24.66	25.48	25.08	24.2	28.16	24.25	23.68	24.23	25.1767	25.8133	24.0533	0.074419	0.746442	0.0961045	0.481858
11138	ENSG00000204634	'TBC1D8'	mRNA	12.05	12.89	12.55	10.9	11.14	10.56	14.33	13.27	12.87	12.4967	10.8667	13.49	-0.0995369	0.614839	-0.31902	0.000988
1114	ENSG00000089199	'CHGB'	mRNA	0.16	0.19	0.12	0.12	0.17	0.25	0.12	0.2	0.16	0.156667	0.18	0.16	-0.0221651	0.998509	0.166259	0.940393
11140	ENSG00000105401	'CDC37'	mRNA	98.49	98.32	95.08	100.45	97.44	95.77	92	90.14	89.01	97.2967	97.8867	90.3833	0.110996	0.19039	0.106832	0.155782
11141	ENSG00000169306	'IL1RAPL1'	mRNA	0	0.03	0	0.03	0.03	0	0.03	0	0	0.01	0.02	0.01	-0.0217832	0.998509	0.956489	0.916543
11142	ENSG00000168734	'PKIG'	mRNA	30.43	30.97	38.26	40.04	46.26	42.78	42.34	36.54	40.47	33.22	43.0267	39.7833	-0.248686	0.128872	0.116324	0.499555
11143	ENSG00000136504	'KAT7'	mRNA	9.15	9.15	9.82	8.79	9.55	9.14	9	8.85	9.26	9.37333	9.16	9.03667	0.0639597	0.742412	0.0140448	0.927327
11144	ENSG00000100206	'DMC1'	mRNA	0	0.05	0.09	0.05	0.05	0.2	0.1	0.05	0.24	0.0466667	0.1	0.13	-1.43603	0.757655	-0.360304	0.926971
11145	ENSG00000176485	'PLAAT3'	mRNA	74.97	80.35	75.62	87.6	82.4	77.37	87.15	82.96	84.1	76.98	82.4567	84.7367	-0.144652	0.148162	-0.0540109	0.701692
11146	ENSG00000174842	'GLMN'	mRNA	14.97	15.31	14.5	17.66	16.42	16.72	15.74	13.94	15.76	14.9267	16.9333	15.1467	-0.0148119	0.977694	0.153178	0.371772
11147	ENSG00000197568	'HHLA3'	mRNA	2.22	3.37	3.74	1.97	2.1	1.84	1.16	2	2.02	3.11	1.97	1.72667	0.879466	0.31856	0.229151	0.894391
11148	ENSG00000114455	'HHLA2'	mRNA	0.04	0	0	0	0.05	0	0	0	0	0.0133333	0.0166667	0	0.939984	0.95412	1.01547	0.926971
11149	ENSG00000112276	'BVES'	mRNA	22.06	21.69	21.55	24.17	23.94	24.44	24.37	22.17	23.75	21.7667	24.1833	23.43	-0.0954768	0.347637	0.0390358	0.766551
11151	ENSG00000102879	'CORO1A'	mRNA	3.77	3.55	4.18	3.94	4.24	4.5	3.59	4.64	3.1	3.83333	4.22667	3.77667	0.0162566	0.998509	0.139125	0.821836
11152	ENSG00000196998	'WDR45'	mRNA	24.64	24.18	26.96	21.77	24.61	24.18	21.19	22.42	23.85	25.26	23.52	22.4867	0.184273	0.289883	0.0679565	0.790039
11153	ENSG00000198855	'FICD'	mRNA	1.34	1.59	1.32	2.07	1.66	1.71	1.49	1.24	1.76	1.41667	1.81333	1.49667	-0.0680273	0.95412	0.272182	0.55665
11154	ENSG00000100478	'AP4S1'	mRNA	3.43	4.2	4.26	3.97	3.8	3.66	3.32	3.4	3.69	3.96333	3.81	3.47	0.198607	0.669098	0.0498835	0.926971
11155	ENSG00000122367	'LDB3'	mRNA	2.92	2.45	2.56	3.03	2.71	3.53	4.62	4.03	3.13	2.64333	3.09	3.92667	-0.444194	0.0797718	-0.309529	0.207144
11156	ENSG00000184489	'PTP4A3'	mRNA	14.27	13.39	13.58	19.38	19.58	17.14	16.77	17.69	17.67	13.7467	18.7	17.3767	-0.323269	0.00281986	0.101846	0.50308
11157	ENSG00000164167	'LSM6'	mRNA	4.15	4.93	4.4	5.13	4.33	4.52	4.42	4.51	4.61	4.49333	4.66	4.51333	0.00144601	0.998509	0.03936	0.928571
11158	ENSG00000079974	'RABL2B'	mRNA	11.62	13.2	12.44	9.39	10.08	8.93	13.83	11.33	11.89	12.42	9.46667	12.35	0.0143803	0.981313	-0.391863	0.00864367
11159	ENSG00000144134	'RABL2A'	mRNA	6.18	5.83	7.07	2.88	3.95	4.37	5.36	6.54	6.59	6.36	3.73333	6.16333	-0.105075	0.909962	-0.760533	0.00117422
1116	ENSG00000133048	'CHI3L1'	mRNA	0.06	0	0.06	0.12	0.13	0	0.12	0.12	0	0.04	0.0833333	0.08	-1.02789	0.921228	0.0534045	0.99228
11160	ENSG00000147475	'ERLIN2'	mRNA	20.47	18.82	19.8	19.58	19.3	19.19	18.29	16.59	17.81	19.6967	19.3567	17.5633	0.151584	0.0975673	0.0836018	0.44064
11161	ENSG00000133935	'ERG28'	mRNA	26.82	25.44	27.49	31.87	30.75	29.16	32.51	30.29	32.35	26.5833	30.5933	31.7167	-0.247002	0.00846472	-0.0592928	0.707951
11162	ENSG00000170917	'NUDT6'	mRNA	3.55	3.07	4.28	2.71	2.49	3.53	3.89	3.5	3.34	3.63333	2.91	3.57667	0.0402877	0.978126	-0.295733	0.642161
11163	ENSG00000173598	'NUDT4'	mRNA	17.06	16.79	16.57	16.19	15.82	16.22	17.51	16.38	16.9	16.8067	16.0767	16.93	0.00124336	0.998509	-0.08088	0.282765
11164	ENSG00000165609	'NUDT5'	mRNA	12.99	13.47	14.34	6.9	6.78	7.12	11.76	12.09	11.33	13.6	6.93333	11.7267	0.225441	0.0921335	-0.76961	1.31e-11
11165	ENSG00000272325	'NUDT3'	mRNA	23.66	24.09	23.59	21.21	20.07	20.45	23.16	24.23	23.64	23.78	20.5767	23.6767	0.0180262	0.95412	-0.208246	3.32e-05
11167	ENSG00000163430	'FSTL1'	mRNA	39.77	41.47	40.76	36.85	35.3	36.99	45.8	46.83	51.29	40.6667	36.38	47.9733	-0.22735	1.77e-05	-0.405201	1.59e-15
11168	ENSG00000164985	'PSIP1'	mRNA	20.16	19.42	19.17	17.07	19.52	18.59	15.69	17.52	18.23	19.5833	18.3933	17.1467	0.208605	0.0864178	0.128462	0.340602
11169	ENSG00000198554	'WDHD1'	mRNA	12.01	13.05	12.39	9.42	9.59	10.31	11.46	10.53	10.34	12.4833	9.77333	10.7767	0.223137	0.0179137	-0.147252	0.17849
1117	ENSG00000064886	'CHI3L2'	mRNA	0.29	0.43	0.52	0.61	0.16	0.24	0.66	0.37	0.94	0.413333	0.336667	0.656667	-0.687176	0.753099	-0.996641	0.435498
11171	ENSG00000023734	'STRAP'	mRNA	93.01	88.46	95.9	98.85	106.49	104.68	92.45	83.97	93.5	92.4567	103.34	89.9733	0.0454298	0.821105	0.192157	0.00260355
11173	ENSG00000136378	'ADAMTS7'	mRNA	16.33	15.23	15.38	12.04	12.83	12.23	16.12	17.06	15.86	15.6467	12.3667	16.3467	-0.0528323	0.826708	-0.408631	3.16e-08
11174	ENSG00000049192	'ADAMTS6'	mRNA	1.25	1	1.03	1.59	2.05	2.02	1.38	0.96	1.36	1.09333	1.88667	1.23333	-0.165255	0.826764	0.606095	0.00523062
11176	ENSG00000076108	'BAZ2A'	mRNA	29.25	29.44	29.54	30.56	30.72	31.95	30.86	31.76	31.43	29.41	31.0767	31.35	-0.0803216	0.20441	-0.0186775	0.872063
11177	ENSG00000198604	'BAZ1A'	mRNA	11.78	11.63	11.4	11.49	12.07	12.91	9.73	10.38	9.96	11.6033	12.1567	10.0233	0.223476	0.0198094	0.272523	0.00225266
11178	ENSG00000061337	'LZTS1'	mRNA	40.48	40.45	40.24	36.84	38.93	37.86	41.42	42.39	40.26	40.39	37.8767	41.3567	-0.0230231	0.917675	-0.132567	0.0172093
11179	ENSG00000198839	'ZNF277'	mRNA	6.75	5.75	6.85	6.23	7.2	7.37	7.85	6.37	7.11	6.45	6.93333	7.11	-0.132688	0.785535	-0.0437113	0.926971
1118	ENSG00000133063	'CHIT1'	mRNA	0	0	0.04	0.05	0.05	0	0.09	0.05	0.04	0.0133333	0.0333333	0.06	-1.91766	0.785952	-0.941562	0.849592
11180	ENSG00000178252	'WDR6'	mRNA	58.7	58.87	59.81	66.55	62	65.19	64.72	65.63	65.17	59.1267	64.58	65.1733	-0.125299	0.0171402	-0.0141396	0.926971
11181	ENSG00000118094	'TREH'	mRNA	0.04	0.04	0.04	0.04	0	0.04	0.07	0.11	0.07	0.04	0.0266667	0.0833333	-1.24631	0.807704	-1.75914	0.553544
11182	ENSG00000160326	'SLC2A6'	mRNA	30.95	32.65	31.17	31.48	28.29	32.82	39.4	39.22	40.37	31.59	30.8633	39.6633	-0.326636	7.85e-06	-0.378313	7.48e-07
11183	ENSG00000012983	'MAP4K5'	mRNA	14.15	14.1	13.67	13.78	14.05	14.85	13.57	13.89	15.36	13.9733	14.2267	14.2733	-0.0204769	0.95412	-0.0101469	0.963089
11184	ENSG00000104814	'MAP4K1'	mRNA	0.18	0.36	0.21	0.15	0.26	0.3	0.18	0.11	0.18	0.25	0.236667	0.156667	0.670463	0.809789	0.602053	0.735593
11185	ENSG00000241644	'INMT'	mRNA	0.5	0.48	0.22	0.52	0.64	0.43	0.73	0.81	0.74	0.4	0.53	0.76	-0.902709	0.286411	-0.506229	0.533279
11186	ENSG00000068028	'RASSF1'	mRNA	17.58	18.73	18.62	19.34	21.26	20.25	17.44	19.22	18.92	18.31	20.2833	18.5267	-0.0114302	0.986126	0.123449	0.509744
11187	ENSG00000184363	'PKP3'	mRNA	0.14	0.1	0.03	0.5	0.14	0.28	0.1	0.14	0.07	0.09	0.306667	0.103333	-0.189949	0.968124	1.58059	0.177005
11188	ENSG00000010322	'NISCH'	mRNA	31.07	28.52	29.56	31.08	30.65	28.2	31.24	31.21	30.32	29.7167	29.9767	30.9233	-0.0570782	0.709347	-0.0819443	0.373125
11189	ENSG00000159409	'CELF3'	mRNA	0.02	0	0	0	0	0	0.05	0	0	0.00666667	0	0.0166667	-1.50235	0.905474	-2.38901	0.693291
1119	ENSG00000110721	'CHKA'	mRNA	11.75	11.99	12.83	12.14	11.67	11.88	13.18	14.09	14.82	12.19	11.8967	14.03	-0.194988	0.238304	-0.244632	0.0600546
11190	ENSG00000126001	'CEP250'	mRNA	14.6	13.93	14.7	17.48	16.14	16.67	13.99	14.46	12.9	14.41	16.7633	13.7833	0.0932892	0.400627	0.278932	1.62e-05
11193	ENSG00000120688	'WBP4'	mRNA	2.64	1.97	2.71	2.2	3.56	2.38	2.1	2.5	2.53	2.44	2.71333	2.37667	0.0435906	0.967363	0.183054	0.754344
11194	ENSG00000197150	'ABCB8'	mRNA	16.67	17.04	15.78	16.81	16.69	16.47	18.22	18.89	16.38	16.4967	16.6567	17.83	-0.101618	0.514217	-0.104044	0.357747
11196	ENSG00000107651	'SEC23IP'	mRNA	23.23	24.28	26.18	26.06	25.02	26.51	24.46	24.93	25.78	24.5633	25.8633	25.0567	-0.0170283	0.95412	0.0397931	0.693263
11198	ENSG00000092201	'SUPT16H'	mRNA	88.96	91.35	93.32	84.5	83.63	85.14	83.36	79.97	85.79	91.21	84.4233	83.04	0.145649	0.00164901	0.0174311	0.875893
112	ENSG00000174233	'ADCY6'	mRNA	6.53	6.25	6.07	7.2	6.89	7.23	7.76	8.91	7.66	6.28333	7.10667	8.11	-0.357313	0.00105263	-0.195618	0.103309
1120	ENSG00000100288	'CHKB'	mRNA	5.49	5.68	6.2	6.08	4.84	6.28	6.08	8.52	5.71	5.79	5.73333	6.77	-0.221112	0.695302	-0.249582	0.488789
11200	ENSG00000183765	'CHEK2'	mRNA	19.72	18.52	20.06	18.11	18.57	18.66	19.73	17.1	17.17	19.4333	18.4467	18	0.125643	0.637641	0.0310872	0.926971
11201	ENSG00000101751	'POLI'	mRNA	2.27	2.11	3.15	2.48	2.7	2.38	2.61	2.55	2.83	2.51	2.52	2.66333	-0.0337841	0.95412	-0.176368	0.503631
1121	ENSG00000188419	'CHM'	mRNA	9.44	9.08	9.61	7.3	7.67	8.41	8.28	9.09	9.05	9.37667	7.79333	8.80667	0.0628991	0.88502	-0.0651823	0.784673
11212	ENSG00000147471	'PLPBP'	mRNA	32.68	32.01	30.38	33.9	29.27	32	36.04	35.03	32.9	31.69	31.7233	34.6567	-0.115978	0.380864	-0.133511	0.209289
11213	ENSG00000090376	'IRAK3'	mRNA	1.91	2.08	1.95	2.41	2.24	2.5	2.07	2.01	2.23	1.98	2.38333	2.10333	-0.0744343	0.914476	0.176777	0.407253
11214	ENSG00000170776	'AKAP13'	mRNA	12.69	12.65	13.01	15.38	15.52	14.35	13.04	12.98	13.11	12.7833	15.0833	13.0433	-0.0261777	0.913803	0.19914	0.000369
11215	ENSG00000023516	'AKAP11'	mRNA	7.3	7.1	7.38	7.6	7.28	7.6	7.27	7.34	7.5	7.26	7.49333	7.37	-0.0100813	0.973591	0.0186795	0.926971
11216	ENSG00000108599	'AKAP10'	mRNA	5.68	5.07	5.58	5.75	4.78	5.22	5.04	4.98	5.52	5.44333	5.25	5.18	0.0759232	0.905474	0.0105657	0.984735
11218	ENSG00000064703	'DDX20'	mRNA	14.4	15.84	15.75	15.03	14.89	16.62	15.25	14.8	15.01	15.33	15.5133	15.02	0.0391338	0.937454	0.0398646	0.85751
11219	ENSG00000183479	'TREX2'	mRNA	1.17	1.14	0.7	0.47	0.95	1.21	0.63	0.63	0.71	1.00333	0.876667	0.656667	0.608698	0.745425	0.400583	0.804716
1122	ENSG00000203668	'CHML'	mRNA	5.22	5	4.76	4.57	5.74	5.05	4.64	4.68	4.84	4.99333	5.12	4.72	0.0912197	0.771809	0.110461	0.564003
11221	ENSG00000143507	'DUSP10'	mRNA	9.02	8.51	9.91	10.14	10.03	8.23	7.48	7.18	7.56	9.14667	9.46667	7.40667	0.312095	0.0893186	0.345618	0.036507
11222	ENSG00000114686	'MRPL3'	mRNA	66.58	67.57	66.03	69.51	67	71.51	61.6	61.16	65.2	66.7267	69.34	62.6533	0.0962319	0.409481	0.138309	0.0892294
11223		'MST1L'	mRNA	0.02	0.06	0.04	0.08	0.02	0	0.08	0.02	0.02	0.04	0.0333333	0.04	-0.0246399	0.998509	-0.264657	0.945818
11224	ENSG00000136942	'RPL35'	mRNA	5488.66	5955.01	5429.11	5531.75	5311.07	5452.61	5795.77	5519.8	6376.01	5624.26	5431.81	5897.19	-0.110513	0.424066	-0.139592	6.56e-05
11226	ENSG00000139629	'GALNT6'	mRNA	0.09	0.05	0.1	0.04	0.02	0.04	0	0	0.07	0.08	0.0333333	0.0233333	1.79473	0.48923	0.386212	0.926971
11227	ENSG00000136542	'GALNT5'	mRNA	0.02	0.02	0	0.02	0.01	0	0.02	0.02	0.01	0.0133333	0.01	0.0166667	-0.340763	0.95412	-0.682153	0.891487
11228	ENSG00000123094	'RASSF8'	mRNA	4.25	4.31	4.19	5.73	4.76	5.14	4.07	4.22	4.09	4.25	5.21	4.12667	0.0586554	0.944315	0.335703	0.0285705
1123	ENSG00000128656	'CHN1'	mRNA	44.12	41.94	42.4	52.91	57.69	57.43	50.35	50.06	51.35	42.82	56.01	50.5867	-0.224069	0.00114379	0.108914	0.185124
11230	ENSG00000243279	'PRAF2'	mRNA	8.05	10.38	10.25	11.01	12.7	9.52	7.86	8.06	9.33	9.56	11.0767	8.41667	0.186007	0.752879	0.386569	0.127369
11231	ENSG00000025796	'SEC63'	mRNA	16.73	15.49	15.11	16.94	15.97	17.55	15.26	15.15	15.94	15.7767	16.82	15.45	0.0407258	0.893523	0.116578	0.174487
11232	ENSG00000256525	'POLG2'	mRNA	9.18	9.22	9.29	9.17	8.12	6.72	9.45	9.17	7.99	9.23	8.00333	8.87	0.0621828	0.95412	-0.157069	0.656237
11234	ENSG00000110756	'HPS5'	mRNA	10.2	8.64	9.36	9.48	9.31	10.43	9.2	8.34	9.53	9.4	9.74	9.02333	0.0624797	0.888104	0.0984798	0.552745
11235	ENSG00000114209	'PDCD10'	mRNA	25.42	24.86	23.99	27.1	26.47	23.46	24.24	24.12	24.59	24.7567	25.6767	24.3167	0.0322403	0.95412	0.0682944	0.812378
11236	ENSG00000170881	'RNF139'	mRNA	14.06	14.62	13.89	14.82	14.44	14.46	12.96	13.2	14.84	14.19	14.5733	13.6667	0.0637435	0.867388	0.0861263	0.615952
11237	ENSG00000101236	'RNF24'	mRNA	6.01	6.24	6.47	6.49	6.75	7.05	5.68	5.94	6.16	6.24	6.76333	5.92667	0.0850052	0.747453	0.183369	0.108257
11238	ENSG00000169239	'CA5B'	mRNA	0.99	1.11	0.99	0.86	0.79	0.79	0.96	0.93	0.98	1.03	0.813333	0.956667	0.118837	0.913045	-0.226619	0.598338
112398	ENSG00000269858	'EGLN2'	mRNA	39.79	39.09	36.91	41.34	37.42	41.8	39.56	38.58	36.3	38.5967	40.1867	38.1467	0.0232932	0.95412	0.0673583	0.63767
112399	ENSG00000129521	'EGLN3'	mRNA	0.68	0.94	0.55	0.62	0.75	0.44	1.07	0.69	0.57	0.723333	0.603333	0.776667	-0.0903746	0.956058	-0.382508	0.671132
1124	ENSG00000285162	'CHN2'	mRNA	1.88	1.26	1.78	1.69	1.89	1.45	1.41	1.68	1.37	1.64	1.67667	1.48667	0.149885	0.907856	0.176363	0.766872
11240	ENSG00000117115	'PADI2'	mRNA	0.34	0.35	0.39	0.38	0.34	0.2	0.28	0.28	0.31	0.36	0.306667	0.29	0.32094	0.880668	0.0561413	0.971061
11243	ENSG00000160783	'PMF1'	mRNA	64.76	66.77	75.02	72.29	65.68	66.85	66.89	61.17	77.65	68.85	68.2733	68.57	0.00685769	0.997035	-0.0155735	0.942336
11244	ENSG00000165156	'ZHX1'	mRNA	8.17	7.53	8.25	8.46	8.62	9.11	7.59	7.12	8.06	7.98333	8.73	7.59	0.0938278	0.739	0.199679	0.102421
112441426	ENSG00000273238	'TMEM271'	mRNA	5.85	7.07	5.85	4.89	3.51	4.95	6.39	6.25	5.28	6.25667	4.45	5.97333	0.0754099	0.942421	-0.430411	0.0613378
112441434	ENSG00000253251	'SHLD3'	mRNA	2.7	2.84	2.28	3.04	2.7	3.08	2.63	2.78	2.96	2.60667	2.94	2.79	-0.0944078	0.95412	0.0653645	0.926971
11245	ENSG00000166073	'GPR176'	mRNA	12.44	13.18	13.3	13.66	14.11	14.47	13.1	12.51	12.84	12.9733	14.08	12.8167	0.0254989	0.95412	0.128737	0.292726
11247	ENSG00000182379	'NXPH4'	mRNA	4.63	5.3	3.7	4.77	4.69	4.37	4.97	4.78	4.25	4.54333	4.61	4.66667	-0.0335148	0.971876	-0.0251494	0.966828
112476	ENSG00000167371	'PRRT2'	mRNA	2.57	2.45	2.04	2.98	2.15	2.28	2.44	2.74	2.83	2.35333	2.47	2.67	-0.193858	0.795839	-0.140768	0.803008
112479	ENSG00000196678	'ERI2'	mRNA	3.62	3.57	3.5	2.59	2.99	2.8	2.99	2.89	2.88	3.56333	2.79333	2.92	0.230228	0.543857	-0.161436	0.667895
11248	ENSG00000182575	'NXPH3'	mRNA	0.05	0.11	0.11	0.03	0.03	0.1	0.08	0.13	0.11	0.09	0.0533333	0.106667	-0.260411	0.95412	-0.951036	0.53519
112483	ENSG00000141504	'SAT2'	mRNA	34.74	28.83	33.58	38.29	39.03	39.25	36.93	36.97	42.01	32.3833	38.8567	38.6367	-0.26847	0.142788	-0.00849621	0.987121
112487	ENSG00000129480	'DTD2'	mRNA	5.54	7.15	6.2	7.86	6.67	6.68	6.42	6	6.19	6.29667	7.07	6.20333	0.0319793	0.954529	0.18382	0.429907
112495	ENSG00000155115	'GTF3C6'	mRNA	70.77	77.37	75.04	100.4	93.64	93.87	66.59	67.79	72.99	74.3933	95.97	69.1233	0.0978239	0.721506	0.461087	2.4e-06
11251	ENSG00000183134	'PTGDR2'	mRNA	0.23	0.23	0.26	0.31	0.32	0.24	0.23	0.44	0.43	0.24	0.29	0.366667	-0.607306	0.751751	-0.345945	0.820121
11252	ENSG00000100266	'PACSIN2'	mRNA	27.03	27.01	27.61	22.41	24.13	23.14	26.92	29.74	28.26	27.2167	23.2267	28.3067	-0.047309	0.866138	-0.292786	0.000199
11253	ENSG00000177239	'MAN1B1'	mRNA	41.46	40.49	40.86	46.71	46.86	45.93	43.32	41.26	42.06	40.9367	46.5	42.2133	-0.0360112	0.905474	0.132424	0.0777227
11254	ENSG00000268104	'SLC6A14'	mRNA	0	0	0	0	0.02	0	0	0.02	0	0	0.00666667	0.00666667	-0.983569	0.95412	0.0537036	0.99228
11255	ENSG00000101180	'HRH3'	mRNA	1.11	1.09	0.9	0.75	0.76	0.56	1.04	1.13	1.64	1.03333	0.69	1.27	-0.28764	0.806123	-0.889906	0.0668208
112574	ENSG00000178996	'SNX18'	mRNA	3.36	3.15	3	3.17	3.61	3.62	3.5	3.4	3.49	3.17	3.46667	3.46333	-0.186229	0.582273	0.00643991	0.99228
11258	ENSG00000137100	'DCTN3'	mRNA	81.51	75.94	88.07	93.02	97.76	93.1	77.55	91.63	84.1	81.84	94.6267	84.4267	-0.0513994	0.913868	0.152683	0.235012
11259	ENSG00000168386	'FILIP1L'	mRNA	1.92	1.59	1.81	2.04	2.33	2.09	1.47	1.85	1.86	1.77333	2.15333	1.72667	0.0729416	0.95412	0.333475	0.356804
11260	ENSG00000184575	'XPOT'	mRNA	30.02	30.47	28.36	25.95	26.26	26.03	27.99	26.54	29.02	29.6167	26.08	27.85	0.0996108	0.220291	-0.100845	0.143629
112609	ENSG00000135324	'MRAP2'	mRNA	4.28	4.71	5.02	3.49	4.6	3.19	3.88	4.03	4.28	4.67	3.76	4.06333	0.206363	0.701275	-0.113835	0.835308
11261	ENSG00000187446	'CHP1'	mRNA	38.77	36.87	36.43	36.5	35.83	38.23	38.69	38.09	43.45	37.3567	36.8533	40.0767	-0.0924069	0.453914	-0.127677	0.132018
112611	ENSG00000013392	'RWDD2A'	mRNA	1.35	1.27	1.5	1.26	1.34	1.2	1.41	2.13	1.65	1.37333	1.26667	1.73	-0.321396	0.563629	-0.454763	0.199263
112616	ENSG00000153551	'CMTM7'	mRNA	21.14	21.5	24.74	22.15	20.15	20.44	21.17	21.71	22.11	22.46	20.9133	21.6633	0.0586484	0.907856	-0.0561986	0.820121
11262	ENSG00000079263	'SP140'	mRNA	0.16	0.16	0.16	0.16	0.4	0.83	0.34	0.34	0.03	0.16	0.463333	0.236667	-0.512337	0.95412	0.943633	0.639593
11264	ENSG00000101417	'PXMP4'	mRNA	3.63	3.73	3.6	3.74	3.23	3.75	3.38	3.31	3.05	3.65333	3.57333	3.24667	0.182388	0.49849	0.134129	0.589394
11266	ENSG00000081721	'DUSP12'	mRNA	50.76	43.11	49.38	44.04	40.88	40.4	43.91	38.38	44.32	47.75	41.7733	42.2033	0.180665	0.213307	-0.0235386	0.926971
11267	ENSG00000159210	'SNF8'	mRNA	36.14	38.07	32.96	31.01	29.89	30.04	35.27	35.07	35.46	35.7233	30.3133	35.2667	0.0248563	0.95412	-0.225932	0.0126082
11269	ENSG00000157349	'DDX19B'	mRNA	9.41	8.56	10	7.98	8.95	9.62	9.11	9.35	8.42	9.32333	8.85	8.96	0.0680599	0.905474	-0.0239431	0.929189
112694756	ENSG00000285043	'LOC112694756'	mRNA	34.44	34.52	41.27	43.02	38.66	39.82	33.67	28.96	35.83	36.7433	40.5	32.82	0.172189	0.210709	0.295621	0.000944
11270	ENSG00000137404	'NRM'	mRNA	27.94	24.39	27.33	24.75	23.84	21.68	24.59	23.29	24.48	26.5533	23.4233	24.12	0.0990722	0.760166	-0.0709449	0.780108
112703	ENSG00000142530	'FAM71E1'	mRNA	0.32	0.63	0.72	0.26	0.18	0.09	0.41	0.48	0.42	0.556667	0.176667	0.436667	0.366152	0.93701	-1.36066	0.405637
112714	ENSG00000152086	'TUBA3E'	mRNA	2.33	2.48	2.94	2.21	1.93	2.84	2.61	2.48	2.33	2.58333	2.32667	2.47333	0.0699412	0.95412	-0.092482	0.926971
11272	ENSG00000111215	'PRR4'	mRNA	3.87	2.51	1.61	2.01	2.68	1.67	1.28	2.17	3.57	2.66333	2.12	2.34	0.169182	0.95412	-0.153709	0.927774
112724	ENSG00000160439	'RDH13'	mRNA	8.35	9.33	9.7	8.61	9	8.22	9.89	8.03	8.04	9.12667	8.61	8.65333	0.0827943	0.915832	-0.0143982	0.979856
11273	ENSG00000168488	'ATXN2L'	mRNA	74.35	72.32	73.63	65.23	64.97	64.56	67.43	71.08	71.52	73.4333	64.92	70.01	0.0686412	0.355692	-0.131164	0.00873866
11274	ENSG00000184979	'USP18'	mRNA	6.68	7.98	7.86	13.57	13.8	13.58	8.46	6.79	7.4	7.50667	13.65	7.55	-0.0013716	0.998509	0.846261	1.69e-08
11275	ENSG00000109466	'KLHL2'	mRNA	3.37	3.45	3.31	3.29	3.01	2.78	3.93	3.17	4.12	3.37667	3.02667	3.74	-0.141543	0.826476	-0.312865	0.24134
112752	ENSG00000119650	'IFT43'	mRNA	14.77	14.54	15.49	15.24	13.75	17.61	15.17	13.8	18.4	14.9333	15.5333	15.79	-0.0808723	0.95412	-0.0319831	0.948609
112755	ENSG00000099365	'STX1B'	mRNA	5.69	5.88	5.44	5.62	5.38	5.35	5.44	5.79	6.24	5.67	5.45	5.82333	-0.0278853	0.95412	-0.102238	0.651123
11276	ENSG00000275066	'SYNRG'	mRNA	6.52	6.67	6.52	7.46	7.64	7.67	7.08	7.05	6.93	6.57	7.59	7.02	-0.0821905	0.704724	0.110012	0.35072
11277	ENSG00000213689	'TREX1'	mRNA	3.96	2.72	4.51	3.56	3.11	2.61	3.18	4.07	5.72	3.73	3.09333	4.32333	-0.228517	0.877356	-0.498727	0.343284
112770	ENSG00000198715	'GLMP'	mRNA	9.53	9.5	13.63	9.99	10.37	11.44	11.98	14.16	13.6	10.8867	10.6	13.2467	-0.262398	0.417502	-0.319533	0.123667
11278	ENSG00000118922	'KLF12'	mRNA	1.27	1.32	1.2	1.44	1.28	1.59	1.33	1.35	1.48	1.26333	1.43667	1.38667	-0.126621	0.802099	0.0476407	0.926971
11279	ENSG00000102349	'KLF8'	mRNA	0.04	0.03	0.01	0	0.01	0	0	0.01	0.02	0.0266667	0.00333333	0.01	1.20795	0.831995	-1.42216	0.809436
1128	ENSG00000168539	'CHRM1'	mRNA	0	0	0	0	0	0	0.04	0	0	0	0	0.0133333	-0.983569	0.95412	-0.908083	0.926971
11280	ENSG00000168356	'SCN11A'	mRNA	0.07	0.11	0.05	0.1	0.06	0.11	0.09	0.15	0.11	0.0766667	0.09	0.116667	-0.608716	0.818054	-0.364762	0.841186
112812	ENSG00000267673	'FDX2'	mRNA	26.36	26.19	28.78	27.5	28.46	25.63	25.37	26.63	26.26	27.11	27.1967	26.0867	0.0531197	0.95412	0.0495593	0.906862
112817	ENSG00000241935	'HOGA1'	mRNA	0.05	0.15	0.05	0.11	0.12	0.26	0.2	0.24	0.15	0.0833333	0.163333	0.196667	-1.28832	0.675451	-0.367201	0.915277
11282	ENSG00000161013	'MGAT4B'	mRNA	53.91	53.18	52.2	48.63	46.8	48.36	55.83	55.65	52.08	53.0967	47.93	54.52	-0.0267625	0.94424	-0.190075	0.0069121
11284	ENSG00000039650	'PNKP'	mRNA	14.23	13.07	11.28	11.29	10.25	10.3	14.78	13.43	12.52	12.86	10.6133	13.5767	-0.0730783	0.915832	-0.363052	0.0329741
112840	ENSG00000140006	'WDR89'	mRNA	2.67	2.51	2.11	2.92	2.94	2.05	2.31	2.23	2.28	2.43	2.63667	2.27333	0.0814008	0.95412	0.189758	0.637203
112849	ENSG00000126790	'L3HYPDH'	mRNA	13.96	14.11	12.91	13.24	11.59	13.7	15.35	13.4	11.74	13.66	12.8433	13.4967	0.0438925	0.95412	-0.0739665	0.820121
11285	ENSG00000027847	'B4GALT7'	mRNA	6.02	5.64	4.47	4.75	4.47	6.29	6.82	7.37	5.86	5.37667	5.17	6.68333	-0.309738	0.41434	-0.378643	0.183038
112858	ENSG00000172315	'TP53RK'	mRNA	10.31	11.99	10.9	11.09	11.03	10.43	10.68	11.95	12.11	11.0667	10.85	11.58	-0.0561479	0.913923	-0.100614	0.599068
112869	ENSG00000176476	'SGF29'	mRNA	12.78	14.23	11.47	11.15	11.13	12.7	11.88	12.09	15	12.8267	11.66	12.99	-0.0168589	0.989423	-0.164583	0.626345
112885	ENSG00000056487	'PHF21B'	mRNA	0.51	0.39	0.5	0.27	0.37	0.31	0.31	0.5	0.4	0.466667	0.316667	0.403333	0.255183	0.911148	-0.253587	0.844853
1129	ENSG00000181072	'CHRM2'	mRNA	0	0	0	0.04	0	0	0	0	0	0	0.0133333	0			1.01547	0.926971
112936	ENSG00000151502	'VPS26B'	mRNA	20.18	20.66	21.44	21.56	20.75	19.28	20.1	20.63	19.74	20.76	20.53	20.1567	0.0522045	0.853566	0.019788	0.926971
112937	ENSG00000166105	'GLB1L3'	mRNA	0	0.03	0	0	0.03	0.07	0.03	0.03	0.03	0.01	0.0333333	0.03	-2.46452	0.752879	0.0493676	0.99228
112939	ENSG00000160877	'NACC1'	mRNA	64.1	65.47	62.43	56.38	49.22	54.11	55.24	57.21	52.69	64	53.2367	55.0467	0.22756	3.34e-06	-0.0545861	0.576465
112942	ENSG00000163001	'CFAP36'	mRNA	19.59	17.7	20.6	24.37	20.34	23.83	18.22	17.75	19.22	19.2967	22.8467	18.3967	0.0709126	0.912992	0.303819	0.0581239
112950	ENSG00000159479	'MED8'	mRNA	27.15	25.96	26.72	29.56	27.7	28.32	26.92	28.12	28.54	26.61	28.5267	27.86	-0.0644713	0.843605	0.023871	0.926971
112970	ENSG00000198841	'KTI12'	mRNA	18.49	16.39	18.21	17.98	15.11	17.21	16.97	15.61	18.12	17.6967	16.7667	16.9	0.0714677	0.905424	-0.0190837	0.949658
113	ENSG00000121281	'ADCY7'	mRNA	10.19	10.99	10.51	10.33	10.02	9.26	10.98	11.05	10.53	10.5633	9.87	10.8533	-0.0671486	0.804215	-0.120846	0.368466
1130	ENSG00000143669	'LYST'	mRNA	0.58	0.73	0.66	0.84	0.88	0.98	0.92	0.8	0.79	0.656667	0.9	0.836667	-0.332308	0.268331	0.10142	0.805709
113000	ENSG00000007376	'RPUSD1'	mRNA	37.51	38.29	38.98	34.14	37.31	31.96	30.4	30.98	31.45	38.26	34.47	30.9433	0.314814	0.000185	0.150084	0.183318
113026	ENSG00000161714	'PLCD3'	mRNA	8.19	7.85	7.56	8.96	9.24	9.29	6.9	7.34	6.92	7.86667	9.16333	7.05333	0.167392	0.234725	0.370522	6.1e-05
11309	ENSG00000137491	'SLCO2B1'	mRNA	0.02	0	0.02	0.05	0	0.02	0	0.07	0.02	0.0133333	0.0233333	0.03	-1.0282	0.922781	-0.371338	0.930768
113091	ENSG00000142538	'PTH2'	mRNA	0	0	0	0	0.55	0	0	0	0	0	0.183333	0			1.01547	0.926971
1131	ENSG00000133019	'CHRM3'	mRNA	11.05	10.65	11.19	13.01	12.67	13.43	11.41	11.94	10.62	10.9633	13.0367	11.3233	-0.0360433	0.909962	0.199536	0.00650787
11311	ENSG00000136631	'VPS45'	mRNA	19.93	20.63	20.99	18.41	20.9	19.64	19.62	17.44	18.15	20.5167	19.65	18.4033	0.165143	0.285145	0.087002	0.638862
113115	ENSG00000146410	'MTFR2'	mRNA	5.99	5.47	6.12	4.15	4.3	5.11	4.58	6.78	4.45	5.86	4.52	5.27	0.173345	0.82942	-0.238526	0.582758
11313	ENSG00000011009	'LYPLA2'	mRNA	37.52	36.19	36.11	54.06	52.34	51.87	48.02	44.18	46.65	36.6067	52.7567	46.2833	-0.333685	0.00014	0.180625	0.0463254
113130	ENSG00000146670	'CDCA5'	mRNA	53.11	55.88	52.38	41.51	41.54	44.65	49.59	52.18	48.51	53.79	42.5667	50.0933	0.110597	0.252355	-0.24208	0.000591
11314	ENSG00000167851	'CD300A'	mRNA	0	0	0	0	0	0	0	0.1	0	0	0	0.0333333	-0.983569	0.95412	-0.908083	0.926971
113146	ENSG00000185567	'AHNAK2'	mRNA	9.17	8.83	8.76	14.08	14.03	15	12.21	12.87	12.81	8.92	14.37	12.63	-0.490252	3.96e-26	0.180157	0.000397
11315	ENSG00000116288	'PARK7'	mRNA	175.87	184.22	170.71	187.56	191.9	193.25	190.8	176.06	189.89	176.933	190.903	185.583	-0.0635476	0.679419	0.0467061	0.674067
11316	ENSG00000105669	'COPE'	mRNA	169.96	167.88	169.36	164.07	157.36	150.7	168.68	155.2	163.07	169.067	157.377	162.317	0.0562649	0.699014	-0.0517509	0.63767
113174	ENSG00000166788	'SAAL1'	mRNA	14.24	15.15	15.24	14.59	15.21	12.97	14.71	13.65	15.01	14.8767	14.2567	14.4567	0.0461382	0.95412	-0.0284008	0.927327
113177	ENSG00000099840	'IZUMO4'	mRNA	0.14	0.55	0.14	0.15	0.42	0.14	0.14	0	0.14	0.276667	0.236667	0.0933333	1.56602	0.787249	1.38513	0.721074
113178	ENSG00000227500	'SCAMP4'	mRNA	31.54	29.79	31.89	33.96	36.68	34.35	32.87	33.06	31.13	31.0733	34.9967	32.3533	-0.0498324	0.869632	0.105837	0.32043
113179	ENSG00000213638	'ADAT3'	mRNA	15.32	17.3	17.45	15.84	18.02	14.95	17.49	19.88	17.2	16.69	16.27	18.19	-0.111253	0.784875	-0.18297	0.348222
11318	ENSG00000166856	'GPR182'	mRNA	0	0	0	0	0	0	0	0.03	0	0	0	0.01	-0.983569	0.95412	-0.908083	0.926971
113189	ENSG00000169105	'CHST14'	mRNA	22.65	24.64	26.11	24.06	22.4	24.15	17.64	20.59	17.35	24.4667	23.5367	18.5267	0.408796	0.000252	0.338044	0.00236832
11319	ENSG00000122882	'ECD'	mRNA	29.22	29.8	29.9	26.86	28.6	30.86	25.32	25.73	27.65	29.64	28.7733	26.2333	0.168724	0.104585	0.127655	0.254092
1132	ENSG00000180720	'CHRM4'	mRNA	2.62	2.76	3.52	1.7	1.6	1.12	2.74	3.06	3.27	2.96667	1.47333	3.02333	-0.00744312	0.998509	-1.05696	6.39e-05
11320	ENSG00000071073	'MGAT4A'	mRNA	0.14	0.15	0.07	0.14	0.17	0.13	0.1	0.25	0.18	0.12	0.146667	0.176667	-0.591625	0.691799	-0.313626	0.804716
113201	ENSG00000166734	'GOLM2'	mRNA	20.39	20.8	19.32	22.65	21.88	22.19	22.38	22.78	22.55	20.17	22.24	22.57	-0.154746	0.106999	-0.0310111	0.858924
11321	ENSG00000198522	'GPN1'	mRNA	30.76	30.75	33.21	33.14	31.99	33.17	29.4	28.9	27.9	31.5733	32.7667	28.7333	0.117274	0.422403	0.178085	0.0681098
11322	ENSG00000141524	'TMC6'	mRNA	3.02	3.36	2.88	4.77	4.6	4.89	5.4	5.17	5.9	3.08667	4.75333	5.49	-0.704665	3.18e-05	-0.197838	0.363254
113220	ENSG00000136883	'KIF12'	mRNA	0.05	0	0	0	0	0	0	0	0.1	0.0166667	0	0.0333333	-0.90183	0.95412	-1.78646	0.839786
113230	ENSG00000141854	'MISP3'	mRNA	0.07	0.07	0.07	0	0	0	0	0.21	0	0.07	0	0.07	-0.0356805	0.998509	-2.40661	0.687299
113235	ENSG00000076351	'SLC46A1'	mRNA	4.7	4.86	4.24	4.97	4.73	4.79	5.67	4.87	5.3	4.6	4.83	5.28	-0.189363	0.299491	-0.135865	0.420133
113246	ENSG00000111678	'C12orf57'	mRNA	274.63	271.43	311.99	307.57	315.27	312.06	262.03	267.08	265.67	286.017	311.633	264.927	0.0847809	0.614839	0.211234	0.00649445
11325	ENSG00000198231	'DDX42'	mRNA	47.81	45.7	46.9	45.92	44.05	45.57	42.76	43.13	42.6	46.8033	45.18	42.83	0.137681	0.0281403	0.0708367	0.349405
113251	ENSG00000161813	'LARP4'	mRNA	20.28	19.91	22.99	22.24	23.16	23.34	21.55	19.94	24.4	21.06	22.9133	21.9633	-0.0471002	0.876708	0.0827109	0.483619
113263	ENSG00000106415	'GLCCI1'	mRNA	1.96	1.53	1.81	3.08	2.97	2.74	2.16	2.28	2.77	1.76667	2.93	2.40333	-0.431451	0.121137	0.281206	0.243372
113277	ENSG00000184988	'TMEM106A'	mRNA	1.91	2.47	1.93	3.81	3.16	3.89	2.27	2.81	2.25	2.10333	3.62	2.44333	-0.1784	0.822928	0.579086	0.0118348
11328	ENSG00000122642	'FKBP9'	mRNA	62.97	65.33	66.62	79.43	73.94	77.25	66.76	67.24	66.81	64.9733	76.8733	66.9367	-0.0340291	0.843389	0.193192	9.41e-05
11329	ENSG00000112079	'STK38'	mRNA	13.89	12.6	13.45	14.64	15.05	15.59	11.89	13.65	13.17	13.3133	15.0933	12.9033	0.0544718	0.905474	0.219606	0.045792
1133	ENSG00000184984	'CHRM5'	mRNA	0	0	0.02	0.02	0	0	0	0	0.02	0.00666667	0.00666667	0.00666667	-0.0217833	0.998509	0.0537035	0.99228
11330	ENSG00000162438	'CTRC'	mRNA	0.05	0.09	0.05	0	0.11	0	0.05	0.11	0.05	0.0633333	0.0366667	0.07	-0.218178	0.96296	-0.94035	0.787536
11331	ENSG00000215021	'PHB2'	mRNA	204.7	197.52	212.7	202.56	217.68	201.96	210.23	212.71	218.66	204.973	207.4	213.867	-0.0600971	0.531382	-0.0546861	0.489734
11332	ENSG00000097021	'ACOT7'	mRNA	42.31	43.77	45.32	29.12	28.95	30.88	41.12	43.89	37.96	43.8	29.65	40.99	0.0792096	0.72923	-0.452811	7.34e-07
11333	ENSG00000106244	'PDAP1'	mRNA	77.95	73.89	72.94	75.47	78.19	72.21	70.64	73.69	71.13	74.9267	75.29	71.82	0.0689276	0.511699	0.060896	0.48318
11334	ENSG00000114383	'TUSC2'	mRNA	25.14	25.34	26.83	25.56	26.23	26.43	27.82	28.63	26.75	25.77	26.0733	27.7333	-0.101001	0.690294	-0.0974597	0.565079
11335	ENSG00000122565	'CBX3'	mRNA	95.26	95.25	89.54	94.69	89.67	96.24	95.51	90.56	99.05	93.35	93.5333	95.04	-0.018884	0.95412	-0.0302368	0.813954
11336	ENSG00000180104	'EXOC3'	mRNA	16.24	17.48	17.88	19.54	20.91	20.76	20.43	20.06	17.98	17.2	20.4033	19.49	-0.171487	0.230458	0.0591567	0.764272
11337	ENSG00000170296	'GABARAP'	mRNA	120.21	118.64	122.59	142.16	150.1	148.69	124.73	122.94	134.5	120.48	146.983	127.39	-0.0778626	0.490674	0.197624	0.00142318
11338	ENSG00000063244	'U2AF2'	mRNA	74.24	78.97	75.65	83.5	81.1	83.71	74.39	72.11	75.34	76.2867	82.77	73.9467	0.0538392	0.624681	0.155578	0.00195412
11339	ENSG00000104147	'OIP5'	mRNA	18	15.45	16.77	15.8	12.85	15.74	15.21	16.71	15.21	16.74	14.7967	15.71	0.0958777	0.892032	-0.101442	0.787197
1134	ENSG00000138435	'CHRNA1'	mRNA	458.72	463.31	481.84	361.65	374.97	370.64	449.64	431.74	475.57	467.957	369.087	452.317	0.0568905	0.3985	-0.295478	3.73e-15
11340	ENSG00000120699	'EXOSC8'	mRNA	20.7	20.2	19.38	20.06	20.73	19.15	19.8	18.33	17.15	20.0933	19.98	18.4267	0.125236	0.779945	0.106907	0.718718
113402	ENSG00000198818	'SFT2D1'	mRNA	48.41	46.43	41.97	49.05	47.43	54.88	44.51	42.1	53.81	45.6033	50.4533	46.8067	-0.0380034	0.95412	0.0990087	0.626274
11341	ENSG00000164106	'SCRG1'	mRNA	0	0.02	0.02	0	0.05	0.02	0	0	0	0.0133333	0.0233333	0	1.82567	0.907856	2.50058	0.629166
113419	ENSG00000144043	'TEX261'	mRNA	43.07	43.96	43.88	41.08	44.08	44.14	37.44	38.74	41.13	43.6367	43.1	39.1033	0.167643	0.0164884	0.133689	0.0737823
11342	ENSG00000082996	'RNF13'	mRNA	9.56	8.75	8.3	10.03	10	10.98	9.17	9.2	8.51	8.87	10.3367	8.96	-0.0035183	0.998509	0.200673	0.21554
11343	ENSG00000074416	'MGLL'	mRNA	20.8	20.46	20.5	20.84	19.46	20.38	18.74	17.29	18.68	20.5867	20.2267	18.2367	0.190154	0.0267613	0.147571	0.100239
11344	ENSG00000247596	'TWF2'	mRNA	61.39	63.57	65.08	71.93	74.11	70.53	65.27	67.12	64.15	63.3467	72.19	65.5133	-0.0436634	0.880045	0.131689	0.118647
113444	ENSG00000163866	'SMIM12'	mRNA	8.57	8.8	8.49	9.67	9.05	8.85	8.69	8.38	8.75	8.62	9.19	8.60667	0.0115492	0.97541	0.087216	0.562754
11345	ENSG00000034713	'GABARAPL2'	mRNA	51.48	48.98	57.1	53.84	58.21	55.07	50.66	52.9	57.89	52.52	55.7067	53.8167	-0.0378263	0.95412	0.0394572	0.892758
113451	ENSG00000142920	'AZIN2'	mRNA	4.85	4.21	4.38	3.46	4.26	3.81	5.56	4.93	5.05	4.48	3.84333	5.18	-0.124612	0.867511	-0.357612	0.151565
113452	ENSG00000121900	'TMEM54'	mRNA	39.37	43.52	43.42	40.34	41.52	41.06	39.04	40.34	38.14	42.1033	40.9733	39.1733	0.10143	0.748189	0.0476715	0.869645
113455421	ENSG00000286140	'DERPC'	mRNA	29.35	22.35	31.83	24.15	18.72	16.39	21.2	27.32	28.7	27.8433	19.7533	25.74	0.211522	0.822638	-0.48332	0.300807
11346	ENSG00000171992	'SYNPO'	mRNA	0.74	0.67	0.86	1.15	1.21	1.33	1.26	1.23	1.25	0.756667	1.23	1.24667	-0.721129	0.0222415	-0.0467268	0.927152
113510	ENSG00000163312	'HELQ'	mRNA	4.28	4.2	4.44	4.45	4.92	4.86	5.04	4.34	3.68	4.30667	4.74333	4.35333	-0.0132677	0.996495	0.0753657	0.869553
113523638	ENSG00000284791	'SMIM41'	mRNA	1.37	1.48	1.11	2.22	1.68	1.1	2.28	1.37	1.74	1.32	1.66667	1.79667	-0.442062	0.708455	-0.116283	0.926971
113540	ENSG00000089505	'CMTM1'	mRNA	3.44	3.15	3.33	1.9	2.63	2.15	2.59	2.65	2.04	3.30667	2.22667	2.42667	0.522323	0.511699	-0.0700222	0.946483
1136	ENSG00000080644	'CHRNA3'	mRNA	0.19	0.24	0.23	0.37	0.45	0.25	0.3	0.26	0.42	0.22	0.356667	0.326667	-0.493665	0.870448	-0.0636128	0.97831
113612	ENSG00000155016	'CYP2U1'	mRNA	1.46	1.36	1.37	1.53	1.44	1.55	2.12	1.88	1.72	1.39667	1.50667	1.90667	-0.436942	0.163997	-0.342571	0.242049
113622	ENSG00000153531	'ADPRHL1'	mRNA	1.58	0.74	0.9	1.15	0.98	1	1.33	1.43	0.8	1.07333	1.04333	1.18667	-0.133824	0.95412	-0.131983	0.912929
113655	ENSG00000167700	'MFSD3'	mRNA	8.3	9.18	9.58	9.96	11.42	8.58	9.74	10.14	10.43	9.02	9.98667	10.1033	-0.159255	0.734783	-0.0256164	0.950397
113675	ENSG00000139410	'SDSL'	mRNA	7.93	7.03	5.72	7.66	8.17	8.11	8.93	8.21	9.42	6.89333	7.98	8.85333	-0.356882	0.30287	-0.15969	0.675934
113730	ENSG00000130487	'KLHDC7B'	mRNA	0	0	0.02	0.02	0	0.02	0.02	0	0	0.00666667	0.0133333	0.00666667	-0.0217832	0.998509	0.943575	0.916832
113763		'ZBED6CL'	mRNA	0.87	0.88	1.07	1.22	0.92	1.28	1.34	1.05	0.99	0.94	1.14	1.12667	-0.254819	0.850608	0.00884783	0.99228
113791	ENSG00000100100	'PIK3IP1'	mRNA	1.14	1.19	0.91	1.24	0.99	1.26	1.64	1.49	1.54	1.08	1.16333	1.55667	-0.513989	0.4151	-0.422253	0.428764
1138	ENSG00000169684	'CHRNA5'	mRNA	3.81	4.14	3.77	4.12	4.06	3.88	3.6	4.12	3.9	3.90667	4.02	3.87333	0.0255419	0.969677	0.0503938	0.926971
113828	ENSG00000133477	'FAM83F'	mRNA	0	0	0.01	0	0	0	0	0	0.01	0.00333333	0	0.00333333	-0.0217833	0.998509	-0.908083	0.926971
113829	ENSG00000176087	'SLC35A4'	mRNA	51.47	49.94	56.21	51.56	56.85	51.27	49.62	52.76	50.92	52.54	53.2267	51.1	0.0490194	0.80563	0.0518321	0.648929
113835	ENSG00000197134	'ZNF257'	mRNA	0	0	0.02	0	0	0.02	0	0	0.03	0.00666667	0.00666667	0.01	-0.0217833	0.998509	0.0537035	0.99228
113878	ENSG00000091073	'DTX2'	mRNA	18.82	20.88	20.51	19.8	19.31	19.33	21.12	22.13	21.76	20.07	19.48	21.67	-0.0958777	0.670757	-0.139941	0.258796
1139	ENSG00000175344	'CHRNA7'	mRNA	0.15	0.17	0.2	0.14	0.2	0.21	0.21	0.21	0.25	0.173333	0.183333	0.223333	-0.394206	0.843953	-0.276008	0.833366
1140	ENSG00000170175	'CHRNB1'	mRNA	43.57	42.41	49	30.1	29.82	33.73	50.15	48.98	51.08	44.9933	31.2167	50.07	-0.14596	0.113861	-0.688824	2.61e-25
114034	ENSG00000132773	'TOE1'	mRNA	25.35	25.01	23.85	20.26	20.38	22.05	23.46	23.81	24.08	24.7367	20.8967	23.7833	0.0624966	0.87444	-0.19457	0.128584
114049	ENSG00000071462	'BUD23'	mRNA	86.69	89.8	85.68	92.73	89.43	89.61	85.79	78.58	82.57	87.39	90.59	82.3133	0.0878807	0.561147	0.128527	0.163633
114088	ENSG00000100505	'TRIM9'	mRNA	1.45	1.35	1.36	1.89	1.85	1.35	1.32	1.19	1.75	1.38667	1.69667	1.42	-0.0266294	0.983069	0.258487	0.513835
1141	ENSG00000160716	'CHRNB2'	mRNA	0.03	0.03	0.01	0.08	0.03	0.05	0.05	0.03	0.05	0.0233333	0.0533333	0.0433333	-0.696104	0.913792	0.376284	0.920264
114108587	ENSG00000267281	'ATF7-NPFF'	mRNA	3.7	2.62	4.49	2.36	4.34	5.05	3.77	3.3	4.08	3.60333	3.91667	3.71667	-0.0377348	0.973808	0.0697834	0.926971
114112	ENSG00000197763	'TXNRD3'	mRNA	2.74	2.58	2.46	2.12	2.49	2.16	2.35	2.35	2.4	2.59333	2.25667	2.36667	0.14566	0.882461	-0.066238	0.926971
114118903		'ARHGAP11A-SCG5'	mRNA	0.15	0.1	0.19	0.39	0.11	0.21	0.1	0.65	0.1	0.146667	0.236667	0.283333	-1.03465	0.625059	-0.266095	0.926971
114134	ENSG00000151229	'SLC2A13'	mRNA	1.02	1.11	1.1	1.18	1.04	0.98	0.85	1.07	0.85	1.07667	1.06667	0.923333	0.232139	0.685204	0.201124	0.629696
114294	ENSG00000103642	'LACTB'	mRNA	2.8	2.7	2.87	3.44	3.53	4.03	3.11	2.93	2.69	2.79	3.66667	2.91	-0.0551081	0.95412	0.296735	0.435159
1143	ENSG00000117971	'CHRNB4'	mRNA	0	0.04	0	0	0.04	0.04	0	0.08	0.11	0.0133333	0.0266667	0.0633333	-2.23652	0.699014	-1.26583	0.773736
114327	ENSG00000096093	'EFHC1'	mRNA	3.39	3.59	3.61	2.93	3.18	3.5	3.01	3.81	3.49	3.53	3.20333	3.43667	0.0511008	0.95412	-0.106992	0.685313
1144	ENSG00000135902	'CHRND'	mRNA	224.08	225.6	229.84	203.42	216.12	203.99	243.43	240.04	246.43	226.507	207.843	243.3	-0.101149	0.00965324	-0.220601	4.05e-09
114483833	ENSG00000285480	'H2BE1'	mRNA	0	0	0	0	0	0	0.31	0	0	0	0	0.103333	-0.983569	0.95412	-0.908083	0.926971
114483834	ENSG00000285292	'ABCF2-H2BK1'	mRNA	43.2	40.63	43.88	33.03	33.94	33.81	41.23	41.82	36.81	42.57	33.5933	39.9533	0.0995412	0.484051	-0.257618	0.00175297
1145	ENSG00000108556	'CHRNE'	mRNA	0	0.04	0.04	0.08	0	0	0.04	0	0.04	0.0266667	0.0266667	0.0266667	-0.0227477	0.998509	0.0617416	0.99228
114548	ENSG00000162711	'NLRP3'	mRNA	0	0	0.02	0.03	0	0.05	0	0.1	0	0.00666667	0.0266667	0.0333333	-1.93958	0.940267	-0.384098	0.932393
1146	ENSG00000196811	'CHRNG'	mRNA	15.6	16.3	15.1	13.83	15.04	14.05	21.42	23.2	23.08	15.6667	14.3067	22.5667	-0.516972	1.64e-12	-0.664329	9.17e-19
114609	ENSG00000150455	'TIRAP'	mRNA	3.99	4.97	5.03	5.4	5.17	5.86	4.97	5.34	4.4	4.66333	5.47667	4.90333	-0.102618	0.923159	0.0680809	0.921099
114625	ENSG00000164010	'ERMAP'	mRNA	2.27	2.32	2.14	1.92	2.05	2.75	2.69	2.33	2.25	2.24333	2.24	2.42333	-0.111592	0.913803	-0.121077	0.820121
114659	ENSG00000185158	'LRRC37B'	mRNA	2.94	2.76	2.3	3.12	3.4	3.05	3.16	2.62	3.54	2.66667	3.19	3.10667	-0.204334	0.683807	0.0176994	0.97762
1147	ENSG00000213341	'CHUK'	mRNA	18.63	19.21	18.65	19.62	20.01	20.48	20.42	17.77	19.6	18.83	20.0367	19.2633	-0.0233787	0.95412	0.0501278	0.782132
114757	ENSG00000161544	'CYGB'	mRNA	1.34	2.32	1.55	1.3	1.47	1.5	1.5	1.46	1.13	1.73667	1.42333	1.36333	0.358639	0.729687	0.0525674	0.955472
114780	ENSG00000166473	'PKD1L2'	mRNA	0.07	0.07	0.02	0.02	0	0.07	0.14	0.02	0.02	0.0533333	0.03	0.06	-0.436763	0.95412	-0.950552	0.847621
114781	ENSG00000183826	'BTBD9'	mRNA	3.42	3.43	3.36	3.9	4.08	4.05	3.65	3.98	3.78	3.40333	4.01	3.80333	-0.145975	0.492318	0.0718704	0.750078
114783	ENSG00000142235	'LMTK3'	mRNA	0.02	0.05	0.02	0	0	0	0.02	0	0.02	0.03	0	0.0133333	1.30366	0.865388	-1.79565	0.820121
114784	ENSG00000121904	'CSMD2'	mRNA	0.01	0.01	0	0	0	0	0	0.01	0	0.00666667	0	0.00333333	0.881077	0.95412	-0.908083	0.926971
114785	ENSG00000166987	'MBD6'	mRNA	16.35	14.33	16.23	11.7	11.88	11.26	13.47	14.59	13.24	15.6367	11.6133	13.7667	0.193396	0.098327	-0.252511	0.0113675
114786	ENSG00000206579	'XKR4'	mRNA	0.01	0.01	0.02	0.01	0.01	0.01	0.01	0.02	0.01	0.0133333	0.01	0.0133333	-0.029153	0.998509	0.0496256	0.99228
114787	ENSG00000169258	'GPRIN1'	mRNA	12.41	11.67	10.97	11.72	10.58	11.71	9.75	9.68	9.45	11.6833	11.3367	9.62667	0.288941	0.00903845	0.229364	0.0420503
114788	ENSG00000164796	'CSMD3'	mRNA	0.01	0	0	0	0.01	0.01	0	0	0	0.00333333	0.00666667	0	0.939984	0.95412	1.91059	0.804716
114789	ENSG00000148339	'SLC25A25'	mRNA	18.52	19.63	20.07	21.05	19.68	20.04	19.35	18.23	18.03	19.4067	20.2567	18.5367	0.0711119	0.762553	0.119418	0.281856
114790	ENSG00000144589	'STK11IP'	mRNA	15.87	15.38	15.96	12.94	13.41	13.1	17.09	17.53	16.86	15.7367	13.15	17.16	-0.115276	0.449798	-0.390606	9.23e-06
114791	ENSG00000275835	'TUBGCP5'	mRNA	7.9	8.26	8.35	6.82	7.61	7.59	6.73	6.07	6.67	8.17	7.34	6.49	0.339488	0.0170449	0.165786	0.365912
114792	ENSG00000186231	'KLHL32'	mRNA	0.06	0	0.02	0.08	0	0.03	0.07	0	0.02	0.0266667	0.0366667	0.03	-1.0164	0.924743	0.0549284	0.99228
114793	ENSG00000157827	'FMNL2'	mRNA	10.81	10.57	9.63	10.8	10.37	10.73	10.06	10.92	9.89	10.3367	10.6333	10.29	0.0170315	0.956621	0.0409866	0.839786
114794	ENSG00000243902	'ELFN2'	mRNA	0.09	0.04	0.1	0.1	0.09	0.06	0.07	0.12	0.07	0.0766667	0.0833333	0.0866667	-0.208915	0.95412	-0.131133	0.934573
114795	ENSG00000139364	'TMEM132B'	mRNA	0.05	0.02	0.04	0.07	0.06	0.03	0.04	0.06	0.05	0.0366667	0.0533333	0.05	-0.301269	0.95412	0.215455	0.926971
114799	ENSG00000141446	'ESCO1'	mRNA	4.93	5.24	4.87	4.41	5.08	5.73	5.91	5.23	5.86	5.01333	5.07333	5.66667	-0.166378	0.506602	-0.166731	0.417037
114800	ENSG00000055813	'CCDC85A'	mRNA	0	0	0	0	0.03	0	0.03	0	0	0	0.01	0.01	-0.983569	0.95412	0.0537036	0.99228
114801	ENSG00000164484	'TMEM200A'	mRNA	0.98	1	1.39	1.36	1.79	1.75	1.3	1.35	1.42	1.12333	1.63333	1.35667	-0.279509	0.776043	0.26191	0.618166
114803	ENSG00000162601	'MYSM1'	mRNA	7.29	6.89	7.17	6.99	7.21	7.63	7	6.28	7.51	7.11667	7.27667	6.93	0.0489557	0.907856	0.0639044	0.73296
114804	ENSG00000141576	'RNF157'	mRNA	6.59	6.73	6.87	4.78	4.7	4.77	5.11	6.03	5.43	6.73	4.75	5.52333	0.296217	0.0358499	-0.227694	0.152983
114805	ENSG00000144278	'GALNT13'	mRNA	1.78	1.8	1.52	1.78	1.85	1.73	1.41	1.27	1.42	1.7	1.78667	1.36667	0.316273	0.35342	0.365386	0.151484
114815	ENSG00000108018	'SORCS1'	mRNA	0.6	0.7	0.86	0.52	0.67	0.6	0.63	0.75	0.67	0.72	0.596667	0.683333	0.237559	0.800585	-0.198248	0.777978
114818	ENSG00000119771	'KLHL29'	mRNA	24.66	23.4	24.43	24.07	22.97	22.93	24.17	24.21	23.16	24.1633	23.3233	23.8467	0.0294062	0.917455	-0.0383159	0.774223
114821	ENSG00000232040	'ZBED9'	mRNA	0	0.02	0.02	0.05	0.02	0.02	0.02	0	0.03	0.0133333	0.03	0.0166667	-0.604145	0.95412	0.476811	0.926971
114822	ENSG00000158106	'RHPN1'	mRNA	0.41	0.54	0.32	0.61	0.35	0.55	0.61	0.8	0.5	0.423333	0.503333	0.636667	-0.58003	0.523842	-0.345642	0.677481
114823	ENSG00000167615	'LENG8'	mRNA	24.45	26.82	26.63	25.71	23.77	24.84	26.27	24.5	25.15	25.9667	24.7733	25.3067	0.0314739	0.916236	-0.0180145	0.926971
114824	ENSG00000198883	'PNMA5'	mRNA	226	230.07	214.88	220.13	213.1	211.38	204.09	213.8	209.11	223.65	214.87	209	0.106611	0.0196124	0.0331167	0.615194
114825	ENSG00000170234	'PWWP2A'	mRNA	10.34	9.89	10.18	10.11	9.31	10.54	9.15	9.57	8.45	10.1367	9.98667	9.05667	0.197477	0.206149	0.150113	0.329169
114826	ENSG00000186532	'SMYD4'	mRNA	7.76	7.21	7.72	6.21	6.88	6.19	6.45	6.88	6.75	7.56333	6.42667	6.69333	0.187344	0.287213	-0.0639629	0.817621
114827	ENSG00000142621	'FHAD1'	mRNA	0.04	0	0.05	0.06	0.02	0.02	0.05	0.04	0.02	0.03	0.0333333	0.0366667	-0.28815	0.958568	-0.210963	0.952011
114841035	ENSG00000286264	'LOC114841035'	mRNA	4.84	4.32	3.7	3.22	4.06	3.75	3.73	3.83	2.47	4.28667	3.67667	3.34333	0.362513	0.498954	0.123781	0.866501
114876	ENSG00000141447	'OSBPL1A'	mRNA	8.46	9.08	8.86	9.85	8.86	9.24	8.14	9.21	9.42	8.8	9.31667	8.92333	-0.0181183	0.96639	0.0393119	0.907411
114879	ENSG00000021762	'OSBPL5'	mRNA	6.53	7.53	6.84	7.85	6.61	7.13	5.66	6.12	6.34	6.96667	7.19667	6.04	0.215944	0.286123	0.251093	0.121127
114880	ENSG00000079156	'OSBPL6'	mRNA	3.9	3.88	3.98	4.41	4.64	4.66	3.34	3.52	3.98	3.92	4.57	3.61333	0.103805	0.737151	0.327377	0.0057255
114881	ENSG00000006025	'OSBPL7'	mRNA	3.25	3.55	3.5	3.85	4.32	3.36	4.07	4.36	3.98	3.43333	3.84333	4.13667	-0.258503	0.354091	-0.113036	0.750302
114882	ENSG00000091039	'OSBPL8'	mRNA	15.35	14.89	13.74	14.72	14.81	15.76	14.74	14.35	15.04	14.66	15.0967	14.71	0.00565671	0.992168	0.0322606	0.834127
114883	ENSG00000117859	'OSBPL9'	mRNA	23.23	22.33	21.11	24.56	26.3	28.33	21.89	21.54	23.14	22.2233	26.3967	22.19	0.0102932	0.973116	0.243694	0.00276377
114884	ENSG00000144645	'OSBPL10'	mRNA	2.22	2.11	2.59	2.25	1.8	1.96	2.12	2.39	2.21	2.30667	2.00333	2.24	0.0603925	0.95412	-0.167713	0.668225
114885	ENSG00000144909	'OSBPL11'	mRNA	5.27	5.58	5.48	5.72	5.92	6.31	5.29	4.96	5.28	5.44333	5.98333	5.17667	0.0824563	0.867036	0.202338	0.216095
114897	ENSG00000173918	'C1QTNF1'	mRNA	9.26	9.13	8.95	11.89	12.71	11.84	14.39	14.18	13.11	9.11333	12.1467	13.8933	-0.601711	8.49e-08	-0.20586	0.125145
114898	ENSG00000145861	'C1QTNF2'	mRNA	3.72	6.34	6.24	4.93	6.87	7.7	5.88	5.51	5.95	5.43333	6.5	5.78	0.00662693	0.998509	0.0594821	0.926971
114899	ENSG00000082196	'C1QTNF3'	mRNA	0.84	0.66	0.64	0.61	0.86	0.6	1.46	1.17	1.82	0.713333	0.69	1.48333	-1.04376	0.0047553	-1.09237	0.00227527
114900	ENSG00000172247	'C1QTNF4'	mRNA	0.08	0.15	0	0.08	0	0	0.15	0	0.15	0.0766667	0.0266667	0.1	-0.426684	0.95412	-1.83446	0.682286
114902	ENSG00000223953	'C1QTNF5'	mRNA	5.92	6.05	6.41	6.81	6.33	5.36	7.34	8.92	8.49	6.12667	6.16667	8.25	-0.424863	0.17222	-0.425673	0.12299
114904	ENSG00000133466	'C1QTNF6'	mRNA	1.94	2.32	1.42	2.91	2.57	2.74	2.39	2.03	2.31	1.89333	2.74	2.24333	-0.262641	0.701275	0.261491	0.473936
114907	ENSG00000156804	'FBXO32'	mRNA	1.41	1.2	1.54	1.19	1.43	1.66	1.68	1.56	1.62	1.38333	1.42667	1.62	-0.213449	0.633019	-0.189318	0.573807
114908	ENSG00000152558	'TMEM123'	mRNA	37.9	35.33	34.41	41.67	39.87	42.13	38.11	36.15	39.12	35.88	41.2233	37.7933	-0.0661651	0.678681	0.118498	0.12075
114926	ENSG00000176209	'SMIM19'	mRNA	6.44	5.28	5.46	5.28	5.12	4.77	6.24	6.04	6.71	5.72667	5.05667	6.33	-0.131785	0.724002	-0.343548	0.0379905
114928	ENSG00000158301	'GPRASP2'	mRNA	2.99	2.96	2.52	2.68	1.68	2.13	3.01	2.21	1.72	2.82333	2.16333	2.31333	0.31115	0.46226	-0.0802952	0.925002
114932	ENSG00000178988	'MRFAP1L1'	mRNA	22.65	23.16	22.94	28.79	27.47	25.56	21.72	20.96	27.17	22.9167	27.2733	23.2833	-0.0178644	0.971266	0.220307	0.144492
114960	ENSG00000213265	'TSGA13'	mRNA	0.19	0.19	0.12	0.15	0.41	0.25	0.22	0.52	0.05	0.166667	0.27	0.263333	-0.936685	0.784561	-0.052881	0.99228
114971	ENSG00000110536	'PTPMT1'	mRNA	13.91	13.4	13.94	11.35	10.89	11.99	11.12	11.84	11.91	13.75	11.41	11.6233	0.250376	0.0982449	-0.036831	0.926971
114984	ENSG00000162076	'FLYWCH2'	mRNA	16.73	16.9	19.31	14.82	16.94	16.69	22.98	20.9	22.13	17.6467	16.15	22.0033	-0.318047	0.167674	-0.456055	0.0134908
114987	ENSG00000148225	'WDR31'	mRNA	1.03	1.07	1.12	0.72	0.89	0.9	1.16	1	0.98	1.07333	0.836667	1.04667	0.0380659	0.972148	-0.338243	0.450404
114990	ENSG00000168140	'VASN'	mRNA	4.45	3.94	4.36	6.44	5.92	5.3	4.14	4.26	3.83	4.25	5.88667	4.07667	0.0679824	0.95412	0.522392	0.00572845
114991	ENSG00000157657	'ZNF618'	mRNA	12.94	13.3	13.06	12.98	12.46	13.54	12.95	13.51	13.13	13.1	12.9933	13.1967	0.000242	0.998682	-0.0261662	0.870399
115	ENSG00000162104	'ADCY9'	mRNA	8.02	8.63	8.03	10.22	10.28	10.46	9.09	8.96	8.61	8.22667	10.32	8.88667	-0.099008	0.52339	0.210223	0.00930353
115004	ENSG00000164430	'CGAS'	mRNA	10.03	9.13	8.55	8.37	8.05	8.82	8.47	7.45	8.27	9.23667	8.41333	8.06333	0.203855	0.306417	0.0520235	0.875678
115024	ENSG00000141698	'NT5C3B'	mRNA	43.01	41	44.38	36.91	36.55	39.8	38.36	38.83	40.82	42.7967	37.7533	39.3367	0.124861	0.459385	-0.0678539	0.718965
115098	ENSG00000007080	'CCDC124'	mRNA	114.88	111.6	112.39	100.84	96.53	104.33	102.31	107.32	99.17	112.957	100.567	102.933	0.131942	0.243456	-0.0437371	0.806306
115106	ENSG00000152240	'HAUS1'	mRNA	35.2	28.06	32.26	31.53	31.52	29.16	30.74	29.38	29.3	31.84	30.7367	29.8067	0.0938263	0.833458	0.0341542	0.926971
115111	ENSG00000147606	'SLC26A7'	mRNA	0.02	0	0	0	0	0	0	0.02	0.04	0.00666667	0	0.02	-1.49756	0.902552	-2.38338	0.659919
115123	ENSG00000173926	'MARCHF3'	mRNA	14.35	14	12.61	17.6	17.12	15.7	15.88	15.32	14.74	13.6533	16.8067	15.3133	-0.156057	0.24447	0.12779	0.270418
115196	ENSG00000172006	'ZNF554'	mRNA	0.97	1.38	1.24	1.13	0.94	1.31	1.21	1.21	0.93	1.19667	1.12667	1.11667	0.102214	0.95412	0.00662738	0.99228
1152	ENSG00000166165	'CKB'	mRNA	149.44	153.35	158.3	181.66	180.75	176.02	205.42	201.15	201.69	153.697	179.477	202.753	-0.396257	3.07e-18	-0.184016	0.000194
115201	ENSG00000101844	'ATG4A'	mRNA	3.12	2.76	2.74	4.51	3.95	4.26	2.92	3.19	3.08	2.87333	4.24	3.06333	-0.0847923	0.95412	0.457923	0.0911709
115207	ENSG00000178695	'KCTD12'	mRNA	12.85	12.08	11.59	12.94	13.77	12.25	11.86	11.22	10.73	12.1733	12.9867	11.27	0.122031	0.352706	0.198127	0.0293849
115209	ENSG00000162600	'OMA1'	mRNA	5.62	5.75	4.85	3.8	4.06	4.66	6.34	4.5	5.41	5.40667	4.17333	5.41667	0.00375977	0.998509	-0.382518	0.198972
115253422	ENSG00000288558	'DUS4L-BCAP29'	mRNA	5.25	5.38	5.7	4.24	3.61	3.62	5.28	4.8	4.73	5.44333	3.82333	4.93667	0.15279	0.423743	-0.37708	0.0037175
115265	ENSG00000145358	'DDIT4L'	mRNA	0	0.04	0.04	0.35	0.24	0.12	0.04	0.08	0.04	0.0266667	0.236667	0.0533333	-1.03147	0.914823	2.22456	0.140697
115273	ENSG00000188060	'RAB42'	mRNA	3.84	3.33	3.59	2.42	2.51	2.3	5.18	3.7	4.39	3.58667	2.41	4.42333	-0.293661	0.536651	-0.885729	0.00126719
115286	ENSG00000144741	'SLC25A26'	mRNA	4.01	4.27	4.12	3.97	3.74	3.59	4.15	3.95	3.6	4.13333	3.76667	3.9	0.0918375	0.952236	-0.0499844	0.926971
115290	ENSG00000269190	'FBXO17'	mRNA	3.99	3.94	3.99	3.37	2.98	2.92	4.4	3.99	3.47	3.97333	3.09	3.95333	0.0153502	0.99741	-0.361795	0.250458
115294	ENSG00000168300	'PCMTD1'	mRNA	8.15	6.26	5.63	8.96	8.06	6.53	6.04	7.38	6.24	6.68	7.85	6.55333	0.0169672	0.98329	0.121198	0.676249
1153	ENSG00000099622	'CIRBP'	mRNA	74.92	71.09	74.39	71.39	72.07	68.69	65.93	62.19	64.84	73.4667	70.7167	64.32	0.150533	0.0938292	0.106582	0.251471
115330	ENSG00000164849	'GPR146'	mRNA	2.61	2.92	2.05	4.09	2.75	3.03	2.55	2.35	2.1	2.52667	3.29	2.33333	0.11698	0.95412	0.484809	0.207602
115353	ENSG00000116212	'LRRC42'	mRNA	38.83	37.36	36.66	38.82	40.77	36.42	34.06	34.84	33.84	37.6167	38.67	34.2467	0.140335	0.301328	0.169176	0.119428
115361	ENSG00000162654	'GBP4'	mRNA	0.07	0.13	0.14	0.11	0.05	0.12	0.19	0.25	0.2	0.113333	0.0933333	0.213333	-0.927406	0.391993	-1.2057	0.150457
115362	ENSG00000154451	'GBP5'	mRNA	1.16	1.47	1.1	1.1	1.72	1.37	1.3	1.2	1.1	1.24333	1.39667	1.2	0.0521408	0.960298	0.208077	0.710886
115399	ENSG00000161328	'LRRC56'	mRNA	2.02	1.84	1.75	1.53	1.73	1.55	2.06	1.77	1.59	1.87	1.60333	1.80667	0.059865	0.95412	-0.178064	0.786069
1154	ENSG00000114737	'CISH'	mRNA	7.16	4.86	6.64	4.3	6.3	4.81	6.03	6.06	6.03	6.22	5.13667	6.04	0.047412	0.95412	-0.243097	0.425194
115416	ENSG00000156928	'MALSU1'	mRNA	11.06	10.13	10.08	10.19	11.64	9.31	10.51	10.2	11.39	10.4233	10.38	10.7	-0.0297914	0.95412	-0.0511967	0.875964
115426	ENSG00000147854	'UHRF2'	mRNA	5.31	4.78	5.07	4.12	4.38	4.48	4.34	4.82	4.3	5.05333	4.32667	4.48667	0.180452	0.578323	-0.0583797	0.901767
1155	ENSG00000105254	'TBCB'	mRNA	109.41	113.88	112.54	112.98	112.42	106.22	117.67	103.41	116.25	111.943	110.54	112.443	-0.00774423	0.983392	-0.034449	0.854909
115509	ENSG00000156853	'ZNF689'	mRNA	13.34	11.82	12.67	11.91	11.18	11.38	11.53	12.29	12.57	12.61	11.49	12.13	0.0651591	0.865794	-0.0848755	0.63593
115548	ENSG00000157107	'FCHO2'	mRNA	4.27	4.22	4.2	3.41	3.8	2.91	4.05	4.52	4.5	4.23	3.37333	4.35667	-0.0321328	0.95412	-0.376889	0.0285755
115557	ENSG00000240771	'ARHGEF25'	mRNA	13.86	12.62	12.86	13.02	12.68	12.69	14.61	14.34	14.45	13.1133	12.7967	14.4667	-0.136883	0.53237	-0.210124	0.121692
115560	ENSG00000186446	'ZNF501'	mRNA	0.08	0.12	0	0.03	0.07	0.03	0.08	0.03	0.06	0.0666667	0.0433333	0.0566667	0.207947	0.971695	-0.526776	0.915515
115572	ENSG00000158246	'TENT5B'	mRNA	4.38	4.76	4.83	5.53	5.4	6.36	4.01	3.38	3.36	4.65667	5.76333	3.58333	0.385714	0.197984	0.678055	0.00115772
115584	ENSG00000158865	'SLC5A11'	mRNA	0	0	0.05	0.1	0	0.05	0	0	0.05	0.0166667	0.05	0.0166667	-0.0217833	0.998509	1.53089	0.789715
115650	ENSG00000159958	'TNFRSF13C'	mRNA	5.54	5.67	5.41	5.21	5.96	4.05	3.91	4.57	5.93	5.54	5.07333	4.80333	0.203672	0.886613	0.0697736	0.926971
115701	ENSG00000198796	'ALPK2'	mRNA	17.33	18.23	18.96	18.08	17.99	18.89	20.39	19.51	18.06	18.1733	18.32	19.32	-0.0768082	0.570131	-0.0829609	0.359419
115703	ENSG00000004777	'ARHGAP33'	mRNA	1.47	1.74	1.7	1.35	1.72	1.48	1.47	1.42	1.26	1.63667	1.51667	1.38333	0.269156	0.632287	0.150781	0.790039
115704	ENSG00000142459	'EVI5L'	mRNA	5.4	6.38	6.58	8.23	7.98	8.25	6.97	7.73	6.73	6.12	8.15333	7.14333	-0.213655	0.308672	0.184448	0.243597
115708	ENSG00000166166	'TRMT61A'	mRNA	17.35	17.26	16.37	10.49	11.08	10.36	15.86	15.6	14.38	16.9933	10.6433	15.28	0.162064	0.239188	-0.528603	1.78e-07
115727	ENSG00000171777	'RASGRP4'	mRNA	0.1	0.11	0.07	0.04	0.08	0.2	0.07	0.07	0.09	0.0933333	0.106667	0.0766667	0.17409	0.972479	0.412197	0.91924
115752	ENSG00000166938	'DIS3L'	mRNA	9.63	9.37	8.74	7.73	9.1	8.37	8.13	8.2	8.5	9.24667	8.4	8.27667	0.15547	0.422489	0.00128024	0.994152
115795	ENSG00000163705	'FANCD2OS'	mRNA	0	0	0	0.11	0	0	0	0	0	0	0.0366667	0			1.01547	0.926971
1158	ENSG00000104879	'CKM'	mRNA	3.08	2.87	3.65	3.14	2.74	2.9	5.27	4.47	5.37	3.2	2.92667	5.03667	-0.649633	0.0511171	-0.791026	0.00769452
115811	ENSG00000166578	'IQCD'	mRNA	1	1.2	0.98	0.92	1.43	0.98	2.43	1.83	1.49	1.06	1.11	1.91667	-0.838146	0.177973	-0.881789	0.102367
115817	ENSG00000157379	'DHRS1'	mRNA	1.75	2.68	1.7	2.39	2.81	3.15	2.44	2.98	3.33	2.04333	2.78333	2.91667	-0.509621	0.44938	-0.0776055	0.926971
115825	ENSG00000139668	'WDFY2'	mRNA	4.8	4.82	4.72	4.85	4.81	5.2	4.8	4.64	4.18	4.78	4.95333	4.54	0.0846025	0.76394	0.118948	0.418405
1159	ENSG00000237289	'CKMT1B'	mRNA	0.07	0.2	0	0.07	0.21	0	0	0.12	0	0.09	0.0933333	0.04	1.87592	0.807711	1.95998	0.652296
115908	ENSG00000164932	'CTHRC1'	mRNA	118.29	120.16	123.57	101.04	94.59	91.48	118.93	117.57	117.29	120.673	95.7033	117.93	0.0332357	0.905474	-0.316556	2.17e-06
115939	ENSG00000007520	'TSR3'	mRNA	35.45	36.9	38.61	32.49	30.55	35.76	36.85	34.08	30.11	36.9867	32.9333	33.68	0.1361	0.568325	-0.0420398	0.909961
115948	ENSG00000198003	'ODAD3'	mRNA	0.58	0.1	0.18	0.35	0.12	0.34	0.24	0.28	0.38	0.286667	0.27	0.3	-0.013064	0.998509	-0.0355628	0.99228
115950	ENSG00000161914	'ZNF653'	mRNA	4.64	4.48	4.89	4.75	4.99	4.12	4.92	4.07	5.11	4.67	4.62	4.7	-0.00220319	0.998509	-0.032657	0.945818
115992	ENSG00000158717	'RNF166'	mRNA	10.3	10.13	10.42	9.15	8.88	9.2	10.63	12.07	10.71	10.2833	9.07667	11.1367	-0.118492	0.792349	-0.309529	0.0912794
116	ENSG00000141433	'ADCYAP1'	mRNA	0	0	0	0	0	0.03	0	0.03	0	0	0.01	0.01	-0.983569	0.95412	0.0537035	0.99228
1160	ENSG00000131730	'CKMT2'	mRNA	0.07	0	0	0.23	0	0.08	0.07	0	0	0.0233333	0.103333	0.0233333	-0.0217832	0.998509	1.94718	0.656798
116028	ENSG00000175643	'RMI2'	mRNA	15.77	16.06	15.53	12.18	12.27	11.89	14.78	15.46	14.84	15.7867	12.1133	15.0267	0.0746003	0.909962	-0.319791	0.0823156
116039	ENSG00000164920	'OSR2'	mRNA	1.6	1.44	1.48	2.01	1.69	2.07	1.6	1.72	2.41	1.50667	1.92333	1.91	-0.320506	0.772866	-0.00372186	0.994287
116064	ENSG00000163428	'LRRC58'	mRNA	8.85	8.69	8.1	7.74	7.74	7.72	7.79	7.85	8.04	8.54667	7.73333	7.89333	0.125625	0.330705	-0.0359037	0.857078
116068	ENSG00000176018	'LYSMD3'	mRNA	3.48	3.81	3.58	3.86	4.09	4.29	4.18	3.88	4.09	3.62333	4.08	4.05	-0.15158	0.698105	0.00373731	0.99228
116071	ENSG00000168062	'BATF2'	mRNA	1.04	1.28	1.37	1.61	2.35	1.71	1.69	1.72	1.55	1.23	1.89	1.65333	-0.400799	0.648635	0.178506	0.822898
116092	ENSG00000101457	'DNTTIP1'	mRNA	47.27	53	53.05	50.48	48.99	56.03	49.22	44.25	49.58	51.1067	51.8333	47.6833	0.102495	0.629052	0.111585	0.432244
1161	ENSG00000049167	'ERCC8'	mRNA	10.09	11.69	9.54	7.1	7.35	11	9.23	9.89	8.58	10.44	8.48333	9.23333	0.00730187	0.998509	-0.242229	0.376876
116113	ENSG00000137166	'FOXP4'	mRNA	12.78	12.57	12.89	11.34	11.56	10.9	9.53	10.4	8.84	12.7467	11.2667	9.59	0.42139	4.06e-07	0.226212	0.0214594
116115	ENSG00000167625	'ZNF526'	mRNA	7.42	6.5	6.88	6.83	6.44	7.52	7.79	7.35	7.06	6.93333	6.93	7.4	-0.0836203	0.847985	-0.100767	0.648929
116135	ENSG00000179796	'LRRC3B'	mRNA	0	0	0	0	0	0	0.08	0	0	0	0	0.0266667	-0.983569	0.95412	-0.908083	0.926971
116138	ENSG00000124702	'KLHDC3'	mRNA	63.26	62.3	58.52	63.93	64.76	61.28	47.06	50.85	48.26	61.36	63.3233	48.7233	0.338544	2.38e-06	0.370323	9.76e-08
116143	ENSG00000243667	'DNAAF10'	mRNA	9.29	8.76	8.57	7.9	8.84	10.61	11.36	10.33	10.57	8.87333	9.11667	10.7533	-0.239075	0.258208	-0.234068	0.223299
116150	ENSG00000153989	'NUS1'	mRNA	13.32	14.7	13.08	13.11	14.55	14.51	12.7	11.78	11.96	13.7	14.0567	12.1467	0.183321	0.107134	0.203772	0.0370184
116151	ENSG00000124098	'FAM210B'	mRNA	13.55	13.92	14.28	12.39	13.15	12.56	11.99	13.56	13.88	13.9167	12.7	13.1433	0.0919328	0.757655	-0.0569825	0.820121
116154	ENSG00000087495	'PHACTR3'	mRNA	1.64	1.44	1.38	1.77	1.98	1.9	3.09	2.44	2.45	1.48667	1.88333	2.66	-0.83256	0.0214298	-0.487573	0.191421
116159	ENSG00000166265	'CYYR1'	mRNA	0.03	0.03	0	0	0	0.06	0	0.09	0.03	0.02	0.02	0.04	-1.02444	0.923128	-0.964923	0.863329
116173	ENSG00000166091	'CMTM5'	mRNA	0.17	0	0	0.43	0.16	0	0	0	0	0.0566667	0.196667	0	0.939984	0.95412	2.50234	0.629069
116179	ENSG00000159495	'TGM7'	mRNA	0	0	0	0	0	0	0	0.04	0	0	0	0.0133333	-0.983569	0.95412	-0.908083	0.926971
116211	ENSG00000145107	'TM4SF19'	mRNA	3.41	2.3	3.01	5.81	4.09	6.59	2.78	4.42	3.12	2.90667	5.49667	3.44	-0.26203	0.87409	0.663356	0.13636
116224	ENSG00000187866	'PABIR1'	mRNA	3.05	2.86	3.44	2.8	2.88	2.65	3.65	3.36	2.84	3.11667	2.77667	3.28333	-0.0625709	0.95412	-0.245689	0.249639
116225	ENSG00000165724	'ZMYND19'	mRNA	57.95	53.65	55.03	44.55	44.41	44.24	46.89	52.67	52.45	55.5433	44.4	50.67	0.135397	0.327389	-0.199285	0.0562657
116228	ENSG00000203667	'COX20'	mRNA	16.81	16.94	14.21	18.55	18.02	18.61	14.22	15.1	13.28	15.9867	18.3933	14.2	0.182894	0.345057	0.374706	0.00104508
116236	ENSG00000168792	'ABHD15'	mRNA	17.05	16.35	16.41	13.19	13.52	13.4	18.3	19.42	19.04	16.6033	13.37	18.92	-0.178413	0.104055	-0.50712	2.12e-09
116238	ENSG00000160606	'TLCD1'	mRNA	11.18	9.77	12.59	8.79	8.38	7.51	8.55	6.78	8.36	11.18	8.22667	7.89667	0.502993	0.102356	0.0478835	0.929171
116254	ENSG00000055211	'GINM1'	mRNA	13.79	14.9	14.46	10.52	10.23	10.67	12.65	14.07	12.54	14.3833	10.4733	13.0867	0.142968	0.62306	-0.328967	0.0408005
1163	ENSG00000173207	'CKS1B'	mRNA	276.04	267.21	266.05	198.94	188.68	194.56	242.64	233.46	258.05	269.767	194.06	244.717	0.132162	0.0902453	-0.346723	3.16e-08
116328	ENSG00000165084	'C8orf34'	mRNA	0.08	0.16	0.15	0.25	0.13	0.08	0.24	0.2	0.2	0.13	0.153333	0.213333	-0.702469	0.836957	-0.485564	0.828913
116337	ENSG00000154143	'PANX3'	mRNA	0.36	0.29	0.64	0.19	0.44	0.19	0.12	0.18	0.12	0.43	0.273333	0.14	1.62604	0.311101	0.948919	0.638524
116362	ENSG00000162444	'RBP7'	mRNA	1.05	1.02	0.26	1.09	0.27	0.54	0.26	1.02	0.26	0.776667	0.633333	0.513333	0.561452	0.945555	0.268779	0.929234
116369	ENSG00000112053	'SLC26A8'	mRNA	0	0	0	0	0	0.03	0	0	0	0	0.01	0			1.01547	0.926971
116372	ENSG00000150551	'LYPD1'	mRNA	0.03	0	0	0.03	0	0.03	0	0	0.06	0.01	0.02	0.02	-0.90183	0.95412	0.0613739	0.99228
1164	ENSG00000123975	'CKS2'	mRNA	127.33	125.31	108.35	143.03	137.66	122.36	120.87	98.86	126.01	120.33	134.35	115.247	0.046413	0.9494	0.208334	0.119874
116412	ENSG00000152475	'ZNF837'	mRNA	1.63	1.02	0.86	1.7	1.11	1.52	1.47	1.48	1.98	1.17	1.44333	1.64333	-0.484452	0.57479	-0.196707	0.825307
116441	ENSG00000163762	'TM4SF18'	mRNA	1.38	1.74	1.83	1.1	1.23	1.32	1.79	1.37	1.67	1.65	1.21667	1.61	0.0437295	0.964059	-0.411858	0.272535
116442	ENSG00000155961	'RAB39B'	mRNA	0.72	0.57	0.67	0.32	0.35	0.37	0.58	0.95	0.77	0.653333	0.346667	0.766667	-0.227542	0.905474	-1.15278	0.0346942
116443	ENSG00000198785	'GRIN3A'	mRNA	1.36	1.63	1.05	0.99	1.07	0.96	1.37	1.59	1.26	1.34667	1.00667	1.40667	-0.0539231	0.95412	-0.487526	0.0386906
116444	ENSG00000116032	'GRIN3B'	mRNA	0	0	0	0	0	0	0	0.03	0.06	0	0	0.03	-2.45876	0.784875	-2.38338	0.659919
116447	ENSG00000184428	'TOP1MT'	mRNA	35.9	33.27	31.75	33.36	31.1	32.11	31.57	32.44	33.52	33.64	32.19	32.51	0.0536726	0.884657	-0.0234263	0.926971
116449	ENSG00000109684	'CLNK'	mRNA	0	0.04	0.03	0.02	0.02	0.03	0.02	0.03	0.02	0.0233333	0.0233333	0.0233333	-0.0327127	0.998509	-0.36871	0.927438
116461	ENSG00000198860	'TSEN15'	mRNA	27.7	26.11	26.48	24.67	23.92	25.87	28.67	26.48	30.21	26.7633	24.82	28.4533	-0.0810303	0.773839	-0.203914	0.0811987
116496	ENSG00000135842	'NIBAN1'	mRNA	0.09	0.06	0.01	0.07	0.1	0.16	0.08	0.11	0.05	0.0533333	0.11	0.08	-0.488668	0.909962	0.463324	0.790039
116534	ENSG00000184350	'MRGPRE'	mRNA	0.2	0.29	0.09	0.33	0.36	0.42	0.16	0.16	0.13	0.193333	0.37	0.15	0.358076	0.924366	1.28506	0.0854683
116535	ENSG00000172935	'MRGPRF'	mRNA	10.11	11.17	9.53	13.88	10.46	11.93	14.47	13.36	12.34	10.27	12.09	13.39	-0.366189	0.0211738	-0.148517	0.496928
116540	ENSG00000204822	'MRPL53'	mRNA	260.52	241.53	284.97	212.85	188.51	198.4	245.66	205.64	245.03	262.34	199.92	232.11	0.141558	0.351539	-0.233618	0.0365298
116541	ENSG00000183617	'MRPL54'	mRNA	69.02	69.62	62.88	82.37	80.36	68.04	73.37	64.03	71.02	67.1733	76.9233	69.4733	-0.0673211	0.913668	0.132093	0.548329
116835	ENSG00000132622	'HSPA12B'	mRNA	0.64	0.68	0.85	0.52	0.58	0.66	0.43	0.65	0.93	0.723333	0.586667	0.67	0.124164	0.95412	-0.20798	0.858324
116840	ENSG00000170037	'CNTROB'	mRNA	12.41	13.4	12.69	11.94	12.13	12.94	11.89	12.17	12.76	12.8333	12.3367	12.2733	0.103033	0.624041	0.0231306	0.926971
116841	ENSG00000143740	'SNAP47'	mRNA	24.36	25.76	23.18	24	21.26	22.76	27.75	26.25	25.66	24.4333	22.6733	26.5533	-0.126167	0.457651	-0.224307	0.0400238
116842	ENSG00000164406	'LEAP2'	mRNA	0.47	1.07	0.92	0.33	1.64	0.49	1.09	0.77	0.47	0.82	0.82	0.776667	0.0665336	0.996495	0.0571141	0.990363
116843	ENSG00000146409	'SLC18B1'	mRNA	3.12	4.64	4.4	4.85	4.97	4.95	4.16	4.89	5.51	4.05333	4.92333	4.85333	-0.250068	0.57554	0.0140856	0.985049
116844	ENSG00000171236	'LRG1'	mRNA	0.08	0.07	0.07	0.16	0.15	0.25	0.18	0.3	0.15	0.0733333	0.186667	0.21	-1.60825	0.466785	-0.157835	0.940525
116931	ENSG00000144893	'MED12L'	mRNA	2.68	2.52	2.48	1.98	1.81	1.68	2.56	2.19	2.51	2.56	1.82333	2.42	0.0913719	0.825915	-0.412615	0.00525434
116966	ENSG00000150627	'WDR17'	mRNA	0.29	0.32	0.44	0.42	0.39	0.35	0.24	0.35	0.32	0.35	0.386667	0.303333	0.225851	0.905474	0.352059	0.599068
116969	ENSG00000167311	'ART5'	mRNA	0	0	0	0	0	0	0.09	0.09	0.09	0	0	0.09	-2.46452	0.752879	-2.38902	0.629069
116983	ENSG00000131584	'ACAP3'	mRNA	14.24	14.75	14.28	12.83	12.09	11.27	16.55	16.41	15.85	14.4233	12.0633	16.27	-0.1638	0.17153	-0.437864	1.39e-06
116984	ENSG00000047365	'ARAP2'	mRNA	0.02	0.01	0.03	0.05	0.03	0.01	0.02	0.01	0.02	0.02	0.03	0.0166667	0.242269	0.966738	0.543596	0.892835
116985	ENSG00000186635	'ARAP1'	mRNA	11.37	10.82	10.6	13.09	13.1	12.48	13.86	13.77	11.61	10.93	12.89	13.08	-0.243628	0.0290328	-0.0222522	0.926971
116986	ENSG00000135439	'AGAP2'	mRNA	5.37	5.18	5.11	3.53	3.38	3.76	6.62	5.88	6.29	5.22	3.55667	6.26333	-0.247429	0.0874498	-0.833725	1.33e-12
116987	ENSG00000157985	'AGAP1'	mRNA	27.08	28.04	27.85	28.25	26.91	27.37	24.54	24.96	27.55	27.6567	27.51	25.6833	0.0168984	0.95412	-0.0198992	0.881136
116988	ENSG00000133612	'AGAP3'	mRNA	51.47	50.81	51.86	42.73	39.31	40.67	50.25	54.26	46.66	51.38	40.9033	50.39	0.0564939	0.760096	-0.31749	5.88e-06
117	ENSG00000078549	'ADCYAP1R1'	mRNA	0.03	0	0.04	0.07	0	0.01	0.03	0.06	0.01	0.0233333	0.0266667	0.0333333	-0.514506	0.95412	-0.175576	0.961961
117143	ENSG00000152382	'TADA1'	mRNA	7.48	8.38	8.85	8.22	8.03	8.86	8.1	7.6	7.28	8.23667	8.37	7.66	0.11218	0.848708	0.120796	0.689818
117144	ENSG00000175294	'CATSPER1'	mRNA	0.04	0.11	0.07	0.08	0	0.12	0.11	0.08	0.11	0.0733333	0.0666667	0.1	-0.437899	0.95412	-0.628637	0.857078
117145	ENSG00000159445	'THEM4'	mRNA	2.77	2.84	3.14	2.84	2.81	2.55	2.33	2.95	2.73	2.91667	2.73333	2.67	0.13746	0.803709	0.0293457	0.9422
117154	ENSG00000126733	'DACH2'	mRNA	0	0	0	0	0	0	0.04	0	0	0	0	0.0133333	-0.983569	0.95412	-0.908083	0.926971
117155	ENSG00000166762	'CATSPER2'	mRNA	0.3	0.22	0	0.2	0.06	0.25	0.1	0.4	0.4	0.173333	0.17	0.3	-0.150205	0.964059	-0.322773	0.893205
117157	ENSG00000198574	'SH2D1B'	mRNA	0.04	0.11	0.07	0.2	0.24	0.16	0.08	0.12	0.04	0.0733333	0.2	0.08	-0.0290888	0.998509	1.3743	0.408415
117166	ENSG00000127578	'WFIKKN1'	mRNA	0.41	0.35	0.45	0.64	0.32	0.37	0.41	0.57	0.36	0.403333	0.443333	0.446667	-0.139638	0.954529	-0.00498714	0.995898
117177	ENSG00000127328	'RAB3IP'	mRNA	0.44	0.44	0.47	0.41	0.49	0.57	0.44	0.51	0.48	0.45	0.49	0.476667	-0.0828351	0.95412	0.0126434	0.99228
117178	ENSG00000117155	'SSX2IP'	mRNA	3.18	3.31	3.27	3.6	3.84	4.35	3.39	3.1	3.48	3.25333	3.93	3.32333	-0.0191844	0.97365	0.235125	0.199106
117194	ENSG00000183695	'MRGPRX2'	mRNA	0	0	0	0	0.05	0	0	0	0	0	0.0166667	0			1.01547	0.926971
117195	ENSG00000179826	'MRGPRX3'	mRNA	0	0.15	0.09	0.36	0.14	0.12	0.24	0.12	0.03	0.08	0.206667	0.13	-0.446393	0.95412	1.0533	0.732295
117245	ENSG00000168004	'PLAAT5'	mRNA	0.06	0.06	0.03	0.1	0.07	0.07	0.09	0.1	0.16	0.05	0.08	0.116667	-1.15487	0.745689	-0.59582	0.824984
117246	ENSG00000108592	'FTSJ3'	mRNA	31.24	32.47	31.28	30.76	30.25	29.64	30.05	31.09	30.22	31.6633	30.2167	30.4533	0.0656937	0.672082	-0.018004	0.926971
117247	ENSG00000112394	'SLC16A10'	mRNA	0.1	0.09	0.1	0.03	0.07	0.02	0.02	0.03	0.09	0.0966667	0.04	0.0466667	1.06574	0.41047	-0.321397	0.917293
117248	ENSG00000131386	'GALNT15'	mRNA	0.48	0.44	0.35	0.8	0.63	0.54	0.24	0.65	0.2	0.423333	0.656667	0.363333	0.172957	0.95412	0.796252	0.288084
117283	ENSG00000161896	'IP6K3'	mRNA	8.54	8.83	7.53	9.81	9.05	8.82	8.61	10.23	9.95	8.3	9.22667	9.59667	-0.1902	0.441283	-0.0474159	0.906128
117286	ENSG00000141977	'CIB3'	mRNA	0	0	0	0	0	0	0	0.62	0	0	0	0.206667	-1.89815	0.909962	-1.82148	0.834856
117289	ENSG00000164691	'TAGAP'	mRNA	0	0	0	0	0	0	0	0.03	0	0	0	0.01	-0.983569	0.95412	-0.908083	0.926971
1173	ENSG00000161203	'AP2M1'	mRNA	173.33	182.82	172.43	204.71	206.56	186.7	170.27	177.89	175.84	176.193	199.323	174.667	0.0189259	0.947187	0.182946	0.00048
1174	ENSG00000106367	'AP1S1'	mRNA	43.64	44.85	43.34	56.99	60.15	54.59	44.28	44.83	42.12	43.9433	57.2433	43.7433	0.00803649	0.992822	0.378586	6.98e-05
1175	ENSG00000042753	'AP2S1'	mRNA	203.88	224.13	223.79	258.74	241.28	265.07	218.85	217.28	241.82	217.267	255.03	225.983	-0.0641369	0.695221	0.168648	0.015573
117581	ENSG00000233608	'TWIST2'	mRNA	1.04	0.76	0.4	0.81	0.71	0.26	0.49	0.77	0.94	0.733333	0.593333	0.733333	0.0413757	0.998509	-0.279662	0.903038
117583	ENSG00000116117	'PARD3B'	mRNA	0.06	0.06	0.16	0.14	0.13	0.17	0.08	0.12	0.16	0.0933333	0.146667	0.12	-0.313663	0.928401	0.331227	0.804716
117584	ENSG00000092871	'RFFL'	mRNA	3.22	3.44	3.44	3.16	3.29	3.46	3.17	3.55	3.76	3.36667	3.30333	3.49333	-0.0427088	0.95412	-0.0871533	0.743879
1176	ENSG00000177879	'AP3S1'	mRNA	39.93	41.74	43.96	50.65	49.7	48.46	37.49	35.94	39.27	41.8767	49.6033	37.5667	0.154484	0.346917	0.392265	5.11e-05
117608	ENSG00000178338	'ZNF354B'	mRNA	2.45	2.17	1.88	1.59	2.41	1.98	2.22	2.17	2.12	2.16667	1.99333	2.17	0.0097643	0.998509	-0.12632	0.845976
117854	ENSG00000121236	'TRIM6'	mRNA	0.3	0.38	0.4	1	0.69	0.82	0.56	0.47	0.29	0.36	0.836667	0.44	-0.388103	0.855186	0.881843	0.120821
118	ENSG00000087274	'ADD1'	mRNA	39.96	39.72	42.06	44.4	45.25	44.89	44.03	44.05	45.29	40.58	44.8467	44.4567	-0.117349	0.0966499	0.007094	0.95462
1180	ENSG00000188037	'CLCN1'	mRNA	0	0	0.03	0	0	0	0.03	0.03	0	0.01	0	0.02	-0.925235	0.95412	-1.81242	0.820121
1181	ENSG00000114859	'CLCN2'	mRNA	3.27	2.68	3.34	2.88	2.31	2.69	3.1	2.7	2.91	3.09667	2.62667	2.90333	0.104486	0.912992	-0.150315	0.725691
1182	ENSG00000109572	'CLCN3'	mRNA	7.1	7.61	6.96	10.25	10.14	10.08	7.63	7.69	7.68	7.22333	10.1567	7.66667	-0.066482	0.82807	0.391989	2.09e-06
1183	ENSG00000073464	'CLCN4'	mRNA	2.64	2.95	3.02	3.04	2.58	3.07	4.01	4.23	3.91	2.87	2.89667	4.05	-0.485244	0.000474	-0.488373	0.000388
1184	ENSG00000171365	'CLCN5'	mRNA	48.72	51.03	41.42	49.63	52.16	52.98	51.65	46.97	56.29	47.0567	51.59	51.6367	-0.140464	0.00387543	-0.0606842	0.305435
118424	ENSG00000160087	'UBE2J2'	mRNA	28.74	25.73	26.79	23.42	25.19	25.64	25.74	24.71	27.11	27.0867	24.75	25.8533	0.0795346	0.74756	-0.0663766	0.702258
118426	ENSG00000165714	'BORCS5'	mRNA	1.85	1.73	2.16	1.55	1.88	1.86	1.6	2.06	2.06	1.91333	1.76333	1.90667	0.0128228	0.997637	-0.125212	0.754344
118429	ENSG00000163297	'ANTXR2'	mRNA	20.18	18.97	19.85	24.33	22.21	25.05	20.47	20.21	19.74	19.6667	23.8633	20.14	-0.0973192	0.500425	0.139729	0.121121
118442	ENSG00000180929	'GPR62'	mRNA	0.14	0.19	0	0.1	0.05	0.1	0.05	0.05	0.14	0.11	0.0833333	0.08	0.473974	0.95412	0.0565226	0.99228
118460	ENSG00000223496	'EXOSC6'	mRNA	10.11	9.68	10.08	10.59	10.62	9.47	9.38	10.67	10.71	9.95667	10.2267	10.2533	-0.0317933	0.95412	-0.0112635	0.96285
118461	ENSG00000177354	'C10orf71'	mRNA	7.42	7.04	6.96	4.74	5.72	5.29	8.29	8.07	8.32	7.14	5.25	8.22667	-0.195135	0.158735	-0.655008	1.03e-09
118471	ENSG00000165828	'PRAP1'	mRNA	0.2	0	0.4	0.4	0.21	0	0.2	0.2	0	0.2	0.203333	0.133333	0.554052	0.95412	0.637761	0.926971
118472	ENSG00000198546	'ZNF511'	mRNA	59.38	62.96	58.72	65.97	59.9	69.75	65.13	62.91	60.54	60.3533	65.2067	62.86	-0.0593035	0.865794	0.0427946	0.847292
118487	ENSG00000172586	'CHCHD1'	mRNA	55.23	57.35	62.66	66.5	63.65	58.08	56.68	61.49	64.28	58.4133	62.7433	60.8167	-0.0645528	0.896826	0.0332576	0.926971
118490	ENSG00000166343	'MSS51'	mRNA	2.59	2.26	2.39	5.76	5.68	6.36	2.27	2.91	2.89	2.41333	5.93333	2.69	-0.150244	0.901217	1.13424	2.6e-08
118491	ENSG00000156042	'CFAP70'	mRNA	0.13	0.13	0.13	0.11	0.09	0.13	0.18	0.05	0.08	0.13	0.11	0.103333	0.301308	0.95412	0.0528606	0.99228
1185	ENSG00000011021	'CLCN6'	mRNA	9.85	9.73	9.94	11.56	10.98	11.01	11.64	11.58	11.82	9.84	11.1833	11.68	-0.236465	0.0118301	-0.0687725	0.630821
1186	ENSG00000103249	'CLCN7'	mRNA	29.78	29.18	32.19	29.05	29.91	28.28	29.51	28.87	28.23	30.3833	29.08	28.87	0.08401	0.493585	0.0039549	0.989253
118611	ENSG00000154493	'C10orf90'	mRNA	0.1	0.3	0.1	0.17	0.11	0.22	0.24	0.05	0.16	0.166667	0.166667	0.15	-0.367705	0.95412	0.15375	0.944058
118663	ENSG00000138152	'BTBD16'	mRNA	0	0.05	0.11	0	0	0	0	0.06	0.05	0.0533333	0	0.0366667	0.553132	0.95412	-1.80407	0.820121
118672	ENSG00000179988	'PSTK'	mRNA	7.09	7.47	8.03	6.12	5.47	6.38	6.84	6.22	8.97	7.53	5.99	7.34333	0.0334176	0.971876	-0.298474	0.429959
1187	ENSG00000186510	'CLCNKA'	mRNA	0.08	0.04	0	0	0	0	0.08	0	0.04	0.04	0	0.04	-0.00772435	0.998682	-2.38337	0.659919
118738	ENSG00000265763	'ZNF488'	mRNA	13.85	13.34	13.61	11.77	13.38	12.06	12.02	14.16	12.47	13.6	12.4033	12.8833	0.0891026	0.747278	-0.0608083	0.79885
118788	ENSG00000155629	'PIK3AP1'	mRNA	1.89	2.04	2.03	1.56	2.36	2.09	1.74	1.75	1.61	1.98667	2.00333	1.7	0.235076	0.601235	0.232094	0.511503
1188	ENSG00000184908	'CLCNKB'	mRNA	0	0.04	0	0.05	0.05	0.19	0	0	0.14	0.0133333	0.0966667	0.0466667	-1.4859	0.907856	1.05802	0.79524
118812	ENSG00000171160	'MORN4'	mRNA	2.62	2.19	2.49	2.3	1.78	2.88	2.71	2.95	1.64	2.43333	2.32	2.43333	0.00914554	0.998509	-0.0734281	0.926971
118813	ENSG00000155256	'ZFYVE27'	mRNA	22.1	20.68	21.96	20.83	20.05	18.76	20.44	19.04	21.37	21.58	19.88	20.2833	0.0964534	0.624608	-0.0267825	0.926971
118856	ENSG00000154485	'MMP21'	mRNA	0.16	0.05	0	0.11	0.06	0	0.16	0	0.11	0.07	0.0566667	0.09	-0.326797	0.9588	-0.673403	0.902847
118881	ENSG00000165644	'COMTD1'	mRNA	5.15	5.03	5.53	4.24	4.66	4.85	5.78	5.88	5.21	5.23667	4.58333	5.62333	-0.101951	0.95412	-0.304123	0.46993
118924	ENSG00000148690	'FRA10AC1'	mRNA	6.67	7.27	7.05	7.31	6.94	6.04	6.05	5.93	6.59	6.99667	6.76333	6.19	0.180014	0.507088	0.119206	0.654025
118932	ENSG00000152766	'ANKRD22'	mRNA	0	0	0.05	0.15	0.1	0.2	0.02	0.02	0	0.0166667	0.15	0.0133333	-0.0414014	0.998509	3.21831	0.0641832
118980	ENSG00000156398	'SFXN2'	mRNA	11.13	10.41	11.28	10.62	8.58	9.79	10.64	10.86	10.34	10.94	9.66333	10.6133	-0.0163426	0.96737	-0.203888	0.146983
118987	ENSG00000165650	'PDZD8'	mRNA	13.54	13.95	13.1	11.58	12.51	12.3	12.12	12.18	11.91	13.53	12.13	12.07	0.176121	0.0103369	0.000951	0.99242
119	ENSG00000075340	'ADD2'	mRNA	1.23	1.38	1.22	0.92	1.09	0.78	1.1	1.22	1.46	1.27667	0.93	1.26	-0.00921667	0.998509	-0.466044	0.141518
119016	ENSG00000188234	'AGAP4'	mRNA	7.15	8.12	8.8	6.17	5.59	5.86	7.49	8.57	6.99	8.02333	5.87333	7.68333	0.081458	0.907856	-0.390148	0.0329581
119032	ENSG00000166275	'BORCS7'	mRNA	15.62	16.72	15.49	17.31	16.33	18.3	19.99	19.09	18.76	15.9433	17.3133	19.28	-0.268686	0.030421	-0.148874	0.290605
1191	ENSG00000120885	'CLU'	mRNA	71.94	76.06	77.03	109.67	113.5	112.41	87.9	94.65	93.13	75.01	111.86	91.8933	-0.284274	3.16e-08	0.276653	3.32e-09
1192	ENSG00000213719	'CLIC1'	mRNA	265.15	256.01	246.07	311.75	301.23	319.54	231.03	234.27	232.11	255.743	310.84	232.47	0.139706	0.0138642	0.410689	1.03e-21
1193	ENSG00000155962	'CLIC2'	mRNA	0.22	0.18	0.25	0.27	0.47	0.23	0.19	0.15	0.29	0.216667	0.323333	0.21	0.063201	0.995641	0.615642	0.668225
119385	ENSG00000271880	'AGAP11'	mRNA	0.9	0.43	0.95	1.02	1.2	1.2	0.87	1	0.98	0.76	1.14	0.95	-0.320049	0.78565	0.242909	0.697216
119391	ENSG00000065621	'GSTO2'	mRNA	0.08	0.31	0.15	0.16	0.26	0.49	0.47	0.48	0.63	0.18	0.303333	0.526667	-1.22578	0.457374	-0.77107	0.589325
119392	ENSG00000156384	'SFR1'	mRNA	6.47	6	7.05	6.19	4.81	5.03	6.85	5.09	6.48	6.50667	5.34333	6.14	0.0748784	0.95412	-0.207233	0.630272
119395	ENSG00000183128	'CALHM3'	mRNA	0	0.06	0.06	0	0.13	0	0	0	0.13	0.04	0.0433333	0.0433333	-0.0160277	0.998509	0.0797523	0.99228
1195	ENSG00000013441	'CLK1'	mRNA	35.29	37.41	34.88	36.92	39.72	39.42	35.57	33.02	35.52	35.86	38.6867	34.7033	0.0499561	0.896083	0.139797	0.198524
119504	ENSG00000166295	'ANAPC16'	mRNA	16.04	15.75	15.68	15.75	15.71	16.57	16.04	15.04	16.71	15.8233	16.01	15.93	-0.00510544	0.998509	0.00248187	0.99228
119559	ENSG00000183605	'SFXN4'	mRNA	23.12	25.1	26.06	23.08	24.71	24.52	24.76	23.66	23.16	24.76	24.1033	23.86	0.05784	0.909962	0.00596645	0.99228
119587	ENSG00000121898	'CPXM2'	mRNA	0	0	0	0	0	0	0.03	0	0.03	0	0	0.02	-1.87059	0.905474	-1.79565	0.820121
1196	ENSG00000176444	'CLK2'	mRNA	20.63	23.48	21.55	21.97	20.39	23.13	22.8	20.77	23.29	21.8867	21.83	22.2867	-0.0226414	0.95412	-0.0365208	0.902153
119710	ENSG00000166352	'IFTAP'	mRNA	16.47	13.52	12.73	14.27	17.05	13.38	14.62	11.47	15.28	14.24	14.9	13.79	0.0150301	0.99741	0.124302	0.797834
119774	ENSG00000181963	'OR52K2'	mRNA	0	0	0	0	0	0.12	0.11	0	0.22	0	0.04	0.11	-2.45258	0.78565	-1.41706	0.811021
1198	ENSG00000179335	'CLK3'	mRNA	14.22	14.03	14.44	14.64	14.7	14.01	13.77	11.78	13.69	14.23	14.45	13.08	0.070318	0.905344	0.0547177	0.86171
12	ENSG00000196136	'SERPINA3'	mRNA	0	0	0	0	0	0.07	0	0	0.07	0	0.0233333	0.0233333	-0.983569	0.95412	0.0537035	0.99228
120	ENSG00000148700	'ADD3'	mRNA	25.43	26.24	25.45	30.45	32.77	32.25	26.47	25.58	25.84	25.7067	31.8233	25.9633	-0.00683722	0.982136	0.285357	4.13e-06
1200	ENSG00000166340	'TPP1'	mRNA	26.09	27.59	27.09	27.08	29.55	26.86	30.47	27.77	31.31	26.9233	27.83	29.85	-0.139316	0.160331	-0.107712	0.283896
120071	ENSG00000165905	'LARGE2'	mRNA	2.52	2.76	2.47	2.85	2.14	1.89	2.8	2.59	3.12	2.58333	2.29333	2.83667	-0.115536	0.922528	-0.315013	0.416335
1201	ENSG00000261832	'CLN3'	mRNA	14.43	13.32	12.02	16.13	17.31	16.85	17.55	16.8	16.9	13.2567	16.7633	17.0833	-0.349898	0.0156828	-0.0477002	0.875136
120103	ENSG00000180773	'SLC36A4'	mRNA	4.04	3.97	3.83	3.39	3.93	4.62	3.73	3.76	4.06	3.94667	3.98	3.85	0.0466051	0.95412	0.0419211	0.926971
120114	ENSG00000165323	'FAT3'	mRNA	12.88	13.02	12.24	16.27	15.54	15.82	14.07	14.12	14.02	12.7133	15.8767	14.07	-0.134343	0.00949511	0.168405	0.000168
120224	ENSG00000151715	'TMEM45B'	mRNA	0.07	0.09	0	0	0.05	0	0.06	0.05	0.09	0.0533333	0.0166667	0.0666667	-0.601615	0.95412	-1.42722	0.799154
120227	ENSG00000186104	'CYP2R1'	mRNA	1.11	2.29	1.83	2.11	3.02	2.36	2.54	2.03	2.27	1.74333	2.49667	2.28	-0.380428	0.694404	0.122139	0.906435
1203	ENSG00000102805	'CLN5'	mRNA	1.69	1.5	1.78	2	2.06	2.3	1.79	1.68	1.57	1.65667	2.12	1.68	-0.0122713	0.998509	0.329258	0.199124
120379	ENSG00000150773	'PIH1D2'	mRNA	1.55	0.8	1.06	1.14	1.15	1.03	1	1	0.99	1.13667	1.10667	0.996667	0.184098	0.95412	0.138936	0.926971
120526	ENSG00000170946	'DNAJC24'	mRNA	2.96	3.21	2.42	2.63	1.87	2.36	2.84	3.13	2.94	2.86333	2.28667	2.97	-0.0477961	0.95412	-0.383359	0.206066
120534	ENSG00000152219	'ARL14EP'	mRNA	6.47	7.41	7.1	5.77	6.48	7.59	7.97	6.29	6.75	6.99333	6.61333	7.00333	0.00616398	0.998509	-0.0905657	0.820121
1207	ENSG00000074201	'CLNS1A'	mRNA	81.22	78.86	87.3	86.82	77.4	80.64	77.13	76.75	76.57	82.46	81.62	76.8167	0.100363	0.409115	0.0749961	0.5027
120776	ENSG00000166368	'OR2D2'	mRNA	0.27	0.27	0.53	0	0.57	0.28	0.14	0.27	0.14	0.356667	0.283333	0.183333	0.972346	0.862657	0.639187	0.885772
120863	ENSG00000166153	'DEPDC4'	mRNA	0.74	1.09	0.57	0.84	0.82	0.88	0.68	1.02	0.7	0.8	0.846667	0.8	-0.178937	0.95412	-0.321075	0.787536
120892	ENSG00000188906	'LRRK2'	mRNA	0	0	0.02	0	0	0	0.01	0	0.02	0.00666667	0	0.01	-0.608403	0.95412	-2.3777	0.661522
1209	ENSG00000104853	'CLPTM1'	mRNA	54.45	49.62	56.71	59.21	61.28	59.57	55.46	53.77	53.34	53.5933	60.02	54.19	-0.00798194	0.978126	0.140228	0.0407184
120935	ENSG00000165972	'CCDC38'	mRNA	0	0	0	0	0.06	0	0	0	0.05	0	0.02	0.0166667	-0.983569	0.95412	0.0537035	0.99228
121006	ENSG00000185958	'FAM186A'	mRNA	0	0	0	0.03	0.01	0	0	0	0	0	0.0133333	0			2.50234	0.629069
121053	ENSG00000151131	'NOPCHAP1'	mRNA	3.12	3.07	2.94	3.37	3.22	2.97	3.19	3.08	3.17	3.04333	3.18667	3.14667	-0.0340126	0.929535	0.015589	0.926971
1211	ENSG00000122705	'CLTA'	mRNA	248.14	237.68	233.99	232.28	221.27	226.95	260.19	236.34	243.3	239.937	226.833	246.61	-0.0409293	0.818042	-0.131419	0.0337377
1212	ENSG00000175416	'CLTB'	mRNA	35.85	35.49	39	42.05	37.55	38.97	30.29	30.4	32.31	36.78	39.5233	31	0.235098	0.144545	0.327406	0.0104719
121214	ENSG00000170426	'SDR9C7'	mRNA	0	0.06	0.06	0.06	0	0	0.12	0.12	0.11	0.04	0.02	0.116667	-1.61188	0.768875	-2.42722	0.433945
121227	ENSG00000139263	'LRIG3'	mRNA	11.48	12.14	10.9	9.38	10.79	10.7	12.18	11.94	11.01	11.5067	10.29	11.71	-0.0182969	0.957912	-0.192394	0.124296
121256	ENSG00000151952	'TMEM132D'	mRNA	0.04	0.04	0.07	0.14	0.12	0.17	0.12	0.06	0.09	0.05	0.143333	0.09	-0.732555	0.805945	0.691064	0.580068
121260	ENSG00000139370	'SLC15A4'	mRNA	9.48	9.73	9.69	7.74	7.66	7.43	10.19	9.27	11.69	9.63333	7.61	10.3833	-0.0994096	0.807156	-0.454752	0.00157274
121268	ENSG00000167550	'RHEBL1'	mRNA	13.38	12.18	13.01	13.44	13.23	12.03	8.94	11.76	12.75	12.8567	12.9	11.15	0.21134	0.630356	0.202281	0.519084
121274	ENSG00000167528	'ZNF641'	mRNA	2.48	2.48	2.15	2.89	2.86	2.78	2.99	2.51	2.71	2.37	2.84333	2.73667	-0.170395	0.591782	0.0609093	0.863067
121278	ENSG00000139287	'TPH2'	mRNA	0	0	0	0.04	0	0	0	0	0	0	0.0133333	0			1.01547	0.926971
1213	ENSG00000141367	'CLTC'	mRNA	86.79	87.2	85.7	93.97	93.61	98.33	86.8	85.45	87.09	86.5633	95.3033	86.4467	0.0136743	0.943741	0.134926	0.000156
121340	ENSG00000170374	'SP7'	mRNA	0	0	0	0	0	0	0	0.03	0.03	0	0	0.02	-1.87976	0.905474	-1.80407	0.820121
121441	ENSG00000139350	'NEDD1'	mRNA	5.71	6.95	6.39	5.49	5.72	6.46	5.95	5.65	5.97	6.35	5.89	5.85667	0.126535	0.71192	0.00616804	0.99228
121457	ENSG00000166130	'IKBIP'	mRNA	14.88	13.99	15.28	18.81	20.47	18.97	17.76	16.23	15.53	14.7167	19.4167	16.5067	-0.023205	0.958583	0.350724	0.00594699
121504	ENSG00000197837	'H4-16'	mRNA	1279.16	1253.91	1475.01	892.55	863.81	822.76	880.55	766.63	904.15	1336.03	859.707	850.443	0.594816	4.04e-27	-0.0051104	0.984339
121512	ENSG00000139132	'FGD4'	mRNA	9.54	9.16	9.13	12.12	12.26	12.02	10.63	10.68	9.44	9.27667	12.1333	10.25	-0.159698	0.204258	0.103267	0.392773
121536	ENSG00000139154	'AEBP2'	mRNA	8.1	8.8	8.33	7.95	8.62	9.43	8.68	8.33	8.2	8.41	8.66667	8.40333	0.00567527	0.998509	0.0363685	0.89578
121551	ENSG00000151136	'BTBD11'	mRNA	0.41	0.3	0.43	1.13	0.92	0.98	0.37	0.27	0.27	0.38	1.01	0.303333	0.340594	0.81454	1.75392	3.08e-07
121599	ENSG00000166211	'SPIC'	mRNA	0.09	0.09	0	0	0	0	0	0	0.19	0.06	0	0.0633333	-0.00159272	0.999577	-1.78646	0.839786
121601	ENSG00000151572	'ANO4'	mRNA	0.05	0.02	0.02	0.09	0.1	0.09	0.17	0.02	0.09	0.03	0.0933333	0.0933333	-0.0180766	0.998509	1.05663	0.706449
121642	ENSG00000189046	'ALKBH2'	mRNA	12.21	14.04	14.11	11.24	12.82	11.77	11.29	13.59	13.12	13.4533	11.9433	12.6667	0.0886649	0.933951	-0.0919	0.854485
121665	ENSG00000157837	'SPPL3'	mRNA	15.71	15.26	14.41	16.22	14.57	16.62	15.53	14.61	16.01	15.1267	15.8033	15.3833	-0.0146939	0.961098	0.032384	0.894058
121793	ENSG00000153495	'TEX29'	mRNA	0.2	0.19	0.39	0.61	0.21	0.61	0.39	0	0.98	0.26	0.476667	0.456667	-0.821065	0.911337	0.0599917	0.99228
122060	ENSG00000139737	'SLAIN1'	mRNA	0.11	0.26	0.13	0.04	0.09	0.17	0.22	0.13	0.08	0.166667	0.1	0.143333	-0.151773	0.971818	-0.950492	0.668729
122402	ENSG00000156414	'TDRD9'	mRNA	0.08	0.02	0.07	0.02	0.06	0.02	0.02	0.06	0.02	0.0566667	0.0333333	0.0333333	0.822896	0.893523	0.0529594	0.99228
122416	ENSG00000156381	'ANKRD9'	mRNA	9.14	9.81	9.29	8.81	8.54	8.6	10.02	10.34	9.59	9.41333	8.65	9.98333	-0.0710777	0.762662	-0.208888	0.0257901
122481	ENSG00000140057	'AK7'	mRNA	0.06	0	0	0.03	0	0	0	0	0	0.02	0.01	0	1.85738	0.913803	1.01547	0.926971
122509	ENSG00000165948	'IFI27L1'	mRNA	9.53	6.46	9.24	12.96	11.24	10.93	8.07	9	10.29	8.41	11.71	9.12	-0.140564	0.950994	0.342645	0.48513
122525	ENSG00000179476	'C14orf28'	mRNA	0.88	0.77	0.79	0.89	1.34	0.84	1.05	0.66	1.13	0.813333	1.02333	0.946667	-0.213956	0.907856	0.106694	0.926971
122553	ENSG00000182400	'TRAPPC6B'	mRNA	4.38	5.5	5.13	5.8	6.39	7.07	5.17	5.39	5.01	5.00333	6.42	5.19	-0.0449838	0.95412	0.29955	0.101473
122616	ENSG00000140104	'CLBA1'	mRNA	3.82	4.33	4.69	3.64	3.15	3.81	4.47	3.73	3.9	4.28	3.53333	4.03333	0.0913233	0.938213	-0.199964	0.59361
122618	ENSG00000166428	'PLD4'	mRNA	0.03	0.04	0.04	0.04	0.01	0.01	0.04	0.04	0.07	0.0366667	0.02	0.05	-0.480481	0.945555	-1.08085	0.636244
122622	ENSG00000185100	'ADSS1'	mRNA	6.31	5.63	5.85	6.37	7.49	7.32	8.65	7	7.66	5.93	7.06	7.77	-0.385659	0.144878	-0.137015	0.702258
122704	ENSG00000172590	'MRPL52'	mRNA	30.73	28.69	26.28	28.81	27.13	27.05	25.48	24.75	26.88	28.5667	27.6633	25.7033	0.147264	0.603039	0.0992971	0.677481
122769	ENSG00000165501	'LRR1'	mRNA	28.14	28.97	27.33	23.36	20.62	19.36	26.34	27.91	27.27	28.1467	21.1133	27.1733	0.0480553	0.953917	-0.350576	0.0149502
122773	ENSG00000197776	'KLHDC1'	mRNA	0.29	0.32	0.14	0.27	0	0.19	0.25	0.29	0.36	0.25	0.153333	0.3	-0.270215	0.95412	-1.0078	0.465222
122786	ENSG00000139926	'FRMD6'	mRNA	12.19	13.91	12.33	16.21	17.36	16.71	13.39	13.57	14.59	12.81	16.76	13.85	-0.102635	0.566104	0.268261	0.00108073
122809	ENSG00000180008	'SOCS4'	mRNA	9.43	8.96	9	8.89	9.37	10.61	9.38	9.26	9.32	9.13	9.62333	9.32	-0.0181769	0.95412	0.0415158	0.839786
122830	ENSG00000139977	'NAA30'	mRNA	5.3	5.87	4.49	5.34	5.57	4.91	5.64	5.62	5.78	5.22	5.27333	5.68	-0.112011	0.671299	-0.113193	0.461163
122945	ENSG00000165555	'NOXRED1'	mRNA	0.11	0.11	0.16	0.29	0.06	0.11	0.17	0.06	0.05	0.126667	0.153333	0.0933333	0.46198	0.95412	0.730883	0.821219
122953	ENSG00000140044	'JDP2'	mRNA	1.93	1.58	1.62	0.97	0.89	0.85	2.02	1.7	2.12	1.71	0.903333	1.94667	-0.238726	0.605635	-1.15873	2.34e-06
122961	ENSG00000165898	'ISCA2'	mRNA	9.89	11.27	8.47	11.58	8.59	7.97	10.19	8.26	10.58	9.87667	9.38	9.67667	-0.041971	0.95412	-0.105684	0.770004
122970	ENSG00000177465	'ACOT4'	mRNA	0.45	0.44	0.44	0.61	0.41	0.27	0.26	0.39	0.32	0.443333	0.43	0.323333	0.462872	0.905474	0.395501	0.846455
123	ENSG00000147872	'PLIN2'	mRNA	26	24.86	26.2	25.59	27.97	26.75	24.56	23.45	25.59	25.6867	26.77	24.5333	0.0725104	0.822638	0.118221	0.418058
1230	ENSG00000163823	'CCR1'	mRNA	0	0.11	0.07	0.15	0.15	0.23	0	0	0	0.06	0.176667	0	3.14863	0.518206	4.71663	0.0140559
123016	ENSG00000165533	'TTC8'	mRNA	8.06	6.53	7.07	7.23	6.83	7.28	7.59	6.56	6.15	7.22	7.11333	6.76667	0.125142	0.821383	0.0838116	0.826944
123036	ENSG00000165929	'TC2N'	mRNA	0.06	0	0.02	0.08	0.02	0.02	0	0.02	0.04	0.0266667	0.04	0.02	0.40687	0.95412	1.05805	0.781679
123041	ENSG00000140090	'SLC24A4'	mRNA	0.06	0.06	0.03	0.07	0.12	0.07	0.1	0.07	0.05	0.05	0.0866667	0.0733333	-0.698294	0.771379	0.0549046	0.984514
123096	ENSG00000197119	'SLC25A29'	mRNA	14.41	12.08	12.51	13.46	12.51	13.1	14.46	14.04	13.32	13	13.0233	13.94	-0.0927718	0.814522	-0.103168	0.621391
123099	ENSG00000168350	'DEGS2'	mRNA	0.02	0	0.02	0.03	0	0.03	0.1	0.02	0	0.0133333	0.02	0.04	-1.34537	0.867971	-1.27563	0.774859
123103	ENSG00000185271	'KLHL33'	mRNA	0.39	0.35	0.39	0.38	0.47	0.36	0.47	0.51	0.47	0.376667	0.403333	0.483333	-0.407873	0.699413	-0.285854	0.727913
123169	ENSG00000166477	'LEO1'	mRNA	8.78	9.95	10.9	10.1	9.59	11.34	10.13	9.23	12.22	9.87667	10.3433	10.5267	-0.0879613	0.901162	-0.0363833	0.926971
123207	ENSG00000169609	'C15orf40'	mRNA	15.06	13.96	13.54	13.53	12.82	12.33	13.52	16.57	12.95	14.1867	12.8933	14.3467	-0.0332748	0.95412	-0.115557	0.627414
123228	ENSG00000166192	'SENP8'	mRNA	1.15	1.28	0.98	1.04	1.38	1.37	1.25	1.44	1.68	1.13667	1.26333	1.45667	-0.252252	0.837622	-0.360296	0.542998
123263	ENSG00000103707	'MTFMT'	mRNA	6.26	5.97	5.81	6.1	5.54	5.96	5.32	6.01	5.72	6.01333	5.86667	5.68333	0.0873263	0.905474	0.0382661	0.926971
123264	ENSG00000186198	'SLC51B'	mRNA	0.69	0.54	1.21	1.43	1.15	0.71	0.96	0.82	0.82	0.813333	1.09667	0.866667	-0.102199	0.977029	0.331067	0.862784
123283	ENSG00000185418	'TARS3'	mRNA	4.87	4.12	5.53	4.87	4.94	4.64	3.76	3.97	4.37	4.84	4.81667	4.03333	0.272055	0.317879	0.247425	0.254311
1233	ENSG00000183813	'CCR4'	mRNA	0.13	0	0.03	0.07	0.03	0.07	0.13	0.03	0.06	0.0533333	0.0566667	0.0733333	-0.495374	0.95412	-0.431782	0.926971
123346	ENSG00000175202	'HIGD2B'	mRNA	0	0	0.1	0	0.11	0	0.1	0	0	0.0333333	0.0366667	0.0333333	-0.0217832	0.998509	0.0537036	0.99228
123355	ENSG00000168904	'LRRC28'	mRNA	1.65	1.82	1.61	1.63	1.78	1.43	1.85	1.78	1.68	1.69333	1.61333	1.77	-0.0306833	0.96737	-0.13168	0.752135
1235	ENSG00000112486	'CCR6'	mRNA	0.3	0.09	0.17	0.06	0.12	0.27	0.15	0.15	0.09	0.186667	0.15	0.13	0.527954	0.900615	0.253833	0.926971
123591	ENSG00000169758	'TMEM266'	mRNA	0	0	0.04	0.04	0.09	0	0	0.08	0.04	0.0133333	0.0433333	0.04	-1.50822	0.900615	0.0571614	0.99228
1236	ENSG00000126353	'CCR7'	mRNA	0	0	0	0	0	0	0	0.05	0	0	0	0.0166667	-0.983569	0.95412	-0.908083	0.926971
123606	ENSG00000170113	'NIPA1'	mRNA	4.01	4.49	4.01	4.6	4.67	4.91	4.77	4.55	4.76	4.17	4.72667	4.69333	-0.159676	0.457374	0.00333781	0.99228
123688	ENSG00000188266	'HYKK'	mRNA	10.11	11.01	10.78	9.93	9.22	9.98	6.87	6.47	8.73	10.6333	9.71	7.35667	0.405274	0.106114	0.339635	0.156225
123720	ENSG00000156232	'WHAMM'	mRNA	2.08	2.29	2.68	2.55	2.35	2.2	2.3	1.98	2.2	2.35	2.36667	2.16	0.132622	0.843062	0.124636	0.742304
123722	ENSG00000186628	'FSD2'	mRNA	0.01	0.03	0.03	0.02	0.03	0.02	0	0	0.05	0.0233333	0.0233333	0.0166667	0.402862	0.95412	0.484096	0.926971
123745	ENSG00000188089	'PLA2G4E'	mRNA	0	0	0.02	0	0	0	0.02	0	0	0.00666667	0	0.00666667	-0.0217832	0.998509	-0.908083	0.926971
123775	ENSG00000166455	'C16orf46'	mRNA	1.07	0.65	0.91	1.1	1.02	0.89	1.02	0.82	0.85	0.876667	1.00333	0.896667	-0.084329	0.96737	0.175293	0.909205
1238	ENSG00000144648	'ACKR2'	mRNA	0	0.03	0.03	0.07	0.07	0	0.1	0	0.1	0.02	0.0466667	0.0666667	-1.60438	0.786629	-0.518294	0.92633
123803	ENSG00000157045	'NTAN1'	mRNA	41.81	38.45	43.74	40.01	41.41	45.01	35.16	33.16	39.35	41.3333	42.1433	35.89	0.209076	0.180641	0.23332	0.071557
123811	ENSG00000133393	'CEP20'	mRNA	2.3	3.42	2.62	2.8	3.89	3.6	2.17	3.54	2.04	2.78	3.43	2.58333	0.125269	0.945555	0.406413	0.292854
123872	ENSG00000154099	'DNAAF1'	mRNA	0.06	0	0	0	0.04	0	0	0	0.12	0.02	0.0133333	0.04	-0.90183	0.95412	-0.826983	0.926971
123879	ENSG00000188215	'DCUN1D3'	mRNA	4.07	4.57	3.58	4.75	4.72	4.86	3.81	3.91	3.86	4.07333	4.77667	3.86	0.0884244	0.861436	0.301776	0.0267836
123904	ENSG00000188038	'NRN1L'	mRNA	0.78	1.02	0.78	0	0.27	0.54	0.52	0.25	0.26	0.86	0.27	0.343333	1.29989	0.721625	-0.36544	0.9284
123920	ENSG00000140931	'CMTM3'	mRNA	46.31	41.02	46.79	24.33	22.72	23.38	43.35	42.31	43.23	44.7067	23.4767	42.9633	0.0649884	0.786139	-0.868634	1.71e-27
1240	ENSG00000174600	'CMKLR1'	mRNA	0.02	0.03	0.03	0.02	0.04	0.04	0.04	0	0	0.0266667	0.0333333	0.0133333	1.29682	0.873283	1.37534	0.733215
124044	ENSG00000158792	'SPATA2L'	mRNA	3.9	3.72	4.3	3.76	4.15	3.02	4.62	4.24	3.61	3.97333	3.64333	4.15667	-0.05766	0.95412	-0.197068	0.61828
124045	ENSG00000167523	'SPATA33'	mRNA	4.66	3.12	3.67	3.7	3.65	3	3.65	3.47	4.15	3.81667	3.45	3.75667	0.0334865	0.979129	-0.116928	0.878217
124056	ENSG00000196408	'NOXO1'	mRNA	0.14	0	0.2	0	0.07	0.14	0.14	0.14	0.21	0.113333	0.07	0.163333	-0.50624	0.95412	-1.17012	0.716409
124093	ENSG00000162004	'CCDC78'	mRNA	0.47	0.33	0.46	0.98	0.07	0.49	0.4	0.74	1	0.42	0.513333	0.713333	-0.77181	0.645469	-0.487632	0.769914
1241	ENSG00000213903	'LTB4R'	mRNA	2.74	2.36	3.05	2.61	2.78	2.24	2.54	3.08	2.91	2.71667	2.54333	2.84333	-0.117184	0.882481	-0.188968	0.553544
124152	ENSG00000174628	'IQCK'	mRNA	1.81	2.22	2.22	1.33	1.4	1.57	2.19	2.06	2.23	2.08333	1.43333	2.16	-0.0407041	0.961098	-0.599303	0.0390444
124220	ENSG00000162078	'ZG16B'	mRNA	0.16	0	0.16	0.17	0	0	0.16	0.16	0	0.106667	0.0566667	0.106667	-0.0266268	0.998509	-0.849439	0.926971
124222	ENSG00000162073	'PAQR4'	mRNA	18.96	18.89	20.33	13.95	13.2	14.24	17.09	16.39	15.77	19.3933	13.7967	16.4167	0.253114	0.0287383	-0.248773	0.0365298
124245	ENSG00000158545	'ZC3H18'	mRNA	22.86	22.84	22.37	19.46	19.33	19.46	20.83	20.68	18.61	22.69	19.4167	20.04	0.189642	0.0467211	-0.0507126	0.76989
124359	ENSG00000166446	'CDYL2'	mRNA	0.08	0.08	0.09	0.09	0.18	0.13	0.21	0.04	0.1	0.0833333	0.133333	0.116667	-0.463074	0.865449	0.139812	0.926971
1244	ENSG00000023839	'ABCC2'	mRNA	0.25	0.26	0.18	0.28	0.31	0.37	0.23	0.32	0.23	0.23	0.32	0.26	-0.174172	0.95412	0.290433	0.781757
124401	ENSG00000168096	'ANKS3'	mRNA	7.35	6.96	7.29	5.97	6.2	5.69	7.68	7.63	6.93	7.2	5.95333	7.41333	0.0462359	0.95412	-0.262131	0.219521
124402	ENSG00000153443	'UBALD1'	mRNA	17.8	17.07	16.47	14.36	17.47	13.33	16.85	17.4	14.81	17.1133	15.0533	16.3533	0.0720996	0.916552	-0.12276	0.681074
124404	ENSG00000140623	'SEPTIN12'	mRNA	0	0	0	0.1	0	0.08	0	0	0	0	0.06	0			1.90439	0.805709
124411	ENSG00000197302	'ZNF720'	mRNA	1.7	1.8	1.24	1.56	1.25	1.22	1.95	1.58	1.31	1.58	1.34333	1.61333	-0.0214489	0.997637	-0.271402	0.639237
124446	ENSG00000149932	'TMEM219'	mRNA	27.35	29.74	32.61	46.2	39.34	36.14	26.28	32.49	26.51	29.9	40.56	28.4267	0.0335306	0.95412	0.48845	0.000315
124454	ENSG00000103356	'EARS2'	mRNA	16.96	17.06	17.02	12.01	11.9	12.82	17.65	18.36	16.21	17.0133	12.2433	17.4067	0.0371571	0.943601	-0.479253	6.77e-07
124460	ENSG00000167208	'SNX20'	mRNA	0	0	0	0.05	0	0	0	0	0	0	0.0166667	0			1.01547	0.926971
124491	ENSG00000166822	'TMEM170A'	mRNA	5.32	5.72	4.72	3.88	3.73	3.78	6.13	5.99	5.76	5.25333	3.79667	5.96	-0.174598	0.421756	-0.655087	1.94e-07
124512	ENSG00000181038	'METTL23'	mRNA	20.1	19.02	16.16	16.44	14.67	13.36	19.47	15.72	19.29	18.4267	14.8233	18.16	0.0729989	0.94069	-0.210935	0.430552
124535	ENSG00000176160	'HSF5'	mRNA	0.02	0.02	0	0	0.05	0	0	0.02	0	0.0133333	0.0166667	0.00666667	0.881077	0.95412	0.962476	0.922753
124540	ENSG00000153944	'MSI2'	mRNA	22.84	23.37	23.88	25.96	25.22	26.44	21.79	21.91	21.55	23.3633	25.8733	21.75	0.0774164	0.529201	0.197195	0.00320223
124565	ENSG00000157637	'SLC38A10'	mRNA	29.21	31.04	29.46	29.11	28.37	28.68	31.57	34.7	32.6	29.9033	28.72	32.9567	-0.135293	0.134744	-0.237717	0.000544
124583	ENSG00000171302	'CANT1'	mRNA	34.29	35	34.82	31.29	31.48	32.16	32.07	34.36	31.15	34.7033	31.6433	32.5267	0.102079	0.351227	-0.0516698	0.688555
124590	ENSG00000182040	'USH1G'	mRNA	0	0.1	0.03	0.14	0	0	0.03	0	0.03	0.0433333	0.0466667	0.02	1.29957	0.879309	1.38295	0.763669
124602	ENSG00000196169	'KIF19'	mRNA	0.05	0.05	0	0	0.05	0.03	0.05	0.08	0.1	0.0333333	0.0266667	0.0766667	-1.1854	0.786629	-1.5275	0.546636
124637	ENSG00000182224	'CYB5D1'	mRNA	10.8	10.98	10.53	11.54	11.03	12.46	9.88	10.52	10	10.77	11.6767	10.1333	0.0965546	0.738085	0.196223	0.139515
124641	ENSG00000262664	'OVCA2'	mRNA	38.27	37.22	41.88	33.36	37.53	38.51	34.3	36.43	39.45	39.1233	36.4667	36.7267	0.0916841	0.807317	-0.0201565	0.942042
124739	ENSG00000154914	'USP43'	mRNA	0.11	0.07	0.15	0.14	0.14	0.09	0.18	0.18	0.11	0.11	0.123333	0.156667	-0.510267	0.889289	-0.339101	0.87223
124751	ENSG00000184619	'KRBA2'	mRNA	2	2.71	2.7	2.6	2.48	2.73	2.16	2.25	1.68	2.47	2.60333	2.03	0.27817	0.69717	0.33198	0.415113
124773	ENSG00000141371	'C17orf64'	mRNA	0	0	0	0	0	0	0	0	0.13	0	0	0.0433333	-0.983569	0.95412	-0.908083	0.926971
124783	ENSG00000184361	'SPATA32'	mRNA	0.09	0.09	0.09	0	0	0	0.09	0.09	0	0.09	0	0.06	0.55761	0.95412	-1.81242	0.820121
124790	ENSG00000168517	'HEXIM2'	mRNA	8.6	5.73	8.42	9.36	9.8	8.94	8.23	9.75	8.25	7.58333	9.36667	8.74333	-0.197833	0.727348	0.125239	0.758524
124801	ENSG00000161654	'LSM12'	mRNA	35.4	34.96	36.97	25.35	25.63	24.89	36.04	31.58	36.09	35.7767	25.29	34.57	0.0617631	0.792625	-0.451789	2.35e-08
124808	ENSG00000180329	'CCDC43'	mRNA	11.54	10.47	11.08	12.56	13.37	13.48	9.68	9.06	9.89	11.03	13.1367	9.54333	0.216857	0.34615	0.455174	0.00129716
124817	ENSG00000176563	'CNTD1'	mRNA	0.03	0.06	0	0	0.03	0	0.06	0	0.03	0.03	0.01	0.03	-0.014086	0.998509	-1.42216	0.809436
124857	ENSG00000173714	'WFIKKN2'	mRNA	0.09	0.08	0.08	0.14	0.12	0.15	0.06	0.06	0.09	0.0833333	0.136667	0.07	0.342483	0.95412	1.05433	0.562892
124872	ENSG00000167080	'B4GALNT2'	mRNA	0.9	0.77	0.69	0.78	0.79	0.84	0.84	0.79	0.81	0.786667	0.803333	0.813333	-0.0328399	0.971906	-0.0155611	0.987229
124912	ENSG00000141316	'SPACA3'	mRNA	0	0	0	0	0.17	0	0	0	0	0	0.0566667	0			1.01547	0.926971
124923	ENSG00000167524	'RSKR'	mRNA	1.17	1.45	1.31	1.37	1.65	1.48	1.49	1.46	1.52	1.31	1.5	1.49	-0.174313	0.870903	0.00533555	0.99228
124925	ENSG00000063015	'SEZ6'	mRNA	0	0.16	0	0	0.02	0	0.02	0.02	0	0.0533333	0.00666667	0.0133333	1.77579	0.766622	-0.849431	0.926971
124930	ENSG00000198720	'ANKRD13B'	mRNA	17.32	17.85	16.86	15.95	15.12	15.84	15.54	14.6	14.43	17.3433	15.6367	14.8567	0.23261	0.0234701	0.0671747	0.691574
124935	ENSG00000167703	'SLC43A2'	mRNA	1.16	0.95	1.09	0.91	0.96	0.93	1.17	1.46	1.3	1.06667	0.933333	1.31	-0.287786	0.449255	-0.487766	0.0493436
124936	ENSG00000167740	'CYB5D2'	mRNA	12.42	13.11	11.58	11.67	12.29	11.82	12.2	12.72	12.27	12.37	11.9267	12.3967	-0.000663	0.998624	-0.0231198	0.945031
124944	ENSG00000258315	'C17orf49'	mRNA	24.16	28.17	31.13	32.58	32.43	27.94	24.28	24.57	25.28	27.82	30.9833	24.71	0.173205	0.653188	0.327771	0.0861537
124961	ENSG00000180787	'ZFP3'	mRNA	1.3	1.51	1.42	1.25	1.55	1.37	1.73	1.62	1.51	1.41	1.39	1.62	-0.190475	0.777926	-0.229007	0.541062
124975	ENSG00000167741	'GGT6'	mRNA	0	0	0.05	0.08	0.05	0	0	0.05	0	0.0166667	0.0433333	0.0166667	-0.983569	0.95412	0.956479	0.916543
124976	ENSG00000183018	'SPNS2'	mRNA	0.11	0.22	0.13	0.26	0.12	0.17	0.17	0.17	0.11	0.153333	0.183333	0.15	0.0626355	0.99668	0.299218	0.906578
124989	ENSG00000178852	'EFCAB13'	mRNA	0.53	0.6	0.67	0.67	0.48	0.81	0.45	0.38	0.43	0.6	0.653333	0.42	0.471309	0.673132	0.587016	0.381753
124995	ENSG00000159111	'MRPL10'	mRNA	33.07	32.38	34.63	27.06	29.31	26.14	27.09	31.26	29.77	33.36	27.5033	29.3733	0.188538	0.15715	-0.103823	0.531666
124997	ENSG00000167716	'WDR81'	mRNA	15.18	14.72	15.12	13.76	12.74	13.14	15.1	16.65	14.55	15.0067	13.2133	15.4333	0.0223461	0.95412	-0.210229	0.0128324
125058	ENSG00000167291	'TBC1D16'	mRNA	32.41	30.04	28.16	25.27	26.29	22.47	33.8	36.73	30.8	30.2033	24.6767	33.7767	-0.167286	0.00051	-0.419901	2.22e-18
125061	ENSG00000183077	'AFMID'	mRNA	7.27	7.37	9.17	6.57	8.3	7.87	8.48	9.27	7.53	7.93667	7.58	8.42667	-0.0761634	0.947564	-0.156957	0.636124
125111	ENSG00000183153	'GJD3'	mRNA	0.05	0	0	0	0	0	0	0.07	0	0.0166667	0	0.0233333	-0.604645	0.973808	-2.40661	0.687299
125115	ENSG00000204889	'KRT40'	mRNA	0	0	0	0	0.06	0.05	0.05	0	0	0	0.0366667	0.0166667	-0.983569	0.95412	0.948905	0.916832
125150	ENSG00000214941	'ZSWIM7'	mRNA	6.86	6.19	7.34	5.86	6.71	6.24	6.82	6.6	6.78	6.79667	6.27	6.73333	0.0183138	0.984209	-0.111302	0.784868
125170	ENSG00000177427	'MIEF2'	mRNA	1.81	1.45	1.51	1.54	1.06	1.83	1.69	1.75	1.42	1.59	1.47667	1.62	-0.170791	0.905474	-0.204043	0.768332
125206	ENSG00000154025	'SLC5A10'	mRNA	0.02	0.02	0.09	0.15	0.1	0	0.02	0.05	0.02	0.0433333	0.0833333	0.03	0.553806	0.95412	1.37918	0.574971
125228	ENSG00000177150	'FAM210A'	mRNA	7.35	6.77	6.29	6.12	5.81	6.39	6.81	6.19	6.98	6.80333	6.10667	6.66	0.0400858	0.95412	-0.128585	0.517245
125336	ENSG00000167210	'LOXHD1'	mRNA	0	0	0	0	0	0	0.03	0	0	0	0	0.01	-0.983569	0.95412	-0.908083	0.926971
125476	ENSG00000153391	'INO80C'	mRNA	10.57	11.49	10.29	16.47	17.09	16.62	12.41	12.75	12.72	10.7833	16.7267	12.6267	-0.228696	0.644591	0.379624	0.104928
125488	ENSG00000168234	'TTC39C'	mRNA	3.49	3.95	3.41	2.87	5.74	4.14	3.17	4.05	3.06	3.61667	4.25	3.42667	-0.122989	0.848805	-0.0690546	0.891487
125893	ENSG00000180257	'ZNF816'	mRNA	11.33	9.9	9.58	10.12	10.86	10.57	10.1	9.96	10.55	10.27	10.5167	10.2033	0.0183	0.971876	0.0377961	0.926971
125919	ENSG00000178229	'ZNF543'	mRNA	5.15	5.87	5.46	5.66	5.3	4.74	5.24	5.63	5.66	5.49333	5.23333	5.51	0.0042715	0.998509	-0.0810654	0.806306
125950	ENSG00000161847	'RAVER1'	mRNA	44.48	42.37	42.91	38.49	36.75	39.42	44.81	44.7	44.85	43.2533	38.22	44.7867	-0.0415985	0.822638	-0.237516	6.18e-05
125965	ENSG00000160471	'COX6B2'	mRNA	0.39	0.2	0.44	0.43	0.48	0.25	0.1	0.76	0.1	0.343333	0.386667	0.32	-0.0312523	0.998509	-0.0455705	0.99228
125972	ENSG00000269058	'CALR3'	mRNA	0.09	0	0	0	0	0.18	0.09	0.09	0	0.03	0.06	0.06	-0.925208	0.95412	0.0344161	0.993105
125981	ENSG00000167769	'ACER1'	mRNA	0	0	0.14	0.08	0	0	0.07	0.08	0	0.0466667	0.0266667	0.05	-0.0217832	0.998509	0.0537036	0.99228
125988	ENSG00000174917	'MICOS13'	mRNA	98.92	94.86	105.68	107.67	115.34	111.88	114.73	117.51	117.1	99.82	111.63	116.447	-0.21068	0.0341715	-0.0641068	0.672783
126	ENSG00000248144	'ADH1C'	mRNA	0	0	0	0	0	0.08	0	0	0	0	0.0266667	0			1.01547	0.926971
126003	ENSG00000181029	'TRAPPC5'	mRNA	7.92	8.21	7.77	6.84	7.08	6.62	7.19	7.78	6.61	7.96667	6.84667	7.19333	0.157191	0.34398	-0.0795685	0.692249
126014	ENSG00000170909	'OSCAR'	mRNA	0	0	0	0	0	0	0	0.07	0	0	0	0.0233333	-0.983569	0.95412	-0.908083	0.926971
126017	ENSG00000198346	'ZNF813'	mRNA	2.64	2.3	2.34	2.13	2.22	2.85	2.63	2.54	2.5	2.42667	2.4	2.55667	-0.0607909	0.95412	-0.0970044	0.799399
126068	ENSG00000197044	'ZNF441'	mRNA	1.66	1.6	1.94	1.84	2.54	2.38	1.7	1.39	1.89	1.73333	2.25333	1.66	0.0719817	0.95412	0.433685	0.117031
126069	ENSG00000177599	'ZNF491'	mRNA	0.5	0.16	0.19	0.59	0.67	0.79	0.53	0.34	0.49	0.283333	0.683333	0.453333	-0.671863	0.669098	0.579295	0.446002
126070	ENSG00000171295	'ZNF440'	mRNA	4.71	4.88	3.96	4.95	4.88	5.57	4.52	4.08	3.9	4.51667	5.13333	4.16667	0.123776	0.791631	0.293778	0.0958727
126074	ENSG00000173928	'SWSAP1'	mRNA	6.48	7.26	6.34	5.75	5.07	4.99	5.51	4.25	5.64	6.69333	5.27	5.13333	0.381284	0.548103	0.0288883	0.979041
126075	ENSG00000183401	'CCDC159'	mRNA	0	0	0.11	0.24	0	0.12	0.46	0	0.11	0.0366667	0.12	0.19	-2.23602	0.707325	-0.683318	0.903221
126119	ENSG00000161677	'JOSD2'	mRNA	18.64	17.86	18.73	16.95	18.93	16.48	19.23	15.49	15.92	18.41	17.4533	16.88	0.134432	0.821767	0.0581176	0.924444
126129	ENSG00000169169	'CPT1C'	mRNA	14.14	12.54	14.86	17.67	18.35	16.92	14.35	14.91	15.64	13.8467	17.6467	14.9667	-0.104281	0.702649	0.230063	0.0418898
126133	ENSG00000161618	'ALDH16A1'	mRNA	8.98	7.83	8.34	9.26	9.92	8.63	11.3	10.64	9.53	8.38333	9.27	10.49	-0.312988	0.0399441	-0.182826	0.273778
126147	ENSG00000142233	'NTN5'	mRNA	0.05	0	0	0.06	0.06	0	0	0	0	0.0166667	0.04	0	0.939984	0.95412	1.91937	0.804289
1262	ENSG00000132259	'CNGA4'	mRNA	0	0	0	0	0	0	0	0.05	0.05	0	0	0.0333333	-1.87976	0.905474	-1.80407	0.820121
126208	ENSG00000142409	'ZNF787'	mRNA	32.55	30.46	30.66	28.64	23.04	25.63	24.45	27.05	25.16	31.2233	25.77	25.5533	0.300896	0.00371784	0.00832857	0.983546
126231	ENSG00000189144	'ZNF573'	mRNA	3.3	3.95	3.71	3.25	3.43	3.27	3.91	3.93	3.64	3.65333	3.31667	3.82667	-0.0602643	0.95412	-0.213548	0.564232
126248	ENSG00000166359	'WDR88'	mRNA	0	0	0.06	0	0	0	0	0	0.12	0.02	0	0.04	-0.901777	0.95412	-1.78646	0.839786
126259	ENSG00000167664	'TMIGD2'	mRNA	4.93	5.99	5.24	4.8	4.36	5.73	6.46	5.95	5.67	5.38667	4.96333	6.02667	-0.243967	0.779657	-0.371524	0.386286
126272	ENSG00000176401	'EID2B'	mRNA	3.24	2.73	2.92	2.01	2.43	2.27	2.58	2.82	2.18	2.96333	2.23667	2.52667	0.235494	0.790071	-0.185373	0.790039
126282	ENSG00000185361	'TNFAIP8L1'	mRNA	9.65	8.3	8.24	9.16	9.37	9.23	8.3	8.15	8.91	8.73	9.25333	8.45333	0.0569445	0.916552	0.123674	0.46779
126295	ENSG00000171970	'ZNF57'	mRNA	3.4	2.87	2.49	3.18	3.59	2.93	2.84	3.28	3.68	2.92	3.23333	3.26667	-0.155079	0.902552	-0.023007	0.978718
126298	ENSG00000167378	'IRGQ'	mRNA	9.2	8.87	8.72	11.14	10.42	10.81	9.8	9.84	9.53	8.93	10.79	9.72333	-0.110889	0.303433	0.144287	0.0672051
126299	ENSG00000131116	'ZNF428'	mRNA	36.62	35.93	37.39	38.23	33.28	32.19	40.58	45.29	38.32	36.6467	34.5667	41.3967	-0.176087	0.321907	-0.270349	0.0481679
1263	ENSG00000173846	'PLK3'	mRNA	4.13	5.6	5.17	4.63	6	5.79	5.53	5.71	5.02	4.96667	5.47333	5.42	-0.116522	0.889439	0.00749624	0.99228
126306	ENSG00000167476	'JSRP1'	mRNA	98.66	104.87	95.76	119.66	124.85	120.82	113.64	116.15	111.02	99.7633	121.777	113.603	-0.18731	0.026313	0.0902918	0.33442
126308	ENSG00000172081	'MOB3A'	mRNA	13.05	13.61	13.58	14.98	14.94	13.68	14.6	14.09	15.72	13.4133	14.5333	14.8033	-0.132723	0.431523	-0.0332618	0.909961
126321	ENSG00000161091	'MFSD12'	mRNA	47.37	47.45	47.34	52.79	48.76	51.59	47.93	50.81	48.16	47.3867	51.0467	48.9667	-0.0401877	0.897283	0.052775	0.687299
126326	ENSG00000179855	'GIPC3'	mRNA	1.7	1.82	1.76	0.26	0.15	0.19	0.94	1.32	1.18	1.76	0.2	1.14667	0.625521	0.0422742	-2.49736	3.78e-09
126328	ENSG00000174886	'NDUFA11'	mRNA	421.84	418.43	435.23	436.97	437.46	381.51	445	371.78	413.79	425.167	418.647	410.19	0.0354694	0.905474	0.0101775	0.955105
126353	ENSG00000099812	'MISP'	mRNA	0.23	0.13	0.26	0.49	0.67	0.41	0.4	0.2	0.3	0.206667	0.523333	0.3	-0.527243	0.843389	0.793819	0.354386
126364	ENSG00000175489	'LRRC25'	mRNA	0	0.08	0.23	0.21	0.26	0.17	0.04	0.41	0.32	0.103333	0.213333	0.256667	-1.28105	0.605935	-0.287274	0.924252
126374	ENSG00000142279	'WTIP'	mRNA	0.32	0.41	0.35	0.26	0.29	0.26	0.36	0.41	0.37	0.36	0.27	0.38	-0.0648565	0.95412	-0.506517	0.17103
126375	ENSG00000180884	'ZNF792'	mRNA	0.91	0.76	0.99	1.1	1.45	1.06	0.94	1.23	0.79	0.886667	1.20333	0.986667	-0.140487	0.943664	0.280262	0.601968
126382	ENSG00000184162	'NR2C2AP'	mRNA	7.73	10.62	8.62	5.26	5.94	6.68	7.3	9.28	9.17	8.99	5.96	8.58333	0.0410372	0.956545	-0.529063	0.0493239
126393	ENSG00000004776	'HSPB6'	mRNA	0.67	0.58	0.65	0.31	0.86	0.38	0.67	0.07	0.37	0.633333	0.516667	0.37	0.77529	0.724002	0.475792	0.820121
1264	ENSG00000130176	'CNN1'	mRNA	0.5	0.28	0.42	0.82	0.3	0.59	0.43	0.22	0.71	0.4	0.57	0.453333	-0.175904	0.95412	0.332185	0.872897
126432	ENSG00000187994	'RINL'	mRNA	0.84	1.01	1.02	0.85	0.72	0.9	1	1.39	0.99	0.956667	0.823333	1.12667	-0.21131	0.89749	-0.442183	0.433604
126433	ENSG00000161243	'FBXO27'	mRNA	1.79	1.96	1.07	1.52	1.26	1.68	1.45	1.68	2.2	1.60667	1.48667	1.77667	-0.138931	0.953917	-0.267924	0.668729
1265	ENSG00000064666	'CNN2'	mRNA	46.03	48.82	50.66	70.7	75.26	68.4	57.28	62.07	56.05	48.5033	71.4533	58.4667	-0.263589	0.000478	0.282268	3.76e-05
126520	ENSG00000185988	'PLK5'	mRNA	0	0	0	0	0	0	0.04	0.04	0	0	0	0.0266667	-1.88827	0.905474	-1.81242	0.820121
126526	ENSG00000160392	'C19orf47'	mRNA	15.28	15.04	15.98	13.38	15.36	13.01	13.91	13.39	13.24	15.4333	13.9167	13.5133	0.143099	0.466785	0.0489648	0.863205
126549	ENSG00000160117	'ANKLE1'	mRNA	5.63	6.39	6.03	4.47	5.33	4.78	5.92	6.22	6.58	6.01667	4.86	6.24	-0.0398644	0.95412	-0.365778	0.0510143
126567	ENSG00000183186	'C2CD4C'	mRNA	3.5	3.03	2.82	3.99	3.54	3.91	3.72	3.8	3.38	3.11667	3.81333	3.63333	-0.212825	0.641031	0.0610301	0.91994
1266	ENSG00000117519	'CNN3'	mRNA	136.37	132.61	135.06	143.65	142.85	143.32	154.38	152.46	168.26	134.68	143.273	158.367	-0.226991	3.85e-06	-0.152079	0.00374268
126626	ENSG00000143458	'GABPB2'	mRNA	1.44	1.06	1.23	1.56	1.66	1.17	1.59	1.7	1.51	1.24333	1.46333	1.6	-0.112138	0.909962	-0.132585	0.783088
126638	ENSG00000215853	'RPTN'	mRNA	0	0	0	0	0	0.05	0	0	0	0	0.0166667	0			1.89479	0.823759
126661	ENSG00000280670	'CCDC163'	mRNA	2.54	1.59	2.06	1.99	2.2	2.39	2.21	1.85	2.28	2.06333	2.19333	2.11333	-0.0195422	0.998509	0.0326147	0.968426
126695	ENSG00000175707	'KDF1'	mRNA	0	0	0	0	0	0	0	0.06	0	0	0	0.02	-0.983569	0.95412	-0.908083	0.926971
1267	ENSG00000173786	'CNP'	mRNA	36.65	36.87	35.09	39.15	40.39	40.86	37.71	38.33	37.75	36.2033	40.1333	37.93	-0.0567356	0.611579	0.0751977	0.26574
126731	ENSG00000154429	'CCSAP'	mRNA	4.75	4.17	4.44	4.76	4.75	5.14	3.84	3.57	3.42	4.45333	4.88333	3.61	0.312921	0.0802736	0.429746	0.00272837
126789	ENSG00000169972	'PUSL1'	mRNA	12.01	13.69	14.47	10.24	10.15	9.42	9.78	14.11	13.87	13.39	9.93667	12.5867	0.0914146	0.917405	-0.352124	0.158514
126792	ENSG00000176022	'B3GALT6'	mRNA	20.44	19.13	19.97	18.82	15.98	17.82	21.53	21.35	20.78	19.8467	17.54	21.22	-0.0880297	0.677856	-0.281437	0.00521555
126820	ENSG00000162643	'DNAI3'	mRNA	0.03	0.03	0.03	0.07	0.17	0.03	0	0.06	0.07	0.03	0.09	0.0433333	-0.436973	0.95412	1.06005	0.725015
126823	ENSG00000162755	'KLHDC9'	mRNA	0.25	0.16	0.24	0.09	0.08	0	0.16	0	0	0.216667	0.0566667	0.0533333	1.97896	0.625059	0.060002	0.99228
126859	ENSG00000162779	'AXDND1'	mRNA	0	0.03	0.08	0.03	0	0.06	0.03	0.06	0.03	0.0366667	0.03	0.04	-0.0351057	0.998509	-0.37157	0.926971
126868	ENSG00000173212	'MAB21L3'	mRNA	0.35	0.23	0.2	0.25	0.43	0.64	0.26	0.45	0.28	0.26	0.44	0.33	-0.31123	0.923128	0.430951	0.712833
1269	ENSG00000188822	'CNR2'	mRNA	0.12	0.03	0.05	0.07	0.05	0.03	0.08	0.09	0.08	0.0666667	0.05	0.0833333	-0.0164085	0.998509	-0.721037	0.770493
126917	ENSG00000169991	'IFFO2'	mRNA	2.78	3.13	2.88	3.75	4.56	4.43	2.79	3.32	3.05	2.93	4.24667	3.05333	-0.0458665	0.95412	0.472478	0.0013376
126961	ENSG00000203811	'H3C14'	mRNA	4754.84	4629.68	5269.9	2907.76	2894.49	2891.88	3631.18	3060.77	3449.25	4884.81	2898.04	3380.4	0.497301	7e-15	-0.24072	2.33e-08
126969	ENSG00000143036	'SLC44A3'	mRNA	0.09	0.13	0.08	0.14	0.14	0.26	0.25	0.3	0.38	0.1	0.18	0.31	-1.67288	0.275359	-0.822047	0.573678
1270	ENSG00000242689	'CNTF'	mRNA	1.66	2.62	1.66	2.02	2.72	2.55	2.42	2.06	2.18	1.98	2.43	2.22	-0.156115	0.92793	0.122244	0.888235
127002	ENSG00000162650	'ATXN7L2'	mRNA	16.43	16.02	16.01	12.67	13.33	13.07	16.28	16.45	14.7	16.1533	13.0233	15.81	0.0388004	0.95412	-0.285826	0.0205337
127003	ENSG00000179902	'C1orf194'	mRNA	0	0	0	0	0	0	0.36	0	0	0	0	0.12	-0.983569	0.95412	-0.908083	0.926971
127018	ENSG00000143353	'LYPLAL1'	mRNA	3.85	4.28	3.29	3.97	3.72	4.95	3.3	3.99	4.78	3.80667	4.21333	4.02333	-0.0607221	0.95412	0.0665606	0.926971
1271	ENSG00000122756	'CNTFR'	mRNA	4.91	5.66	5.85	7.51	8.83	7.31	6.24	5.12	5.6	5.47333	7.88333	5.65333	-0.043718	0.95412	0.468742	0.0222756
127124	ENSG00000151418	'ATP6V1G3'	mRNA	0	0	0	0.34	0	0	0.33	0	0	0	0.113333	0.11	-0.983569	0.95412	0.0537035	0.99228
1272	ENSG00000018236	'CNTN1'	mRNA	0	0	0	0	0.02	0	0	0	0	0	0.00666667	0			1.01547	0.926971
127253	ENSG00000162623	'TYW3'	mRNA	11.17	10.86	11.55	12.66	11.13	12.76	12.69	12.19	12.06	11.1933	12.1833	12.3133	-0.129154	0.510039	-0.0230416	0.926971
127254	ENSG00000178965	'ERICH3'	mRNA	0.01	0	0	0.03	0	0.01	0	0	0	0.00333333	0.0133333	0	0.939984	0.95412	2.49226	0.630998
127255	ENSG00000162620	'LRRIQ3'	mRNA	0.08	0	0	0.04	0.04	0	0	0	0	0.0266667	0.0266667	0	1.85738	0.913803	1.91937	0.804289
127262	ENSG00000158109	'TPRG1L'	mRNA	11.13	10.91	10.64	15.71	14.63	12.98	14.71	13.16	15.83	10.8933	14.44	14.5667	-0.411218	0.00193078	-0.0197941	0.9422
127281	ENSG00000157870	'PRXL2B'	mRNA	9.97	12.78	11.58	11.34	11.48	11.84	13.05	13.23	13	11.4433	11.5533	13.0933	-0.18545	0.342753	-0.187047	0.191982
127294	ENSG00000142661	'MYOM3'	mRNA	0.25	0.43	0.35	0.31	0.38	0.24	0.69	0.74	0.61	0.343333	0.31	0.68	-0.969326	0.0309008	-1.12418	0.00638428
127391	ENSG00000188800	'TMCO2'	mRNA	0	0	0	0	0	0.22	0	0	0	0	0.0733333	0			1.01547	0.926971
127396	ENSG00000117010	'ZNF684'	mRNA	2.35	2.44	2.52	3.03	2.8	3	2.9	3.43	3.23	2.43667	2.94333	3.18667	-0.380713	0.43278	-0.123347	0.841894
127428	ENSG00000116205	'TCEANC2'	mRNA	2.3	2.4	2.55	1.87	2.02	2.22	2.17	2.33	1.89	2.41667	2.03667	2.13	0.192727	0.404443	-0.070267	0.833037
127435	ENSG00000174348	'PODN'	mRNA	0.06	0	0.03	0.1	0	0.03	0.13	0.1	0	0.03	0.0433333	0.0766667	-1.24568	0.834865	-0.761964	0.845029
127495	ENSG00000122477	'LRRC39'	mRNA	0.06	0.17	0.27	0.4	0.42	0.45	0.28	0.29	0.49	0.166667	0.423333	0.353333	-1.10166	0.618462	0.267177	0.910459
127544	ENSG00000116514	'RNF19B'	mRNA	5.6	6.54	6.15	6.23	6.21	6.26	5.64	6.59	5.14	6.09667	6.23333	5.79	0.0803063	0.921938	0.0967725	0.794177
127550	ENSG00000184389	'A3GALT2'	mRNA	0.12	0.23	0.12	0	0.25	0.25	0	0	0	0.156667	0.166667	0	2.83493	0.611364	2.91059	0.475281
127579	ENSG00000163354	'DCST2'	mRNA	0.16	0	0.04	0.04	0.04	0	0.08	0.04	0.04	0.0666667	0.0266667	0.0533333	0.310841	0.960437	-0.941562	0.849592
127602	ENSG00000185842	'DNAH14'	mRNA	19.88	23.88	23.67	24.16	22.7	19.93	18.25	18.3	19.26	22.4767	22.2633	18.6033	0.093521	0.794085	0.154332	0.346896
127665	ENSG00000179930	'ZNF648'	mRNA	0	0	0	0	0	0	0.03	0.03	0	0	0	0.02	-1.88827	0.905474	-1.81242	0.820121
127687	ENSG00000197982	'C1orf122'	mRNA	47.1	49.82	51.99	45.88	41.79	44.36	51.3	45.12	48.71	49.6367	44.01	48.3767	0.0344247	0.95412	-0.154807	0.234481
1277	ENSG00000108821	'COL1A1'	mRNA	53.11	52.23	51.43	58.12	56.64	59.89	61.02	63.75	59.72	52.2567	58.2167	61.4967	-0.224154	2.18e-07	-0.0851826	0.122992
127700	ENSG00000116885	'OSCP1'	mRNA	2.78	2.64	2.79	2.52	3.51	2.66	3.55	3.25	3.9	2.73667	2.89667	3.56667	-0.372387	0.679764	-0.213203	0.797834
127703	ENSG00000142686	'C1orf216'	mRNA	20.3	19.58	18.76	22.2	22.46	21.8	20.77	22.19	19.14	19.5467	22.1533	20.7	-0.0754731	0.799303	0.090391	0.555751
127707	ENSG00000179023	'KLHDC7A'	mRNA	0	0	0	0	0	0.02	0	0	0	0	0.00666667	0			1.01547	0.926971
127731	ENSG00000158816	'VWA5B1'	mRNA	0.15	0.09	0.23	0.15	0.11	0.18	0.23	0.16	0.17	0.156667	0.146667	0.186667	-0.296159	0.902552	-0.346079	0.729395
127733	ENSG00000162543	'UBXN10'	mRNA	0	0	0	0	0	0	0	0	0.02	0	0	0.00666667	-0.983569	0.95412	-0.908083	0.926971
127795	ENSG00000162598	'C1orf87'	mRNA	0	0	0	0	0	0	0	0.05	0	0	0	0.0166667	-0.983569	0.95412	-0.908083	0.926971
1278	ENSG00000164692	'COL1A2'	mRNA	0.34	0.33	0.35	0.47	0.53	0.37	0.27	0.29	0.14	0.34	0.456667	0.233333	0.548151	0.653188	0.957345	0.108933
127829	ENSG00000143862	'ARL8A'	mRNA	12.38	12.03	14.15	14.75	15.85	14.92	17.86	16.53	18.71	12.8533	15.1733	17.7	-0.456325	0.00132935	-0.231062	0.135869
127833	ENSG00000143858	'SYT2'	mRNA	0.13	0.21	0.16	0.18	0.25	0.18	0.18	0.17	0.19	0.166667	0.203333	0.18	-0.0881183	0.965595	0.207316	0.875983
127845	ENSG00000174567	'GOLT1A'	mRNA	0.18	0.53	0	0.19	0.19	0.37	0.18	0.53	0	0.236667	0.25	0.236667	-0.0309598	0.998509	0.0411874	0.99228
127933	ENSG00000152332	'UHMK1'	mRNA	22.67	22.68	20.77	27.25	26.45	28.69	24.24	23.45	25.95	22.04	27.4633	24.5467	-0.144169	0.035767	0.155874	0.00835076
127943	ENSG00000162746	'FCRLB'	mRNA	0.4	0.38	0.38	0.53	0.34	0.2	0.57	0.4	0.39	0.386667	0.356667	0.453333	-0.297213	0.95412	-0.468847	0.797929
128	ENSG00000197894	'ADH5'	mRNA	29.67	32.02	29.33	32.48	35.43	34.36	31.64	29.68	30.44	30.34	34.09	30.5867	-0.00346027	0.998509	0.149186	0.100888
1280	ENSG00000139219	'COL2A1'	mRNA	7.33	7.69	6.33	6.21	5.77	6.35	9.13	8.19	7.71	7.11667	6.11	8.34333	-0.217512	0.17059	-0.453452	6.21e-05
128061	ENSG00000143633	'C1orf131'	mRNA	10.04	9.06	10.19	10.33	11.21	11.4	9.74	8.41	11.18	9.76333	10.98	9.77667	0.00172517	0.998509	0.159303	0.61848
128077	ENSG00000271601	'LIX1L'	mRNA	21.28	20.8	20.96	24.97	24.87	24.68	19.05	19.39	20.2	21.0133	24.84	19.5467	0.113841	0.333695	0.338369	1.3e-06
1281	ENSG00000168542	'COL3A1'	mRNA	915.72	921.64	869.46	1376.81	1326.74	1418.53	974.65	969.72	958.96	902.273	1374.03	967.777	-0.0905332	0.00753882	0.499319	8.11e-72
128153	ENSG00000162814	'SPATA17'	mRNA	0.11	0.05	0.12	0.03	0.02	0	0.05	0.13	0.06	0.0933333	0.0166667	0.08	0.237811	0.95412	-2.26988	0.206476
128178	ENSG00000186197	'EDARADD'	mRNA	0.03	0.03	0.03	0	0.07	0	0.03	0.09	0	0.03	0.0233333	0.04	-0.447338	0.95412	-0.947846	0.866646
1282	ENSG00000187498	'COL4A1'	mRNA	150.13	145.9	143.45	127.73	123.48	130.46	138.21	136.44	136.73	146.493	127.223	137.127	0.107393	0.00249827	-0.113947	0.00183402
128209	ENSG00000171872	'KLF17'	mRNA	0	0	0	0	0	0	0	0.03	0.03	0	0	0.02	-1.87976	0.905474	-1.80407	0.820121
128229	ENSG00000163467	'TSACC'	mRNA	2.19	0.56	0	0.45	0.25	0.76	0.3	1.03	0.78	0.916667	0.486667	0.703333	-0.0146844	0.998509	-0.21597	0.950397
128239	ENSG00000183856	'IQGAP3'	mRNA	17.26	16.17	16.36	14.76	13.35	14.71	14.47	15.4	13.39	16.5967	14.2733	14.42	0.213515	0.0121429	-0.0207956	0.926971
128240	ENSG00000163382	'NAXE'	mRNA	60.59	62.63	71.17	62.91	64.37	62.19	69.11	63.29	64.94	64.7967	63.1567	65.78	-0.0217808	0.95412	-0.06841	0.669304
128272	ENSG00000142632	'ARHGEF19'	mRNA	2.31	2.53	2.69	2.38	2.25	2.97	2.05	2.6	2.77	2.51	2.53333	2.47333	0.0321532	0.971818	0.0304908	0.956008
128308	ENSG00000162910	'MRPL55'	mRNA	47.61	46.1	59.95	43.8	43.76	39.9	47.38	50.19	56.11	51.22	42.4867	51.2267	-0.0246973	0.966301	-0.251704	0.192187
128312	ENSG00000196890	'H2BU1'	mRNA	624.72	660.45	723.62	370.27	408.67	366.12	438.69	336.84	401.84	669.597	381.687	392.457	0.727028	6.06e-23	-0.0588216	0.769101
128338	ENSG00000156171	'DRAM2'	mRNA	7.55	8.28	8.63	8.04	9.92	8.01	8.1	8.29	9.14	8.15333	8.65667	8.51	-0.0529193	0.95412	0.0189596	0.961737
128344	ENSG00000173947	'PIFO'	mRNA	0.3	0.25	0.33	0.18	0.18	0.27	0.3	0.18	0.43	0.293333	0.21	0.303333	-0.0184327	0.998509	-0.52896	0.774819
128346	ENSG00000143110	'C1orf162'	mRNA	0.16	0	0	0.51	0.66	0	0.49	0	0.16	0.0533333	0.39	0.216667	-1.91339	0.801104	0.87194	0.817779
128387	ENSG00000203705	'TATDN3'	mRNA	4.47	4.68	5.5	4.27	4.22	4.89	4.34	5.53	4.25	4.88333	4.46	4.70667	0.0561648	0.95412	-0.0884533	0.855812
1284	ENSG00000134871	'COL4A2'	mRNA	158.91	161.83	156.42	136.16	128.31	142.4	157.48	161.32	152.35	159.053	135.623	157.05	0.0291951	0.779355	-0.217878	1.2e-07
128414	ENSG00000101198	'NKAIN4'	mRNA	17.2	19.05	17.13	17.58	16.04	14.2	29.22	27.66	32.87	17.7933	15.94	29.9167	-0.743444	9.78e-10	-0.919224	5.8e-13
128434	ENSG00000132821	'VSTM2L'	mRNA	0.95	0.93	0.77	0.88	1.11	0.71	0.74	0.8	0.84	0.883333	0.9	0.793333	0.15978	0.95412	0.178449	0.909179
128486	ENSG00000197296	'FITM2'	mRNA	9.27	9.36	8.96	11.34	11.75	10.12	9.5	10.11	8.92	9.19667	11.07	9.51	-0.0375175	0.95412	0.213263	0.0731452
128497	ENSG00000149634	'SPATA25'	mRNA	4.06	4.33	1.71	3.02	2.43	2.8	4.05	3.23	1.74	3.36667	2.75	3.00667	0.152131	0.95412	-0.146087	0.926971
1285	ENSG00000169031	'COL4A3'	mRNA	0	0	0	0	0.01	0	0	0.01	0	0	0.00333333	0.00333333	-0.983569	0.95412	0.0537036	0.99228
128553	ENSG00000182463	'TSHZ2'	mRNA	0.02	0	0	0.01	0	0.02	0.02	0.02	0	0.00666667	0.01	0.0133333	-0.428509	0.95412	-0.375534	0.928776
1286	ENSG00000081052	'COL4A4'	mRNA	0.01	0.01	0.01	0.02	0.01	0.02	0.01	0	0.02	0.01	0.0166667	0.01	-0.0131598	0.998509	0.795623	0.855812
128611	ENSG00000124203	'ZNF831'	mRNA	0.04	0.04	0.02	0.03	0.04	0.03	0.03	0.05	0.03	0.0333333	0.0333333	0.0366667	-0.159404	0.970921	-0.0850415	0.982972
128637	ENSG00000125875	'TBC1D20'	mRNA	17.4	17.52	17.87	18.68	18.32	18.14	19.21	19.15	19.87	17.5967	18.38	19.41	-0.130968	0.211295	-0.0850036	0.430552
128653	ENSG00000258713	'C20orf141'	mRNA	0	0.52	0.27	0.42	0	0.28	0	0.52	0.27	0.263333	0.233333	0.263333	-0.0328292	0.998509	0.0462139	0.99228
1287	ENSG00000188153	'COL4A5'	mRNA	0	0.04	0.03	0.04	0.03	0.03	0.01	0.04	0.07	0.0233333	0.0333333	0.04	-0.872618	0.884657	-0.305775	0.926971
128710	ENSG00000149346	'SLX4IP'	mRNA	3.47	3.51	3.59	3.24	3.45	3.4	2.83	2.9	2.98	3.52333	3.36333	2.90333	0.28958	0.125386	0.204624	0.295097
1288	ENSG00000197565	'COL4A6'	mRNA	0	0	0	0	0	0	0	0.01	0	0	0	0.00333333	-0.983569	0.95412	-0.908083	0.926971
128826	ENSG00000174407	'MIR1-1HG'	mRNA	0.16	0	0	0	0.17	0	0.09	0	0	0.0533333	0.0566667	0.03	-0.0217832	0.998509	0.0537036	0.99228
128853	ENSG00000149599	'DUSP15'	mRNA	1.57	1.38	2.06	1.21	1.45	1.42	1.96	1.63	2.09	1.67	1.36	1.89333	-0.237498	0.905474	-0.723256	0.245243
128866	ENSG00000101421	'CHMP4B'	mRNA	77.2	82.51	86.79	89.14	100.92	94.49	74.91	78.08	79.29	82.1667	94.85	77.4267	0.0906037	0.467291	0.284532	2.83e-05
128869	ENSG00000101464	'PIGU'	mRNA	31.3	30.35	30.2	28.61	29.5	26.31	27.39	28.79	26.84	30.6167	28.14	27.6733	0.151508	0.30034	0.0162958	0.941352
128876	ENSG00000125998	'FAM83C'	mRNA	0.03	0	0	0.03	0.06	0.09	0	0	0	0.01	0.06	0	0.939984	0.95412	3.49356	0.224252
1289	ENSG00000130635	'COL5A1'	mRNA	42.07	42.96	42.22	44.28	41.73	42.64	49.14	51.73	48.87	42.4167	42.8833	49.9133	-0.223383	3.34e-08	-0.225042	1.57e-07
128977	ENSG00000242259	'C22orf39'	mRNA	10.9	10.83	13.07	11.44	12.92	12.14	10.7	10.84	11.97	11.6	12.1667	11.17	0.0440898	0.95412	0.0782902	0.817238
128989	ENSG00000183597	'TANGO2'	mRNA	6.34	6.35	6	4.93	5.45	4.07	5.75	6.65	5.8	6.23	4.81667	6.06667	0.0305888	0.95412	-0.351569	0.0572079
1290	ENSG00000204262	'COL5A2'	mRNA	160.13	161.46	155.52	190.06	184.49	201.86	151.59	147.26	145.96	159.037	192.137	148.27	0.11214	0.00144722	0.367679	5.13e-25
129025	ENSG00000169548	'ZNF280A'	mRNA	0.09	0.05	0	0	0	0.14	0	0	0	0.0466667	0.0466667	0	2.43328	0.786062	2.47961	0.671132
129049	ENSG00000167037	'SGSM1'	mRNA	0.04	0.01	0.01	0.07	0.1	0.07	0.04	0.04	0.03	0.02	0.08	0.0366667	-0.503755	0.95412	1.05223	0.563842
129080	ENSG00000186998	'EMID1'	mRNA	2.59	2.85	2.14	1.38	1.14	1.46	2.97	2.42	3.03	2.52667	1.32667	2.80667	-0.14652	0.907856	-1.08994	0.0012154
1291	ENSG00000142156	'COL6A1'	mRNA	120.02	122.74	118.75	133.37	129.8	129.93	120.17	122.64	120.22	120.503	131.033	121.01	0.00398292	0.982279	0.10834	0.00716616
129138	ENSG00000100124	'ANKRD54'	mRNA	15.26	14.49	15.55	13.4	12.45	13.27	13.34	15.19	13.63	15.1	13.04	14.0533	0.10848	0.747453	-0.125011	0.54301
1292	ENSG00000142173	'COL6A2'	mRNA	78.32	81.42	81.22	87.84	87.9	90.17	83.51	84.6	83.06	80.32	88.6367	83.7233	-0.0482516	0.638888	0.0732686	0.199905
129285	ENSG00000162869	'PPP1R21'	mRNA	4.77	4.4	4.54	3.55	3.4	3.65	5.34	4.78	4.46	4.57	3.53333	4.86	-0.0765206	0.928337	-0.464832	0.0185387
129293	ENSG00000186854	'TRABD2A'	mRNA	10.26	12.44	13.31	12.59	10.11	10.88	13.92	13.41	12.58	12.0033	11.1933	13.3033	-0.103742	0.792349	-0.238252	0.15045
1293	ENSG00000163359	'COL6A3'	mRNA	32.94	32.31	31.52	18.26	17.33	17.15	32.31	33.48	31.6	32.2567	17.58	32.4633	-0.00735294	0.967619	-0.932006	2.68e-79
129303	ENSG00000168890	'TMEM150A'	mRNA	5.57	5.05	6.58	7.38	7.62	5.84	9.76	6.35	7.93	5.73333	6.94667	8.01333	-0.479766	0.111085	-0.211361	0.564457
1294	ENSG00000114270	'COL7A1'	mRNA	3.01	2.75	2.67	3.5	3.49	3.36	3.82	3.57	3.54	2.81	3.45	3.64333	-0.36329	0.00509498	-0.0849502	0.677481
129401	ENSG00000163002	'NUP35'	mRNA	33.88	33.91	31.44	29.41	30.57	35.22	28.75	31.12	32.7	33.0767	31.7333	30.8567	0.107288	0.631016	0.0386577	0.898728
129446	ENSG00000163092	'XIRP2'	mRNA	0.34	0.69	0.52	0.75	0.58	1.09	0.68	0.91	0.86	0.516667	0.806667	0.816667	-0.32714	0.713682	0.1408	0.848888
129450	ENSG00000162971	'TYW5'	mRNA	3.37	2.77	3.11	2.61	2.2	2.75	3.24	2.7	3.11	3.08333	2.52	3.01667	0.0434973	0.95412	-0.2641	0.25051
1295	ENSG00000144810	'COL8A1'	mRNA	1.04	1.02	0.87	0.95	1.05	1.01	0.87	0.67	0.7	0.976667	1.00333	0.746667	0.399415	0.434394	0.417824	0.278047
129530	ENSG00000144214	'LYG1'	mRNA	1.57	1.29	1.76	1.76	1.27	1.25	1.84	2.76	2.04	1.54	1.42667	2.21333	-0.534299	0.661442	-0.693044	0.361609
129531	ENSG00000158411	'MITD1'	mRNA	18.61	19.95	21.93	18.04	17.68	18.69	23.56	20.28	20.21	20.1633	18.1367	21.35	-0.0834541	0.914823	-0.24702	0.292425
129563	ENSG00000144535	'DIS3L2'	mRNA	19.28	19.78	19.15	19.13	18.9	18.7	17.85	21.74	19.04	19.4033	18.91	19.5433	0.0400682	0.924743	-0.0455816	0.820121
1296	ENSG00000171812	'COL8A2'	mRNA	0.06	0.06	0.13	0.23	0.15	0.13	0.16	0.12	0.08	0.0833333	0.17	0.12	-0.496233	0.905569	0.468218	0.78498
129607	ENSG00000134326	'CMPK2'	mRNA	2.99	4.51	4.49	4.3	5.92	5.16	2.75	2.98	3.5	3.99667	5.12667	3.07667	0.367082	0.305149	0.748275	0.000387
129642	ENSG00000143797	'MBOAT2'	mRNA	4.68	4.69	4.06	4.36	4.05	4.61	4.35	4.08	4.11	4.47667	4.34	4.18	0.11124	0.693632	0.0491434	0.860343
129685	ENSG00000137413	'TAF8'	mRNA	8.52	7.73	8.6	5.72	6.39	6.83	9.03	9.42	8.85	8.28333	6.31333	9.1	-0.12439	0.411076	-0.532971	6.9e-09
1297	ENSG00000112280	'COL9A1'	mRNA	0.02	0	0	0	0	0	0.02	0	0.02	0.00666667	0	0.0133333	-0.910088	0.95412	-1.79565	0.820121
129787	ENSG00000151353	'TMEM18'	mRNA	4.91	4.95	5.8	6.18	5.69	5.91	5.31	5.47	5.33	5.22	5.92667	5.37	-0.0317136	0.95412	0.128877	0.412774
1298	ENSG00000049089	'COL9A2'	mRNA	5.63	6.16	6.28	4.86	3.88	4.77	6.61	6.72	6.52	6.02333	4.50333	6.61667	-0.126782	0.778536	-0.56179	0.00118876
129804	ENSG00000144152	'FBLN7'	mRNA	1.5	1.61	1.24	0.69	0.54	1.06	1.61	1.27	1.43	1.45	0.763333	1.43667	0.0524113	0.971109	-0.91842	0.0751447
129807	ENSG00000204099	'NEU4'	mRNA	2.68	3.34	2.87	2.35	1.92	2.16	3.92	4.41	2.46	2.96333	2.14333	3.59667	-0.282409	0.691799	-0.762053	0.0275761
129831	ENSG00000155636	'RBM45'	mRNA	6.4	6.03	5.2	7.05	5.72	6.99	6.51	5.99	5.98	5.87667	6.58667	6.16	-0.0661817	0.95412	0.088186	0.855812
129852	ENSG00000177994	'C2orf73'	mRNA	0.06	0	0	0.06	0	0	0	0	0	0.02	0.02	0	0.939984	0.95412	1.01547	0.926971
129880	ENSG00000163093	'BBS5'	mRNA	21.35	21	19.6	19.82	18.19	19.22	23	22.91	23.9	20.65	19.0767	23.27	-0.163952	0.132207	-0.294134	0.000529
129881	ENSG00000154479	'CCDC173'	mRNA	0	0	0	0	0	0.1	0	0.05	0.09	0	0.0333333	0.0466667	-2.45876	0.784875	-0.538227	0.926971
1299	ENSG00000092758	'COL9A3'	mRNA	5.29	4.86	4.61	3.97	3.34	3.72	6.23	5.82	5.32	4.92	3.67667	5.79	-0.227817	0.508003	-0.661346	0.000987
130026	ENSG00000163596	'ICA1L'	mRNA	0.69	0.74	0.85	0.39	0.44	0.57	0.5	0.83	0.48	0.76	0.466667	0.603333	0.523797	0.239773	-0.107192	0.920837
[truncated: 14,026 more rows]
