# Supplementary material for: Fibrillarin-mediated 2’-O-methylation serves as a translation brake on uncapped enterovirus RNA
Source: PLoS Pathog. 2026 Jul 20;22(7):e1014455. doi: 10.1371/journal.ppat.1014455 (PMC13405287; doi:10.1371/journal.ppat.1014455)
Supplement: S5 Table — (XLSX) [file ppat.1014455.s011.xlsx]

## Sheet: Sheet1
siRNA
siNC-1	sense	UUCUCCGAACGUGUCACGU(dT)(dT)
	antisense	ACGUGACACGUUCGGAGAA(dT)(dT)
siNC-2	sense	GCGCGCUUUGUAGGAUUCG(dT)(dT)
	antisense	CGAAUCCUACAAAGCGCGC(dT)(dT)
H2091-siFBL-1	sense	GCGCGCUUUGUAGGAUUCG(dT)(dT)
	antisense	CGAAUCCUACAAAGCGCGC(dT)(dT)
H2091-siFBL-2	sense	GCCAUAUGAAAGAGACCAU(dT)(dT)
	antisense	AUGGUCUCUUUCAUAUGGC(dT)(dT)
H2091-siFBL-3	sense	GGAAGAAUGUGAUGGUGGA(dT)(dT)
	antisense	UCCACCAUCACAUUCUUCC(dT)(dT)
H2114-siETS2-1	sense	GCUGUGAUGAGUCAAGCCUUA(dT)(dT)
	antisense	UAAGGCUUGACUCAUCACAGC(dT)(dT)
H2114-siETS2-2	sense	CAUUGGAUUAACAGCAAUA(dT)(dT)
	antisense	UAUUGCUGUUAAUCCAAUG(dT)(dT)
H3690-siITGB3-1	sense	AAAUUCUUCGAAUCAUCUG(dT)(dT)
	antisense	CAGAUGAUUCGAAGAAUUU(dT)(dT)
H3690-siITGB3-2	sense	CAAUCUCUAUCAGAACUAU(dT)(dT)
	antisense	AUAGUUCUGAUAGAGAUUG(dT)(dT)
H7980-siTFPI2-1	sense	GUUACUACUACGACAGGUA(dT)(dT)
	antisense	UACCUGUCGUAGUAGUAAC(dT)(dT)
H7980-siTFPI2-2	sense	GCUUGCUGGAGGAUAGAAA(dT)(dT)
	antisense	UUUCUAUCCUCCAGCAAGC(dT)(dT)
H8061-siFOSL1-1	sense	GCUCAUCGCAAGAGUAGCA(dT)(dT)
	antisense	UGCUACUCUUGCGAUGAGC(dT)(dT)
H8061-siFOSL1-2	sense	CCAGCCUGGUCUUCACCUA(dT)(dT)
	antisense	UAGGUGAAGACCAGGCUGG(dT)(dT)
H9132-siKCNQ4-1	sense	GGGACGAUUACAUUGACAA(dT)(dT)
	antisense	UUGUCAAUGUAAUCGUCCC(dT)(dT)
H9132-siKCNQ4-2	sense	GGUUCCUGGUGCUCAUCUU(dT)(dT)
	antisense	AAGAUGAGCACCAGGAACC(dT)(dT)
H22795-siNID2-1	sense	CGCAGUAUGUGGACUAUGA(dT)(dT)
	antisense	UCAUAGUCCACAUACUGCG(dT)(dT)
H22795-siNID2-2	sense	GGAAUAGAGAAGCUCCUAA(dT)(dT)
	antisense	UUAGGAGCUUCUCUAUUCC(dT)(dT)
PCR
FBL-RD-Hind3-F	cccaagcttatgaagccaggattcagtccc
FBL-RD-SMA1-R	tcccccgggtcagttcttcaccttggggg
FT-RD-Not1-R	ataagaatgcggccgcttacttccgtttgtgttttttcttttgt
FT-RD-Hind3-F	cccaagcttatgggcaagaagggcaaag
F_FT_Hind3_pcDNA	CCCAAGCTTatgggcaagaagggcaaagt
R_FT_Ecor1_pcDNA	CCGGAATTCttacttccgtttgtgttttt
F_FBL_Kpn1_pcDNA	CGGGGTACCatgaagccaggattcagtcc
R_FBL_Ecor1_pcDNA	CCGGAATTCtcagttcttcaccttggggg
HA-Kpn1-FBL-bottom	CGGGGTACCCCGtcagttcttcaccttggggg
HA-ECOR1-FBL-TOP	CCGGAATTCCGGatgaagccaggattcagtcc
GK-271-F	CTACTTCGGAAAACCTAGTAACACATGAAAGTTGCGGAGAGCTTCGT
GK-271-R	ACGAAGCTCTCCGCAACTTTCATGTGTTACTAGGTTTTCCGAAGTAG
GK-274-F	CTACTTCGGAAAACCTAGTAACACCATAAAGTTGCGGAGAGCTTCGT
GK-274-R	ACGAAGCTCTCCGCAACTTTATGGTGTTACTAGGTTTTCCGAAGTAG
GK-307-F	GAGCTTCGTTCAGCACTCCCCAGTGTAGATCAGGTCGATGAGTCAC
GK-307-R	GTGACTCATCGACCTGATCTACACTGGGGAGTGCTGAACGAAGCTC
GK-307-G-F	TGAAAGTTGCGGAGAGCTTCGTTCAGCACTCCCGCAGTGTAGATCAGG
GK-307-T-F	TGAAAGTTGCGGAGAGCTTCGTTCAGCACTCCCTCAGTGTAGATCAGG
GK-307-A-F	TGAAAGTTGCGGAGAGCTTCGTTCAGCACTCCCACAGTGTAGATCAGG
GK-307-A-R	GGGAATGCGGTGACTCATCGACCTGATCTACACTGTGGGAGTGCTGAA
GK-307-G-R	GGGAATGCGGTGACTCATCGACCTGATCTACACTGCGGGAGTGCTGAA
GK-307-T-R	GGGAATGCGGTGACTCATCGACCTGATCTACACTGAGGGAGTGCTGAA
GK-501-F	GCACACGCCCACAAGCAGCGGGTAGTGTGTC
GK-501-R	GACACACTACCCGCTGCTTGTGGGCGTGTGC
GK-528-F	AGTGTGTCGTAACGGGTACTCTGCAGCGGAAC
GK-528-R	GTTCCGCTGCAGAGTACCCGTTACGACACACT
GK-525-F	AGTGTGTCGTAACGGGAACTCTGCAGCGGAAC
GK-525-R	GTTCCGCTGCAGAGTTCCCGTTACGACACACT
GK-642-F	TATAGCTATTGGATTGGCCATCCGTGTGCAACAGAGCAATTATTTAC
GK-642-R	GTAAATAATTGCTCTGTTGCACACGGATGGCCAATCCAATAGCTATA
F-TOP-ECOR1-KH12	TAGCGAATTCGCCACCatggacaccg
R-KH12-BAMH1	GTAGTCGGATCCactgggagagagtctc
F-ECOR1-KH3	CCGGAATTCGCCACCatgtccagctctccagaggtgaaaggc
R-KH3-BAMH1	GTAGTCGGATCCgctgctccccat
xho1-CRPV-IRES-F	ccgctcgagCGGTCTTTAAGCATCAGGGTAG
ECOR1-CRPV-IRES-R	CCGGAATTCGATCACATTGTAAGAATCGGTT
qPCR
EV71-Forward Primer	GACGCTACAGCAGTGGATAAA
EV71-Reverse Primer	GTACCATCCCTTGGACGATTT
mice_GAPDH-F	CATCACTGCCACCCAGAAGACTG
mice_GAPDH-R	ATGCCAGTGAGCTTCCCGTTCAG
human_GAPDH-F	GAAGGTGAA GGTCGGAGTC
human_GAPDH-R	GAAGATGGTGA TGGGATTTC
KCNQ4-F	AGGAAGTAGCAGAGGAGAAGAG
KCNQ4-R	GCCACCAGGAACTTGAGAAT
CCL5-F	GAAATGGGTTCGGGAGTACAT
CCL5-R	AGGACAAGAGCAAGCAGAAA
FOSLF	ACCCTCCCTAACTCCTTTCA
FOSLR	TGCTGCTACTCTTGCGATG
SOX9-F	TCTACTCCACCTTCACCTACAT
SOX9-R	CTGTGTGTAGACGGGTTGTT
TFPI2-F	CTGCCAATGTGACTCGCTATTA
TFPI2-R	CAATCCTCCCTGCTAACAAAGT
ITGB3-F	CCAGCTCATTGTTGATGCTTATG
ITGB3-R	CAGGTGGCATTGAAGGATAGAG
ACP2F	AAGCCTGTCCTTCCCTAAATG
ACP2R	GCAATGCAAGAGCTCAGTTTATTA
AT0H8F	CCCTCCTGCATACATACTTCATT
AT0H8R	CTCTTCATTCCCACTGCCTATC
CREB3L1F	CCACTGTACAGAGACCAAGAAC
CREB3L1R	CGAAGGGAAGAGGGAGATTTG
GPRIN3F	GACCTCTACCTGCCTGATTTAC
GPRIN3R	CCTCACTTCTCAAACACCACT
NID2F	CGATCTCACCTCTACGGGATAA
NID2R	GGGTCCAGGTTCTGATTGTAAA
SH2D3CF	CAAGGAGATGCAGACCCTAATG
SH2D3CR	GGACATGGTGTGGAACCTTT
Primer extension
5UTR_29	ctagcgcccagtggaccctgtg
5UTR_149	atgtcacacctactattgatCT
5'UTR_295	agcgaaacactctgcaacttca
5'UTR_421	acgccatgtccgtattagagcgt
5UTR_549	gtagtcggttccgctgcagagt
5'UTR_627	atagctatatggtaacaattct
5UTR_744	gtagtcggttccgctgcagagt
5'UTR_789	aattctcatgcgagccggatcg
5'UTR_901	aacttgtcaggatcttgtttga
5UTR_181	atacagaagtgcttgatcaagatgc
5UTR_159	gcgactggtatgtcacacct
HIV_standards①	GGGCAAAUGGUACAUCAGGCCAUAUCACCUAGAACUUUAAAUGCAUGGGUAAAAGUAGUAGAAGAGAAGGCUUUCAGCCCAGAAGUGAUACCCAUGUUUU
HIV_standards②	GAUGACAGCAUGUCAGGGAGUAGGAGGACCCGGCCAUAAGGCAAGAGUUUUGGCUGAAGCAAUGAGCCAAGUAACAAAUUCAGCUACCAUAAUGAUGCAG
NA_HIV_standards①	GGGCAAAUGGUACAUCAGGCCAUAUCACCUAGAACUUUAAAUGCAUGGGUAAAAGUAGUAGAAGAGAAGGCUUUCAGCCCAGAAGUGAUACCCAUGUUUU
YWYS_50BP	AAAACATGGGTATCACTTCTGGGCTGAAAGCCTTCTCTTCTACTACTTTT
GSP2_POLY_ADAPTER	agtctcgatttcggaGGGGGGGGGGGGGGG
GSP2_nest_ADAPTER	agtctcgatttcgga
RNA oligo pull down
307C	5’biotin-GCUCAGCACUCCCCCCGUGUAGAUC-3’
307Cm	5’biotin-GCUCAGCACUCCCCCmCGUGUAGAUC-3’
642A	5’biotin-GGAUUGGCCAUCCAGUGUCAAACAG
642Am	5’biotin-GGAUUGGCCAUCC(mA)GUGUCAAACAG
EMSA
50-307-C	5'FAM-AGAGUGUUUCGCUCAGCACUCCCCCCGUGUAGAUCAGGUUCGAUGAGUCAC
50-307-Cm	5'FAM-AGAGUGUUUCGCUCAGCACUCCCC(mC)CGUGUAGAUCAGGUUCGAUGAGUCAC
